# Supplementary material for: Protein–Ligand CH−π Interactions: Structural Informatics, Energy Function Development, and Docking Implementation
Source: J Chem Theory Comput. 2023 Jul 26;19(16):5503–15. doi: 10.1021/acs.jctc.3c00300 (PMC10448718; doi:10.1021/acs.jctc.3c00300)
Supplement: Supplementary file 1 — ct3c00300_si_001.xlsx [file ct3c00300_si_001.xlsx]

## Sheet: table_s1
PDBID	Aliphatic Carbon Atoms	Aromatic Rings	C-centroid	C-centroid-normal
1C75	CAA_881_HEM_A_93	TYR_A_55	4.41196	33.0963
1GAF	C7_2896_NPE_H_218	TYR_H_100	4.42345	35.1867
1GAF	CA_1340_TYR_H_100	NPE_H_218	3.81045	9.53728
1GAI	C6_6691_MAN_C_5	PHE_A_49	4.38848	34.111
1GAI	C6_6698_NAG_B_2	PHE_A_237	3.77832	16.3774
1GAI	C4_6706_NAG_B_1	TYR_A_223	4.43356	38.66
1GAI	C2_6710_NAG_B_1	TYR_A_223	4.20056	17.679
1GAI	C5A_6685_RY7_D_3	TRP_A_52	4.09111	21.3886
1GAI	C2_6705_RY7_D_3	TYR_A_311	3.83673	13.3342
1GAI	C6A_6715_RY7_D_3	TRP_A_52	3.79517	25.606
1GAI	C6A_6715_RY7_D_3	TRP_A_52	3.47128	8.85808
1GCA	C3_4598_GAL_A_350	TRP_A_183	3.94793	16.8289
1GCA	C4_4600_GAL_A_350	TRP_A_183	4.0837	11.6708
1GCA	C5_4602_GAL_A_350	TRP_A_183	4.06706	17.8131
1GCA	C5_4602_GAL_A_350	TRP_A_183	4.2564	24.4714
1HDO	CD2_1036_LEU_A_75	NAP_A_500	4.00293	28.152
1HDO	CG1_2160_ILE_A_154	NAP_A_500	4.00033	24.8407
1HDO	CD1_2167_ILE_A_154	NAP_A_500	3.63767	12.2428
1HJ8	CA_2299_TRP_A_215	BAM_A_247	3.89548	3.6104
1KQP	C1R_4074_ADJ_A_3001	PHE_A_167	3.81823	14.1321
1KQP	CA_735_SER_A_46	ADJ_A_3001	3.59404	7.27234
1KQP	CB_739_SER_A_46	ADJ_A_3001	3.60166	16.995
1KQP	CB_739_SER_A_46	ADJ_A_3001	3.58036	17.2234
1KQP	CB_1210_LEU_A_79	ADJ_A_3001	3.95123	31.9213
1KQP	CD_2135_ARG_A_139	ADJ_A_3001	3.58795	8.01294
1KQP	CD_2135_ARG_A_139	ADJ_A_3001	3.98335	26.0891
1KQP	CA_2541_PHE_A_168	ADJ_A_3001	3.7858	13.125
1KQP	CB_3168_ALA_A_209	ADJ_A_3001	3.9716	39.8029
1KQP	CD1_3195_LEU_A_211	ADJ_A_3001	3.91872	26.9564
1KZK	CA_390_ALA_A_28	JE2_A_701	4.09689	16.4453
1LKK	CG_896_LYS_A_182	PTR_B_252	3.57413	13.9586
1LLF	C21_7896_F23_A_800	PHE_A_366	4.35722	47.1612
1LLF	C4_7924_F23_A_800	PHE_A_296	3.99561	29.9153
1LQT	CB_2217_ASN_A_157	ODP_A_2458	3.59459	15.2799
1LQT	CD_2863_ARG_A_199	ODP_A_2458	3.65681	10.0542
1LQT	CB_4716_VAL_A_322	ODP_A_2458	3.46032	3.19035
1LQT	CB_4716_VAL_A_322	ODP_A_2458	4.06743	31.4741
1LQT	CG1_4718_VAL_A_322	ODP_A_2458	3.62273	22.1266
1LQT	CG1_4718_VAL_A_322	ODP_A_2458	3.48199	15.2406
1MRJ	C1_3539_ADN_A_300	TYR_A_111	3.9443	41.9861
1MRJ	C8_3543_ADN_A_300	TYR_A_111	3.73771	11.2045
1MRJ	CG2_2175_ILE_A_155	ADN_A_300	3.87723	18.6196
1MRJ	CG2_2175_ILE_A_155	ADN_A_300	3.5524	10.1884
1MRJ	CD1_2179_ILE_A_155	ADN_A_300	4.29619	46.1198
1MRJ	CD1_2179_ILE_A_155	ADN_A_300	4.19523	36.7886
1NEY	CB_2475_PRO_A_166	FTR_A_168	3.71327	26.5273
1NEY	CB_2475_PRO_A_166	FTR_A_168	4.09386	36.395
1NEY	CB_2507_ALA_A_169	FTR_A_168	4.40441	24.9654
1O7Q	CG2_1837_ILE_A_198	UDP_A_1374	3.42546	7.86173
1TT8	CB_538_SER_A_33	PHB_A_400	4.16136	39.8127
1TT8	CD1_1306_ILE_A_78	PHB_A_400	4.05059	33.8137
1TT8	CB_1823_LEU_A_114	PHB_A_400	4.23291	36.9271
1VYR	C7M_4625_FMN_A_1401	TYR_A_351	4.19895	40.8905
1W7C	C5_10212_NAG_B_1	PHE_A_158	3.82338	19.153
2DRI	C3_3925_RIP_A_272	PHE_A_15	3.69289	12.3534
2DRI	C5_3929_RIP_A_272	PHE_A_164	3.45378	11.36
2E3B	CMC_4711_HEM_A_401	PHE_A_55	3.60922	10.114
2FVY	C3_4319_BGC_A_310	TRP_A_183	4.0473	17.5234
2FVY	C5_4323_BGC_A_310	TRP_A_183	4.28802	16.7964
2FVY	C5_4323_BGC_A_310	TRP_A_183	4.41933	20.4685
2LHB	CMD_2107_HEM_A_151	PHE_A_52	4.27428	23.0532
2LHB	CAD_2125_HEM_A_151	PHE_A_109	3.7216	15.3861
2LHB	CD1_1995_LEU_A_145	HEM_A_151	4.22345	34.2956
2NLR	C3_2758_BGC_B_3	TYR_A_66	4.31447	25.5923
2NLR	C4_2760_BGC_B_3	PHE_A_8	4.44388	16.0099
2NLR	C5_2762_BGC_B_3	TYR_A_66	3.93104	15.6237
2NLR	C1_2764_BGC_B_3	TYR_A_66	4.19615	19.1057
2NLR	C6_2769_BGC_B_3	PHE_A_8	4.16025	33.9236
2NLR	C3_2781_BGC_B_2	TRP_A_24	4.18473	24.032
2NLR	C1_2787_BGC_B_2	TRP_A_24	3.97	22.518
2NLR	C5_2791_BGC_B_2	TRP_A_24	3.68449	15.7973
2NLR	C5_2791_BGC_B_2	TRP_A_24	3.87077	23.3706
2NLR	C6_2795_BGC_B_2	TRP_A_24	4.04806	22.5039
2V89	CG_1017_M3L_E_2004	TRP_A_1453	4.22793	33.7887
2V89	CD_1020_M3L_E_2004	TYR_A_1415	4.44343	41.2731
2V89	CE_1023_M3L_E_2004	TRP_A_1453	4.15575	29.3895
2V89	CE_1023_M3L_E_2004	TRP_A_1453	3.61842	1.52247
2V89	CM3_1027_M3L_E_2004	TYR_A_1415	3.9931	30.5892
2V89	CM1_1031_M3L_E_2004	TRP_A_1453	3.77545	17.3536
2V89	CM2_1035_M3L_E_2004	TRP_A_1453	3.9943	17.6287
2WSI	C7M_4431_FAD_A_2762	PHE_A_148	3.79894	16.7445
2WSI	CB_945_ASN_A_61	FAD_A_2762	3.70649	14.5122
2WSI	CE_2038_MET_A_144	FAD_A_2762	3.57398	28.4259
2WSI	CD1_2349_ILE_A_163	FAD_A_2762	4.00042	32.2304
2WSI	CD_2759_ARG_A_190	FAD_A_2762	4.26204	41.2365
2X9G	CB_506_HIS_A_35	NAP_A_1269	4.01241	31.4205
2X9G	CB_1317_ALA_A_94	NAP_A_1269	4.60541	51.7755
2X9G	CG2_1642_THR_A_126	NAP_A_1269	3.92147	31.987
2X9G	CB_2593_PRO_A_204	NAP_A_1269	3.77091	11.2762
2X9G	CG_2596_PRO_A_204	NAP_A_1269	3.94263	15.9601
2XN2	C4_11298_GLA_A_1733	TRP_A_340	3.5844	3.30401
2XN2	C5_11300_GLA_A_1733	TRP_A_340	4.00677	18.5373
2XN2	C5_11300_GLA_A_1733	TRP_A_340	3.9895	18.8694
2XN2	C6_11303_GLA_A_1733	TRP_A_340	4.23135	33.2962
2XN2	C6_11303_GLA_A_1733	TRP_A_340	3.51534	3.13177
2XU3	C5_3003_BTB_A_1222	TRP_A_189	3.66553	18.4016
2XU3	C5_3003_BTB_A_1222	TRP_A_189	4.0878	32.1092
2XU3	C6_3006_BTB_A_1222	TRP_A_189	3.77629	15.5092
2XU3	C7_3011_BTB_A_1222	TRP_A_189	4.00805	19.541
2XU3	C8_3014_BTB_A_1222	TRP_A_189	3.95505	29.9544
2XU3	C8_3014_BTB_A_1222	TRP_A_189	4.42157	39.0146
3G3K	CB_3307_GLU_A_260	TYR_A_61	3.49073	6.47532
3G5T	C3_4189_SAH_A_308	PHE_A_4	4.41579	42.5948
3G5T	CG_904_LEU_A_69	SAH_A_308	3.68822	20.4133
3G5T	CD1_906_LEU_A_69	SAH_A_308	3.58737	16.9207
3IP2	CA3_2664_N Q_A_63	TRP_A_90	4.37828	54.5266
3IP2	CA_583_THR_A_60	N Q_A_63	3.83073	24.969
3IP2	CG2_591_THR_A_60	N Q_A_63	3.93596	18.6556
3IP2	CD_2256_ARG_A_197	N Q_A_63	3.26182	4.22331
3LO8	C2_4069_FAD_A_415	TYR_A_93	4.30569	30.3808
3LO8	CB_1093_LEU_A_92	FAD_A_415	4.21342	18.8508
3LO8	CA_1108_TYR_A_93	FAD_A_415	4.18822	32.2871
3M8U	CA6_7713_GDS_A_1	TRP_A_429	3.84916	21.9803
3NCL	CG_2794_GLN_A_205	CCZ_A_500	3.52844	14.2752
3NCL	CA_3102_TRP_A_229	CCZ_A_500	3.90212	25.6224
3P3G	C26_3377_3P3_A_401	PHE_A_192	3.83808	12.2837
3P3G	CD2_242_LEU_A_18	3P3_A_401	4.09052	10.4711
3P3G	CE_2149_MET_A_195	3P3_A_401	3.97567	24.0143
3P3G	CA_2366_SER_A_211	3P3_A_401	3.5885	23.4173
3PE6	C24_3981_ZYH_A_304	TYR_A_194	3.85661	22.4798
3PE6	CB_2508_TYR_A_194	ZYH_A_304	3.95637	13.6259
3PE6	CD1_2751_LEU_A_213	ZYH_A_304	4.05703	19.6743
3PE6	CD1_3158_LEU_A_241	ZYH_A_304	3.86909	21.4723
3PE6	CD2_3162_LEU_A_241	ZYH_A_304	3.85	16.6518
3PE6	CG1_3546_VAL_A_270	ZYH_A_304	4.36597	31.1714
3PE6	CG2_3550_VAL_A_270	ZYH_A_304	4.00291	25.5524
3PFZ	C6_6174_BGC_C_2	TRP_A_38	4.2102	43.2843
3PFZ	C5_6182_BGC_C_1	TRP_A_371	3.92891	28.5021
3PFZ	C5_6182_BGC_C_1	TRP_A_371	3.48944	9.77709
3PFZ	C1_6185_BGC_C_1	TRP_A_371	3.8584	24.6905
3PFZ	C1_6185_BGC_C_1	TRP_A_371	4.08258	30.5053
3PFZ	C3_6189_BGC_C_1	TRP_A_371	3.79263	13.6938
3PFZ	C1_6202_BGC_C_3	TRP_A_38	4.22492	9.13631
3PFZ	C5_6205_BGC_C_3	TRP_A_38	3.56056	17.6872
3PFZ	C5_6205_BGC_C_3	TRP_A_38	4.22443	37.6804
3PFZ	C6_6213_BGC_C_3	TRP_A_38	3.74973	40.6106
3PIB	CA_833_THR_A_60	N Q_A_63	3.90721	22.3432
3Q85	CG_1444_LYS_A_231	GNP_A_283	3.78232	18.054
3Q85	CE_1450_LYS_A_231	GNP_A_283	4.05748	21.0721
3Q85	CB_1900_ALA_A_262	GNP_A_283	3.99188	31.4845
3QPA	CB_2534_MIR_A_120	TYR_A_119	4.01534	17.2401
3QVQ	C1_3755_G3P_A_301	PHE_A_235	4.06951	2.53085
3S9E	CB_3881_GLU_A_259	TYR_A_63	3.53935	10.3102
3SIG	C5D_3916_AR6_A_280	PHE_A_227	3.65789	3.90798
3SIG	C4D_3919_AR6_A_280	PHE_A_227	3.9786	21.6472
3SIG	CB_1450_GLN_A_113	AR6_A_280	4.15517	30.8607
3SIG	CG_1453_GLN_A_113	AR6_A_280	4.07059	26.7481
3SIG	CB_3647_TRP_A_260	AR6_A_280	3.98855	21.7003
3TFG	CAC_1911_HEM_A_500	TYR_A_83	3.81796	20.4542
3TFG	CBC_1913_HEM_A_500	TYR_A_83	3.52734	4.80464
3TFG	CD1_808_LEU_A_101	HEM_A_500	4.1047	10.931
3TFG	CD2_812_LEU_A_101	HEM_A_500	4.34271	35.4478
3TFG	CD2_1426_LEU_A_148	HEM_A_500	4.18247	27.6824
3TG2	C5_2943_ISC_A_501	TRP_A_93	3.52463	2.42595
3TG2	C3_2950_ISC_A_501	PHE_A_40	3.66963	11.5349
3TG2	C3_2950_ISC_A_501	TYR_A_147	4.13558	52.2343
3TM9	CMC_1966_HEM_A_201	TYR_A_95	3.76778	9.96276
3TM9	CMD_1974_HEM_A_201	PHE_A_43	3.90293	7.11565
3TM9	CBB_2005_HEM_A_201	TYR_A_126	4.30421	61.4609
3TM9	CA_756_LEU_A_57	HEM_A_201	4.42765	28.659
3TM9	CG_763_LEU_A_57	HEM_A_201	3.9199	33.0832
3TM9	CD1_765_LEU_A_57	HEM_A_201	3.70383	24.4173
3TM9	CG2_1067_ILE_A_81	HEM_A_201	3.8574	15.2946
3TM9	CG1_1194_VAL_A_90	HEM_A_201	4.20581	29.1979
3TM9	CG2_1316_VAL_A_98	HEM_A_201	4.51697	42.5359
3UCE	CG_465_ARG_A_38	NDP_A_500	4.17976	28.9848
3UCE	CB_924_ALA_A_67	NDP_A_500	4.04768	31.4
3V0S	CD1_2936_ILE_A_207	ATR_A_401	3.83328	25.5808
3V0S	CD1_2969_LEU_A_211	ATR_A_401	4.07095	41.7809
3V0S	CD1_2969_LEU_A_211	ATR_A_401	3.99339	40.3562
3V0S	CB_3608_ASN_A_285	ATR_A_401	4.0698	36.5334
3V0S	CB_3608_ASN_A_285	ATR_A_401	4.09855	37.0655
3WA2	CB_8216_TPQ_X_382	TYR_X_384	4.01388	39.4552
3WA2	CG2_3594_VAL_X_282	TPQ_X_382	4.26818	29.2285
3WCZ	C2_4714_CIT_A_406	TYR_A_58	4.16673	42.1348
3WEO	C3B_12474_AC1_D_7	PHE_A_601	4.31121	38.6475
3WEO	C6B_12505_AC1_D_7	TRP_A_329	4.01	10.4687
3WWX	C2_5020_DIA_A_401	HIS_A_339	3.72474	20.4491
3ZIY	CBA_5640_HEC_A_600	PHE_A_387	4.18925	34.5038
3ZIY	CB_4436_CYS_A_364	HEC_A_600	4.04525	48.167
3ZIY	CB_4460_CYS_A_367	HEC_A_600	3.60841	38.0436
3ZIY	CD_4617_PRO_A_380	HEC_A_600	3.81178	24.3489
3ZIY	CB_5078_MET_A_418	HEC_A_600	3.46993	14.0688
3ZIY	CG_5081_MET_A_418	HEC_A_600	3.78193	33.4049
3ZIY	CE_5085_MET_A_418	HEC_A_600	3.46827	31.0317
3ZLB	CG2_4858_VAL_A_325	ANP_A_1401	3.88813	25.2784
3ZLB	CG2_4858_VAL_A_325	ANP_A_1401	3.55042	6.3416
3ZVS	C1_2445_MLI_A_1162	TYR_A_43	3.818	12.8126
4AB4	C7M_5211_FMN_A_1351	TYR_A_336	4.13169	39.7327
4AIE	C3_8592_MES_A_1543	TYR_A_150	4.17072	38.6438
4AIE	C7_8603_MES_A_1543	TYR_A_150	3.8241	16.0079
4B5O	CCP_2368_ACO_A_1197	PHE_A_166	4.45437	43.5055
4B5O	CEP_2376_ACO_A_1197	PHE_A_124	3.50691	1.61875
4B5O	CG_1881_LYS_A_162	ACO_A_1197	3.89318	17.734
4BEU	C2A_5845_PLP_A_1416	HIS_A_204	3.97795	19.9878
4BFM	CG1_264_VAL_A_25	ANP_A_1000	3.98344	7.17711
4BFM	CD1_2008_LEU_A_139	ANP_A_1000	3.63647	24.0219
4BFM	CD1_2008_LEU_A_139	ANP_A_1000	3.37835	11.6493
4BN4	C1D_3852_AR6_A_1395	PHE_A_157	3.93118	14.9102
4BN4	C2D_3854_AR6_A_1395	PHE_A_157	3.83173	24.8235
4BN4	C3D_3856_AR6_A_1395	PHE_A_157	4.0901	43.0521
4BOE	C4_1414_CLR_A_575	HIS_A_17	3.84239	1.26627
4BOE	C16_1440_CLR_A_575	TYR_A_92	4.45921	31.2382
4BOE	C26_1470_CLR_A_575	TRP_A_117	3.66181	19.1419
4BOE	C26_1470_CLR_A_575	TRP_A_117	3.62959	19.0629
4BS6	C9_3035_JG7_A_1342	TYR_A_193	4.11448	30.3735
4BS6	C32_3060_JG7_A_1342	TYR_A_334	4.06656	29.6071
4C0R	CA4_3629_GDS_A_500	PHE_A_162	4.27663	53.0143
4CE0	CD_1266_PRO_A_117	SAH_A_1250	4.46058	35.7249
4CO3	CA_419_GLY_A_27	ATP_A_113	3.9369	34.7608
4CO3	CA_425_LEU_A_28	ATP_A_113	3.8354	4.23348
4CZG	CE_2992_LYS_A_216	ADP_A_1336	4.34557	44.3342
4CZG	CG_3008_LYS_A_217	ADP_A_1336	4.2417	30.1988
4CZG	CG_3008_LYS_A_217	ADP_A_1336	4.13423	28.4239
4CZG	CE_3014_LYS_A_217	ADP_A_1336	3.82117	32.6578
4CZG	CB_4025_LEU_A_298	ADP_A_1336	3.87326	24.3133
4CZG	CD1_4030_LEU_A_298	ADP_A_1336	4.27696	33.5273
4EDQ	C1_7162_GLC_C_2	TYR_A_156	4.25932	34.2139
4EDQ	C4_7168_GLC_C_2	TRP_A_341	3.68781	7.55249
4EDQ	C6_7177_GLC_C_2	TRP_A_341	3.97105	17.642
4EDQ	C4_7184_GLC_C_1	TYR_A_156	3.90988	7.8127
4EDQ	C1_7189_GLC_C_1	TRP_A_231	4.19991	24.2063
4EHU	CG2_1453_VAL_A_144	ANP_A_302	4.32817	17.5057
4EHU	CA_1459_SER_A_145	ANP_A_302	4.42528	44.2804
4EHU	CB_2397_ARG_A_218	ANP_A_302	3.81573	17.756
4EHU	CD_2403_ARG_A_218	ANP_A_302	4.42573	29.0857
4EIE	CBB_872_HEM_A_101	TYR_A_61	3.88224	2.68423
4EIR	CA_352_GLY_A_27	HIC_A_1	4.27457	38.4368
4EIR	CD_369_PRO_A_28	HIC_A_1	4.0816	27.0893
4FB2	CBC_6096_HEM_A_501	PHE_A_109	4.18432	40.9412
4FGL	C8M_3610_FAD_A_302	TYR_A_104	4.07063	27.8724
4G1Q	C7_6684_T27_A_601	TYR_A_181	3.79928	14.7171
4G1Q	C20_6690_T27_A_601	TRP_A_229	3.67071	18.2151
4G1Q	CB_1048_LEU_A_100	T27_A_601	4.22296	37.5205
4G1Q	CD2_1057_LEU_A_100	T27_A_601	3.71806	6.93118
4G1Q	CG2_2093_VAL_A_179	T27_A_601	4.10139	14.5496
4G1Q	CB_2122_TYR_A_181	T27_A_601	3.78515	24.0855
4GJZ	C3_3207_AKG_A_502	TRP_A_310	4.12068	30.7657
4GJZ	C3_3207_AKG_A_502	TRP_A_310	3.55012	6.19437
4GJZ	C4_3210_AKG_A_502	TRP_A_310	3.78358	17.9931
4H41	C12_4581_PE4_A_404	TYR_A_167	3.96122	24.5829
4H41	C13_4585_PE4_A_404	TYR_A_167	3.54579	21.5266
4I2U	CB1_1676_GSH_A_201	TYR_A_27	3.69937	10.6675
4I3B	CBB_1872_BLR_A_201	PHE_A_5	4.38842	35.363
4I3B	CG1_679_VAL_A_53	BLR_A_201	4.13406	18.7714
4I3B	CG2_683_VAL_A_53	BLR_A_201	4.20816	31.9461
4I3B	CG1_717_ILE_A_55	BLR_A_201	3.62641	12.4486
4I3B	CD_1489_ARG_A_112	BLR_A_201	3.79456	32.9101
4IDT	CA_802_GLY_A_407	T28_A_701	4.1985	30.8543
4IDT	CG2_903_VAL_A_414	T28_A_701	3.72943	16.2181
4IDT	CD1_2568_LEU_A_522	T28_A_701	4.3269	20.5289
4IIL	C8M_4599_RBF_A_401	TYR_A_157	3.78127	20.5468
4IO2	CB_3369_GLU_A_303	TYR_A_67	3.56488	9.69208
4IX8	CG_2830_LLP_A_286	TYR_A_256	4.43335	45.0373
4IX8	CG2_1835_ILE_A_255	LLP_A_286	3.76432	14.1036
4IX8	CD1_1839_ILE_A_255	LLP_A_286	4.11951	30.8358
4JED	CG1_3144_GTS_A_302	TYR_A_16	3.87879	26.059
4JED	CB1_3147_GTS_A_302	TYR_A_16	3.56533	3.47822
4JED	CA3_3170_GTS_A_302	TRP_A_39	3.64564	16.7157
4JL5	CD_1756_ARG_A_120	ADP_A_301	3.79943	18.8174
4JS0	CG_1650_GLN_A_116	GNP_A_201	3.81356	16.9212
4K7G	CG2_3641_THR_B_256	PYC_B_904	4.16114	33.7918
4KQP	CG_2996_GLN_A_501	PHE_A_308	4.08639	25.4779
4KU4	CA_1750_LYS_A_143	GDP_A_301	4.32187	44.1732
4KU4	CG_1758_LYS_A_143	GDP_A_301	4.14494	27.5545
4KU4	CG_1758_LYS_A_143	GDP_A_301	3.85048	17.1338
4KU4	CD_1761_LYS_A_143	GDP_A_301	3.92302	12.8685
4KU4	CE_1764_LYS_A_143	GDP_A_301	3.83457	11.6766
4KU4	CB_2192_ALA_A_173	GDP_A_301	4.56608	63.9431
4KU4	CB_2202_LYS_A_174	GDP_A_301	3.91814	24.7047
4KXQ	C2D_2674_APR_A_602	PHE_A_273	3.88803	11.137
4KXQ	C3D_2676_APR_A_602	PHE_A_273	4.02424	23.3199
4KXQ	CA_384_GLY_A_263	APR_A_602	3.84289	23.4493
4KXQ	CG_2177_ARG_A_466	APR_A_602	3.51737	12.977
4KXQ	CD_2180_ARG_A_466	APR_A_602	3.45884	12.3091
4LM9	C5_1984_5GP_A_201	TYR_A_124	4.06126	86.3341
4LM9	CG_76_PRO_A_61	5GP_A_201	4.07653	46.9331
4LTW	C15_3627_486_A_303	TYR_A_209	4.22435	24.3803
4LTW	C9_3630_486_A_303	TYR_A_209	4.00916	13.4065
4LTW	C8_3635_486_A_303	TYR_A_209	4.1073	17.662
4MK3	CG1_2993_GSF_A_304	TYR_A_11	3.84048	21.3686
4MK3	CB1_2996_GSF_A_304	TYR_A_11	3.75629	1.58346
4MK3	CA3_3011_GSF_A_304	TRP_A_34	4.04712	29.3405
4MUV	CG1_991_VAL_A_282	PCG_A_401	3.58826	2.74297
4MUV	CG1_991_VAL_A_282	PCG_A_401	4.10236	27.1979
4MUV	CG2_995_VAL_A_282	PCG_A_401	4.32162	33.3567
4MUV	CB_1828_ARG_A_348	PCG_A_401	3.7818	10.1132
4MUV	CG_1831_ARG_A_348	PCG_A_401	3.86459	19.5814
4MUV	CD_1834_ARG_A_348	PCG_A_401	3.5394	6.12311
4MX6	C2_4695_SIN_A_401	PHE_A_202	3.60762	10.1291
4MZC	C1_1358_MPO_A_201	TYR_A_31	4.07742	28.0315
4MZC	C3_1366_MPO_A_201	TYR_A_31	3.49372	9.00533
4N65	C7M_2672_FMN_A_301	TYR_A_98	3.84914	6.30595
4N73	CMA_3031_COH_A_601	PHE_A_575	4.32727	32.0483
4N73	CBB_3085_COH_A_601	PHE_A_409	3.9907	28.9815
4N73	CA_56_CYS_A_384	COH_A_601	3.84778	19.5769
4N73	CB_60_CYS_A_384	COH_A_601	3.60054	34.1089
4N73	CD_75_PRO_A_385	COH_A_601	4.10952	29.2697
4N73	CG_86_MET_A_386	COH_A_601	3.90257	34.1251
4NBT	CG_520_LEU_A_38	NAD_A_301	3.87582	16.5148
4NBT	CD1_522_LEU_A_38	NAD_A_301	3.78365	17.9139
4NBT	CB_1208_ALA_A_82	NAD_A_301	3.8026	20.7618
4NBT	CB_2649_PRO_A_178	NAD_A_301	4.11165	31.0224
4NBW	CG_481_LEU_A_44	NAD_A_301	3.99896	22.4084
4NBW	CD1_483_LEU_A_44	NAD_A_301	3.97922	23.7418
4NBW	CB_1201_ALA_A_97	NAD_A_301	4.00962	19.502
4NBW	CB_2757_PRO_A_200	NAD_A_301	4.35111	15.7747
4NO4	C4_1985_GAL_G_2	HIS_A_45	4.04435	48.4601
4NO4	C4_1985_GAL_G_2	TRP_A_69	4.14471	29.2818
4NO4	C5_1987_GAL_G_2	TRP_A_69	3.94791	18.8824
4NO4	C5_1987_GAL_G_2	TRP_A_69	3.99034	19.8108
4NO4	C6_1990_GAL_G_2	TRP_A_69	3.9956	7.9242
4NSV	C_3553_2OY_A_301	HIS_A_57	3.71259	87.9666
4NSV	C8_3555_2OY_A_301	HIS_A_57	2.62539	88.6948
4NU0	CD_1235_ARG_A_89	AP5_A_302	3.65759	13.9054
4NU0	CG1_2781_ILE_A_197	AP5_A_302	3.95705	35.6026
4NU0	CG1_2781_ILE_A_197	AP5_A_302	4.11939	38.6906
4NU0	CD1_2788_ILE_A_197	AP5_A_302	4.02386	13.7271
4O94	C3_4503_SIN_A_403	PHE_A_192	3.63159	16.2377
4OJ0	C3_2993_N Q_A_63	TRP_A_90	3.82234	62.893
4OJ0	CA_729_THR_A_60	N Q_A_63	3.91706	18.3674
4OJ0	CG2_736_THR_A_60	N Q_A_63	3.80229	8.40245
4OJ0	CG2_1851_THR_A_143	N Q_A_63	4.26879	63.7423
4OJ0	CD_2537_ARG_A_197	N Q_A_63	3.12917	7.17426
4OMJ	CAT_4239_2TX_A_310	TYR_A_153	4.35438	29.4874
4OMJ	CBA_4254_2TX_A_310	PHE_A_178	4.34272	20.4313
4OMJ	CAL_4263_2TX_A_310	TYR_A_171	4.1775	29.1744
4OMJ	CD2_2718_LEU_A_175	2TX_A_310	3.72566	37.71
4OMJ	CD1_2922_LEU_A_189	2TX_A_310	3.92568	17.0737
4OVS	C3_3671_SIN_A_401	PHE_A_190	3.55161	15.6208
4P3H	CB_1634_PRO_A_192	25G_A_201	3.54585	12.4453
4P3H	CG_1637_PRO_A_192	25G_A_201	3.6908	24.0877
4P56	CB_2514_ALA_A_192	RMN_A_401	3.98927	18.3565
4PAK	C4_4491_PAF_A_407	PHE_A_202	3.50634	7.19886
4PBH	CD1_2332_LEU_A_193	BEZ_A_401	4.40032	22.8087
4PBH	CD1_2616_LEU_A_214	BEZ_A_401	3.95228	37.1678
4PE0	CA_1330_CYS_A_84	NQS_A_101	3.99616	43.9812
4PET	C3_4560_PYR_A_402	TRP_A_217	4.39224	24.1197
4PF6	C8_4424_KDO_A_401	PHE_A_196	3.59373	3.42142
4PGN	CE_2374_MET_A_194	3IO_A_401	3.96123	10.7766
4PIO	C3_4509_SAH_A_401	TYR_A_39	4.01336	24.7118
4PIO	C2_4511_SAH_A_401	TYR_A_39	3.44758	16.0344
4PIO	CB_1505_VAL_A_114	SAH_A_401	4.01365	22.0143
4PIO	CG1_1507_VAL_A_114	SAH_A_401	3.8672	17.1943
4PL9	C2_1287_ADP_A_613	PHE_A_474	4.1013	32.6516
4PL9	CB_453_ASN_A_470	ADP_A_613	4.40006	58.4223
4PL9	CB_516_PHE_A_474	ADP_A_613	3.86389	27.1647
4PL9	CD1_833_ILE_A_518	ADP_A_613	3.98772	23.6483
4PLG	CD1_218_ILE_A_19	NAI_A_409	4.06243	32.2442
4PLG	CG1_521_VAL_A_40	NAI_A_409	3.52894	25.6215
4PLG	CG2_525_VAL_A_40	NAI_A_409	3.64242	10.7575
4PLG	CG2_525_VAL_A_40	NAI_A_409	3.88006	23.5661
4PLG	CB_1145_ALA_A_84	NAI_A_409	3.87348	31.199
4PLG	CB_1145_ALA_A_84	NAI_A_409	3.41362	13.2953
4PLG	CG2_1834_ILE_A_129	NAI_A_409	3.97712	34.1439
4PNE	C3_4031_SAH_A_301	TYR_A_23	4.01712	18.7407
4PNE	CG1_1418_VAL_A_103	SAH_A_301	3.79548	27.1843
4PNE	CG2_1422_VAL_A_103	SAH_A_301	3.67329	12.5103
4PNE	CE_2164_MET_A_153	SAH_A_301	3.97382	16.4671
4PSR	C4_8446_FUL_A_622	TRP_A_311	3.79607	11.1005
4PSR	C5_8448_FUL_A_622	TRP_A_311	3.94572	21.8081
4PSR	C6_8450_FUL_A_622	TRP_A_311	4.02782	29.7732
4PSR	C6_8450_FUL_A_622	TRP_A_311	3.54468	9.6917
4PVK	C8M_7530_FAD_A_601	HIS_A_86	2.65753	85.2758
4PVK	C7M_7535_FAD_A_601	HIS_A_86	4.14105	66.2187
4PVK	CG1_1156_VAL_A_81	FAD_A_601	3.41041	11.4801
4PVK	CB_2182_CYS_A_150	FAD_A_601	3.77249	56.5418
4PVK	CG2_2226_VAL_A_153	FAD_A_601	3.3954	5.01143
4PVK	CG2_2226_VAL_A_153	FAD_A_601	4.0597	35.9052
4Q0H	CBC_2829_LBV_A_405	HIS_A_260	4.18377	49.0063
4Q0H	CBD_2850_LBV_A_405	PHE_A_198	3.90736	20.3469
4Q0H	CA_1699_ASP_A_207	2875_LBV_A	4.30413	41.8362
4Q0H	CG1_1717_ILE_A_208	LBV_A_405	3.66997	23.7666
4Q0H	CD_1740_PRO_A_209	LBV_A_405	3.64197	23.318
4Q0H	CB_2307_HIS_A_260	LBV_A_405	3.6898	3.73104
4Q9M	CM_3156_2ZW_A_301	TYR_A_98	4.1532	22.7184
4Q9M	CB_1009_PRO_A_91	2ZW_A_301	4.15965	21.8667
4Q9M	CD_1015_PRO_A_91	2ZW_A_301	3.86473	16.2308
4Q9M	CB_1122_TYR_A_98	2ZW_A_301	3.77203	25.4819
4QJL	C6P_3509_COA_A_301	TYR_A_160	3.8768	20.5455
4QJL	C3P_3516_COA_A_301	PHE_A_173	3.86612	22.2671
4QJL	CA_1150_GLN_A_80	COA_A_301	3.74018	18.2534
4QJL	CA_1150_GLN_A_80	COA_A_301	3.70923	19.481
4QJL	CB_1154_GLN_A_80	COA_A_301	3.62434	17.0335
4R1S	CG_874_LEU_A_65	NAP_A_401	3.86764	25.7288
4R1S	CD1_876_LEU_A_65	NAP_A_401	3.81145	13.0074
4REK	C7M_6610_FAD_A_601	TYR_A_446	3.67592	10.6703
4REK	CG2_99_ILE_A_16	FAD_A_601	3.81357	20.59
4REK	CB_444_MET_A_41	FAD_A_601	3.97463	20.3104
4REK	CA_1455_ASN_A_119	FAD_A_601	3.71985	19.8753
4REK	CB_1459_ASN_A_119	FAD_A_601	3.15831	11.4792
4REK	CB_1459_ASN_A_119	FAD_A_601	4.12	45.8177
4REK	CA_3221_GLN_A_249	FAD_A_601	4.53238	53.2331
4REK	CG_3228_GLN_A_249	FAD_A_601	4.41627	41.4504
4REK	CA_3697_ALA_A_289	FAD_A_601	4.06138	22.273
4REK	CB_3701_ALA_A_289	FAD_A_601	3.61262	21.11
4REK	CB_5831_TYR_A_446	FAD_A_601	4.23504	29.6585
4REK	CD_6322_PRO_A_486	FAD_A_601	4.4298	56.0517
4RI1	CH3_2397_ACT_A_1302	PHE_A_52	3.67354	10.9887
4RP9	C6_6750_ASC_A_501	PHE_A_362	3.49206	13.3566
4RP9	CD1_1925_ILE_A_136	ASC_A_501	4.01439	38.9451
4RP9	CG2_5260_ILE_A_358	ASC_A_501	4.08908	9.79552
4RYB	CB_2403_CSD_A_114	HIS_A_247	3.85333	31.3472
4UAB	CA_4849_ETA_A_403	TRP_A_215	4.23279	29.0434
4UAB	CA_4849_ETA_A_403	TRP_A_242	3.57454	4.90541
4UAB	CB_4856_ETA_A_403	TRP_A_242	3.76521	25.828
4UAB	CB_4856_ETA_A_403	TRP_A_242	3.49021	13.8452
4UIN	C_2893_QI9_H_1226	PHE_H_109	4.23206	34.2472
4UIN	C15_2902_QI9_H_1226	TRP_H_33	3.80081	10.7442
4UIN	C14_2905_QI9_H_1226	TRP_H_33	4.16058	27.7297
4UIN	C14_2905_QI9_H_1226	TRP_H_33	4.02144	23.5758
4UIN	C17_2913_QI9_H_1226	TRP_H_33	4.10866	12.289
4UIN	CA_1503_ARG_H_107	QI9_H_1226	4.5483	28.4142
4UIN	CD_1513_ARG_H_107	QI9_H_1226	3.53185	22.0131
4UIN	CD_1513_ARG_H_107	QI9_H_1226	3.45593	18.6149
4UUP	CD1_170_ILE_A_16	NAI_A_345	3.82781	43.583
4UUP	CG2_558_ILE_A_42	NAI_A_345	3.6178	18.1464
4UUP	CA_1155_GLY_A_87	NAI_A_345	4.01002	26.6946
4WCH	CMC_2096_HEM_D_201	TYR_D_105	4.00413	27.1818
4WCH	CMD_2104_HEM_D_201	PHE_D_47	4.21837	22.3734
4WCH	CBC_2141_HEM_D_201	PHE_D_104	4.40092	43.5292
4WCH	CG2_943_VAL_D_67	HEM_D_201	4.05207	15.2241
4WCK	C4_6340_API_A_533	HIS_A_128	4.1543	34.2726
4WCK	C3_6343_API_A_533	TRP_A_148	3.96723	19.5214
4WCK	C2_6346_API_A_533	HIS_A_128	3.9711	13.73
4WCX	CE_5903_MET_A_503	TYR_A_99	4.32877	67.5951
4WLH	C2_5691_LLP_A_247	PHE_A_125	3.89534	21.2913
4WLH	CG1_2713_VAL_A_215	LLP_A_247	4.25963	18.2913
4WLH	CG2_2717_VAL_A_215	LLP_A_247	3.68537	21.5834
4WN5	C7_1604_MVC_A_402	PHE_A_306	3.69476	3.52343
4WN5	C8_1607_MVC_A_402	HIS_A_338	3.78074	9.06578
4WN5	C10_1613_MVC_A_402	HIS_A_338	4.057	28.8364
4WN5	C4_1645_MVC_A_402	PHE_A_241	3.831	7.26804
4WN5	C3_1648_MVC_A_402	PHE_A_241	3.97917	16.0539
4WP9	CA_798_GLY_A_104	ZDA_A_303	3.50682	17.7707
4WUV	CB_598_LEU_A_47	NAD_A_301	4.06407	31.6627
4WUV	CB_598_LEU_A_47	NAD_A_301	3.4689	4.87756
4WUV	CG2_999_VAL_A_73	NAD_A_301	4.1314	41.0439
4WUV	CD1_1950_LEU_A_139	NAD_A_301	4.19577	38.7537
4WUV	CG_3026_PRO_A_211	NAD_A_301	4.27949	25.9612
4WXJ	CB_3291_GLU_A_301	TYR_A_68	3.71163	17.0943
4WZZ	C3_4377_RAM_A_401	TYR_A_64	4.22608	33.3131
4WZZ	C5_4381_RAM_A_401	TYR_A_64	4.14163	3.81567
4X8E	CAA_6160_AVJ_A_501	TRP_A_415	3.76266	13.7599
4X8E	CAC_6164_AVJ_A_501	TRP_A_415	4.18474	16.2988
4X8R	C5_4398_BDP_A_401	TYR_A_191	4.07095	18.5791
4X9R	CA_3256_56A_B_3	TRP_A_414	3.89797	27.235
4X9R	C30_3273_56A_B_3	TYR_A_485	3.97843	18.4655
4X9R	C33_3282_56A_B_3	TYR_A_485	4.26801	27.6938
4X9R	CD_3320_4L0_B_1	PHE_A_535	3.90113	15.405
4X9R	CB_1593_TYR_A_481	56A_B_3	3.52484	6.58256
4X9X	C5_3911_OLA_A_301	HIS_A_266	3.71638	16.0591
4XB4	C12_2021_45D_A_201	TYR_A_129	3.93292	7.35215
4XB4	C05_2025_45D_A_201	TYR_A_129	3.95585	32.2155
4XDU	C5_4681_ADP_A_505	HIS_A_256	4.28175	42.1715
4XDU	CD2_1371_LEU_A_101	ADP_A_505	3.94802	26.0211
4XDU	CB_2110_ALA_A_162	ADP_A_505	4.27447	45.1918
4XDU	CG2_3803_THR_A_288	ADP_A_505	4.24801	26.3609
4XFE	C6_4559_CXS_A_402	TYR_A_328	4.037	14.173
4XGY	CA_803_THR_A_62	CRO_A_66	4.09509	24.7572
4XGY	CG2_810_THR_A_62	CRO_A_66	3.77748	11.3544
4XGY	C_833_LEU_A_64	CRO_A_66	4.4268	65.7213
4XHF	CD2_1803_LEU_A_145	FMN_A_300	3.50669	19.2062
4XHF	CG2_2276_ILE_A_176	FMN_A_300	3.32587	8.33117
4XNH	CCP_1251_ACO_C_201	TRP_C_141	3.99502	20.6862
4XNH	CCP_1251_ACO_C_201	TRP_C_141	4.06497	23.4156
4XNH	CDP_1259_ACO_C_201	TRP_C_141	4.24246	19.6701
4XQC	CG1_292_ILE_A_22	NAD_A_501	4.51503	42.4911
4XQC	CG_693_PRO_A_46	NAD_A_501	3.87252	12.5718
4XQC	CD_696_PRO_A_46	NAD_A_501	3.47702	17.9881
4XQC	CB_1377_SER_A_92	NAD_A_501	4.47303	32.0882
4XQC	CG1_5969_VAL_A_400	NAD_A_501	4.22623	27.5848
4Y1B	C5D_5897_NAP_A_501	HIS_A_301	4.26368	43.4859
4Y1B	C3D_5902_NAP_A_501	TYR_A_64	4.14364	16.6619
4Y1B	CG2_2509_THR_A_186	NAP_A_501	4.37405	41.7723
4Y1B	CD1_2930_LEU_A_214	NAP_A_501	4.34089	38.2874
4Y1B	CB_4319_SER_A_302	NAP_A_501	4.18693	22.6017
4Y7S	CMB_1467_HEB_A_201	TYR_A_39	3.61537	12.6953
4Y7S	CBB_1511_HEB_A_201	TRP_A_124	4.2407	50.9116
4Y7S	CG_545_PRO_A_77	HEB_A_201	3.72577	18.0982
4Y7S	CD_548_PRO_A_77	HEB_A_201	3.84589	21.8995
4Y7S	CA_623_GLY_A_82	HEB_A_201	4.00641	29.7261
4Y7S	CB_634_CYS_A_83	HEB_A_201	3.70725	19.7811
4Y95	C34_3826_746_A_701	TYR_A_551	4.36401	36.7809
4Y95	CD1_164_LEU_A_408	746_A_701	4.02844	28.3048
4Y95	CD2_168_LEU_A_408	746_A_701	3.94186	10.2167
4Y95	CB_195_GLN_A_412	746_A_701	4.3334	32.6643
4Y95	CB_255_VAL_A_416	746_A_701	3.97823	24.2042
4Y95	CG1_257_VAL_A_416	746_A_701	4.42088	34.4559
4Y95	CG2_261_VAL_A_416	746_A_701	3.57816	7.3043
4Y95	CA_1114_GLY_A_480	746_A_701	3.60862	16.2888
4Y95	CD1_1789_LEU_A_528	746_A_701	3.81038	27.0407
4YAC	CB_407_ILE_A_39	NAI_A_500	3.55649	8.29165
4YAC	CG2_412_ILE_A_39	NAI_A_500	3.73367	17.3256
4YAC	CG2_412_ILE_A_39	NAI_A_500	3.74427	17.7093
4YAC	CG_759_LEU_A_65	NAI_A_500	4.11918	50.2528
4YAC	CD1_761_LEU_A_65	NAI_A_500	3.97232	29.4769
4YAG	CB_507_ILE_A_37	NAI_A_500	3.79744	19.0761
4YAG	CG2_512_ILE_A_37	NAI_A_500	3.62506	4.48206
4YAG	CB_1374_ALA_A_92	NAI_A_500	3.80242	17.9683
4YAG	CB_2783_PRO_A_188	NAI_A_500	4.08822	25.276
4YAH	CG_3705_MET_X_301	HIS_X_88	4.00578	40.5098
4YAH	CE_3709_MET_X_301	TYR_X_69	3.50335	5.38861
4YAH	CE_3709_MET_X_301	TYR_X_91	3.66206	11.276
4YDD	C10_13273_MGD_A_1003	HIS_A_764	3.77381	17.3608
4YDD	CA_3057_THR_A_207	MGD_A_1003	4.46872	61.1247
4YDD	CD_3418_PRO_A_230	MGD_A_1003	3.88903	33.525
4YDD	CD_3418_PRO_A_230	MGD_A_1003	3.35328	15.5779
4YDD	CA_5964_GLY_A_423	MGD_A_1003	3.59931	10.9493
4YDD	CB_11130_HIS_A_764	MGD_A_1003	4.28458	24.6728
4YJR	CB_427_ALA_A_400	4DJ_A_701	3.43004	13.5853
4YJR	CG_456_LYS_A_402	4DJ_A_701	4.14088	38.0328
4YJR	CE_462_LYS_A_402	4DJ_A_701	3.98368	4.33568
4YJR	CA_1153_MET_A_450	4DJ_A_701	4.50367	52.0455
4YJR	CA_1214_GLY_A_454	4DJ_A_701	4.00382	28.7823
4YJR	CD_1231_PRO_A_455	4DJ_A_701	3.77498	14.9644
4YJR	CD1_2006_LEU_A_501	4DJ_A_701	3.44158	9.88424
4YJR	CB_2176_SER_A_511	4DJ_A_701	4.43576	77.949
4YKI	CA_3624_GLY_A_301	PHE_A_63	3.73201	22.0349
4YZZ	CD1_1028_LEU_A_99	6PC_A_404	3.78534	9.93914
4YZZ	CG1_2835_ILE_A_218	6PC_A_404	3.92187	27.3709
4YZZ	CD1_2842_ILE_A_218	6PC_A_404	4.0639	26.8401
4Z0G	CD1_3129_ILE_A_333	5GP_A_600	3.50147	18.2882
4Z0G	CB_3139_CYS_A_334	5GP_A_600	4.05585	20.8368
4Z0N	C3_4616_GAL_A_405	TRP_A_208	4.10944	23.9196
4Z0N	C4_4618_GAL_A_405	TRP_A_208	3.98784	14.5918
4Z0N	C5_4620_GAL_A_405	TRP_A_208	3.63261	10.1032
4Z0N	C5_4620_GAL_A_405	TRP_A_208	3.96955	25.6537
4ZBD	CA3_3447_GSH_A_301	PHE_A_39	3.86144	24.0058
4ZCD	C7M_4848_FAD_A_401	HIS_A_232	3.89345	22.8077
4ZCD	C8M_4852_FAD_A_401	TRP_A_276	4.20232	27.6934
4ZCD	CG2_90_ILE_A_8	FAD_A_401	4.26715	31.4169
4ZCD	CG_430_LYS_A_33	FAD_A_401	3.88478	16.2175
4ZCD	CD_433_LYS_A_33	FAD_A_401	3.99646	11.8624
4ZCD	CA_682_ALA_A_55	FAD_A_401	3.37405	18.594
4ZCD	CA_682_ALA_A_55	FAD_A_401	3.98456	37.6455
4ZCD	CB_686_ALA_A_55	FAD_A_401	3.53494	12.8539
4ZCD	CB_686_ALA_A_55	FAD_A_401	3.81477	24.2089
4ZCD	CG2_2271_THR_A_158	FAD_A_401	4.02007	31.0761
4ZDM	CA_3568_GLY_A_301	PHE_A_66	4.02251	31.8482
4ZK1	C9_3193_4P7_A_303	TYR_A_192	3.76213	10.8689
4ZK1	C8_3196_4P7_A_303	TRP_A_143	3.83212	20.5805
4ZK1	CA_2231_THR_A_144	4P7_A_303	4.3366	6.91265
4ZK1	CG2_2239_THR_A_144	4P7_A_303	4.39695	35.3276
4ZS9	C1_5675_GLC_C_2	TRP_A_216	4.59621	38.3298
4ZS9	C1_5675_GLC_C_2	TRP_A_216	3.67434	11.4587
4ZS9	C4_5681_GLC_C_2	TYR_A_291	4.30619	31.0091
4ZS9	C6_5686_GLC_C_2	TYR_A_291	4.19109	27.3817
4ZS9	C2_5698_GLA_C_3	PHE_A_392	3.73163	10.4933
4ZS9	C1_5738_FRU_C_1	TRP_A_216	3.64893	11.3342
4ZS9	C1_5738_FRU_C_1	TRP_A_216	4.22054	31.6489
5A98	C2_3686_ATP_A_252	PHE_A_23	4.37595	48.8985
5AFY	CB_1169_ILE_H_82	TYS_H_1255	3.76091	9.21104
5BU3	C26_2474_4W9_A_203	TYR_A_177	3.98959	13.3657
5BU3	C11_2518_4W9_A_203	TYR_A_177	4.02431	26.7337
5BVB	C16_1978_DOG_A_201	TRP_A_64	4.04127	12.5026
5BVB	C16_1978_DOG_A_201	TRP_A_64	4.26354	22.9373
5BVB	C12_1986_DOG_A_201	TRP_A_64	4.51711	30.8611
5BVB	C15_1989_DOG_A_201	TRP_A_64	3.94886	31.8798
5BVB	C15_1989_DOG_A_201	TRP_A_64	4.2003	36.8157
5BVB	C19_2003_DOG_A_201	TRP_A_41	4.12395	59.1801
5BVB	C6_2009_DOG_A_201	HIS_A_58	3.59188	5.62432
5BVB	C2_2017_DOG_A_201	TYR_A_97	4.17723	20.0861
5BVB	CD1_228_LEU_A_14	DOG_A_201	3.83733	25.0808
5BVB	CG1_1782_VAL_A_117	DOG_A_201	4.48125	28.5242
5C8W	CG1_946_VAL_A_215	PCG_A_302	3.93134	20.1559
5C8W	CG1_946_VAL_A_215	PCG_A_302	3.74766	11.5752
5C8W	CG2_950_VAL_A_215	PCG_A_302	3.80149	18.0713
5CBL	C4_1745_GAL_E_2	TRP_A_256	4.11856	27.2444
5CBL	C5_1746_GAL_E_2	TRP_A_256	3.90884	9.3467
5CBL	C6_1747_GAL_E_2	TRP_A_256	4.13132	13.5802
5CGM	C1_8653_GLC_C_1	TRP_A_300	4.18375	27.7984
5CGM	C2_8655_GLC_C_1	TRP_A_300	3.88954	20.7879
5CGM	C2_8655_GLC_C_1	TRP_A_300	4.323	31.5915
5CGM	C4_8659_GLC_C_1	TRP_A_300	4.114	15.0995
5CI5	C6_5971_T6T_A_501	PHE_A_59	4.24438	31.241
5CI5	C1_5978_T6T_A_501	TRP_A_264	3.40486	16.5758
5CI5	C1_5978_T6T_A_501	TRP_A_264	3.50288	20.4559
5CL8	C2_3858_ORP_B_6	TRP_A_109	4.05096	37.3991
5CL8	C4_3865_ORP_B_6	TRP_A_187	3.72621	23.0127
5CL8	C5_3868_ORP_B_6	TRP_A_187	3.8143	31.2304
5CL8	C5_3868_ORP_B_6	TRP_A_187	3.34981	12.339
5CTA	C7_2665_BM0_A_201	TYR_A_37	3.91255	25.6119
5CTA	C_2680_BM0_A_201	PHE_A_58	4.23362	25.5126
5CTM	CG_3249_KCX_A_104	TYR_A_154	3.84052	22.5184
5CTM	CD_3252_KCX_A_104	TYR_A_154	3.73524	4.55567
5CTM	CE_3255_KCX_A_104	TYR_A_154	3.97901	27.519
5CUO	CDP_2673_COA_A_501	HIS_A_48	4.29313	32.794
5CUO	C2P_2698_COA_A_501	HIS_A_48	3.85248	49.8192
5CW2	CD2_2721_LEU_A_182	BSU_A_401	4.18929	25.9506
5DFS	CMA_1593_HEM_A_201	TRP_A_59	4.41536	16.8935
5DKV	C3_4360_T6T_A_401	PHE_A_46	4.04692	21.7758
5DMH	CG1_4319_VAL_A_331	ADP_A_501	4.33583	18.9972
5DMH	CG2_4323_VAL_A_331	ADP_A_501	4.30593	23.7459
5DMH	CG2_4552_VAL_A_347	ADP_A_501	4.46845	13.7434
5DMH	CG2_4552_VAL_A_347	ADP_A_501	4.4637	14.062
5DT6	CB_3684_GLU_A_301	TYR_A_66	3.66984	8.82708
5DT6	CG_3687_GLU_A_301	TYR_A_179	4.28435	44.4373
5DUF	C2_3498_G7A_A_301	HIS_A_79	4.02967	16.6026
5DUF	CG1_993_ILE_A_76	G7A_A_301	3.90624	25.3349
5DUF	CB_1042_HIS_A_79	G7A_A_301	3.88379	15.8141
5DUF	CB_1799_ASP_A_131	G7A_A_301	3.83965	17.6126
5EHM	CA_3843_OEM_A_301	TYR_A_65	3.38798	4.49979
5EHM	CAA_3847_OEM_A_301	TYR_A_65	4.26096	30.892
5EJ8	CG1_6198_ILE_A_418	TD6_A_601	3.64303	19.582
5EKD	C01_4969_5BX_A_401	TYR_A_160	3.51877	10.8517
5EKD	CA_74_GLY_A_40	5BX_A_401	4.0083	9.45375
5EKD	CG_1941_GLN_A_164	5BX_A_401	3.8325	17.5357
5EO8	C4_4492_TFU_A_401	TYR_A_40	3.83099	11.224
5EO8	C5_4494_TFU_A_401	TYR_A_40	3.99591	26.1763
5EWY	CB_887_SER_A_117	5TQ_A_301	3.73693	25.3274
5EYN	CA_3339_ALA_A_237	ADP_A_404	3.77659	19.7429
5EZ2	CMA_2502_BLA_A_301	HIS_A_108	3.92135	35.6286
5EZ2	CB_881_ASN_A_77	BLA_A_301	3.45359	13.8764
5EZ2	CG1_1437_VAL_A_114	BLA_A_301	3.83023	14.1993
5EZ2	CG2_1441_VAL_A_114	BLA_A_301	4.10302	23.7927
5F82	C5_3560_EPE_A_301	TRP_A_99	3.98395	27.5368
5F82	C5_3560_EPE_A_301	TRP_A_99	3.56019	5.70899
5F82	C6_3563_EPE_A_301	TRP_A_99	3.43853	10.036
5F82	C8_3580_EPE_A_301	TRP_A_99	4.14248	38.3664
5F9S	C2A_5600_PLP_A_401	TRP_A_108	3.63379	19.8839
5F9S	CB_2544_VAL_A_185	PLP_A_401	3.60689	14.2206
5F9S	CG1_2546_VAL_A_185	PLP_A_401	3.68838	16.6217
5F9S	CG2_2550_VAL_A_185	PLP_A_401	4.00799	20.5064
5FAL	C15_5462_SKT_A_502	TRP_A_384	4.53751	51.5594
5FAL	CA_1854_GLY_A_168	SKT_A_502	3.87098	28.6624
5FRY	C08_1684_ERH_A_1209	PHE_A_128	2.33153	11.557
5FRY	CG_710_PRO_A_99	ERH_A_1209	4.13072	16.1344
5FRY	CA_1274_ALA_A_158	ERH_A_1209	4.0899	33.9154
5FRY	CB_1278_ALA_A_158	ERH_A_1209	3.77851	12.2663
5G3T	C8M_5756_FDA_A_419	TRP_A_359	3.52188	6.79859
5G3T	C7M_5761_FDA_A_419	TRP_A_359	4.1569	43.205
5G3T	CG_474_MET_A_39	FDA_A_419	3.82611	21.213
5G3T	CG2_3381_ILE_A_241	FDA_A_419	3.9117	28.1247
5H4R	C3_5995_BGC_B_2	TRP_A_360	3.94618	24.3207
5H4R	C5_6002_BGC_B_2	TRP_A_360	3.98481	15.355
5H4R	C1_6020_BGC_B_1	TRP_A_198	3.72315	9.50354
5H4R	C5_6060_BGC_B_4	TRP_A_76	3.70139	12.3277
5HBS	C20_1990_RTL_A_201	TRP_A_106	3.52339	18.701
5HBS	C15_1996_RTL_A_201	TRP_A_106	4.31577	33.2522
5HBS	C15_1996_RTL_A_201	TRP_A_106	3.77238	16.338
5HGR	C40_4913_45D_A_501	TRP_A_279	4.30218	30.0941
5HGR	C14_4938_45D_A_501	PHE_A_44	4.02234	31.2177
5HGR	C22_4951_45D_A_501	TRP_A_110	3.88081	26.2295
5HGR	C22_4951_45D_A_501	TRP_A_110	3.98686	28.8388
5HQJ	C3_3201_64K_A_401	PHE_A_43	3.94204	8.89675
5HR5	C2_6321_ADP_A_604	TYR_A_54	4.38899	23.4629
5HR5	CA_195_GLY_A_51	ADP_A_604	3.63246	10.5488
5HR5	CA_195_GLY_A_51	ADP_A_604	4.08557	28.7278
5HR5	CG1_2788_VAL_A_222	ADP_A_604	4.48097	30.0272
5HR5	CG1_2788_VAL_A_222	ADP_A_604	3.97443	9.44153
5HR5	CG2_2792_VAL_A_222	ADP_A_604	4.32018	32.0305
5HR5	CG1_3242_VAL_A_248	ADP_A_604	4.15498	34.8328
5HT2	C4_3521_EDA_D_1	TRP_A_307	4.08267	37.7971
5HT2	C4_3521_EDA_D_1	TRP_A_307	4.05218	37.785
5HT2	C5_3526_EDA_D_1	TRP_A_307	4.04145	25.8491
5HT2	CD1_2682_LEU_A_315	EDA_D_1	4.2729	32.031
5HT2	CD2_2686_LEU_A_315	EDA_D_1	4.29777	27.2581
5HT2	CD2_2686_LEU_A_315	EDA_D_1	3.83686	4.57072
5HTK	CB_1878_ARG_A_256	NEP_A_257	4.55391	18.0643
5HTK	CG_2401_ARG_A_306	NEP_A_257	3.83287	21.7746
5HTK	CD_2404_ARG_A_306	NEP_A_257	3.64558	3.41072
5HWH	C4_2629_66Z_A_201	HIS_A_51	3.3425	17.6978
5HWO	C4_5868_HMG_A_501	PHE_A_192	3.51425	1.84433
5HWO	CA_450_LYS_A_34	HMG_A_501	3.76319	16.5903
5HWO	CA_450_LYS_A_34	HMG_A_501	3.9333	25.2591
5HWO	CB_454_LYS_A_34	HMG_A_501	3.84586	27.3088
5HWO	CG_457_LYS_A_34	HMG_A_501	3.91867	30.8419
5HZ7	C1_6862_GLC_B_2	TYR_A_156	4.19368	37.6136
5HZ7	C4_6868_GLC_B_2	TRP_A_341	3.83772	9.77196
5HZ7	C6_6875_GLC_B_2	TRP_A_341	4.18232	28.4289
5HZ7	C6_6875_GLC_B_2	TRP_A_341	4.05518	24.7529
5HZ7	C4_6884_GLC_B_1	TYR_A_156	3.80308	7.56407
5HZ7	C1_6889_GLC_B_1	TRP_A_231	3.92894	23.3238
5HZ7	C1_6906_GLC_B_3	TRP_A_341	4.28987	40.794
5HZ7	C4_6911_GLC_B_3	TYR_A_342	4.38904	42.2708
5I34	CG_4910_LYS_A_336	GDP_A_501	3.70102	14.003
5I34	CE_4916_LYS_A_336	GDP_A_501	4.17623	26.3692
5I34	CA_6163_PRO_A_421	GDP_A_501	3.93594	16.6621
5I34	CD1_3462_LEU_A_233	IMP_A_502	3.52566	17.9786
5I7I	CG1_2826_ILE_A_212	3HB_A_401	3.89891	19.4333
5IDB	C2_2161_BMA_A_1003	TYR_A_123	3.80267	10.4075
5IDB	C4_2165_BMA_A_1003	PHE_A_55	4.06637	17.5587
5IDB	C6_2178_BMA_A_1003	PHE_A_55	4.33909	36.3662
5IEO	C16_1678_VDY_A_206	PHE_A_86	4.0652	26.4757
5IEO	C22_1713_VDY_A_206	PHE_A_86	4.0847	18.0736
5IEO	C24_1719_VDY_A_206	PHE_A_68	4.21134	32.368
5IEO	C27_1723_VDY_A_206	PHE_A_68	4.10674	15.5196
5IEO	C27_1723_VDY_A_206	TYR_A_104	3.85396	18.4165
5IEO	C26_1727_VDY_A_206	PHE_A_15	3.90785	27.9363
5IEO	C26_1727_VDY_A_206	PHE_A_68	4.38607	18.1717
5IGI	CG2_606_VAL_A_50	GMP_A_401	4.27368	40.5904
5IGI	CG2_2831_ILE_A_218	GMP_A_401	4.53659	27.1699
5IGI	CD1_2835_ILE_A_218	GMP_A_401	3.71192	15.6177
5IGI	CD1_2835_ILE_A_218	GMP_A_401	4.06405	26.8977
5IGI	C2_3966_ZIT_A_402	TYR_A_202	4.20041	35.5549
5IGI	C18_3995_ZIT_A_402	TYR_A_202	3.51835	11.1688
5IGI	C4A_4055_ZIT_A_402	PHE_A_280	4.10462	20.3547
5IGI	C6A_4060_ZIT_A_402	PHE_A_280	4.10135	33.3092
5II5	C1_2099_GLC_B_2	TYR_A_3822	4.26482	35.7277
5II5	C4_2106_GLC_B_2	TRP_A_4007	3.54822	8.44456
5II5	C4_2106_GLC_B_2	TRP_A_4007	4.40692	37.2105
5II5	C6_2111_GLC_B_2	TRP_A_4007	4.12171	29.8508
5II5	C6_2111_GLC_B_2	TRP_A_4007	3.82991	21.2358
5IM2	CD1_972_ILE_A_93	BEZ_A_401	4.52067	44.6137
5IM2	CD2_2428_LEU_A_192	BEZ_A_401	4.50079	32.7735
5IM2	CG2_2726_VAL_A_213	BEZ_A_401	4.24915	27.4932
5IWU	C31_4232_ERY_A_404	HIS_A_202	3.64623	16.3836
5J47	C5_2961_MES_A_702	TRP_A_582	3.5692	19.8104
5J60	CB_427_LYS_A_36	FAD_A_401	3.85011	20.6862
5J60	CG_430_LYS_A_36	FAD_A_401	3.86306	15.6089
5J60	CD_433_LYS_A_36	FAD_A_401	4.07726	16.3653
5J60	CD1_572_ILE_A_49	FAD_A_401	4.07352	38.2147
5J60	CG2_1335_THR_A_112	FAD_A_401	3.63903	19.2893
5J71	CB_3501_ASN_A_255	P35_A_502	3.78314	26.2892
5J71	CA_3562_ALA_A_259	P35_A_502	3.65728	7.53267
5J71	CB_3566_ALA_A_259	P35_A_502	3.33452	5.33963
5J71	CB_3566_ALA_A_259	P35_A_502	3.8632	29.3289
5J71	CG2_4675_THR_A_354	P35_A_502	4.07529	22.7685
5JCA	C7M_4409_FAD_S_301	PHE_S_39	3.9342	14.5329
5JCA	CB_783_PRO_S_52	FAD_S_301	3.80677	20.2987
5JCA	CG_786_PRO_S_52	FAD_S_301	3.83789	33.7658
5JCA	CD_789_PRO_S_52	FAD_S_301	4.21623	53.4361
5JCA	CA_793_LEU_S_53	FAD_S_301	3.92758	32.0707
5JCA	CA_793_LEU_S_53	FAD_S_301	4.44391	41.4331
5JCA	CD2_806_LEU_S_53	FAD_S_301	4.33896	36.8253
5JCA	CD2_806_LEU_S_53	FAD_S_301	3.48273	3.69596
5JCA	CG1_1702_VAL_S_114	FAD_S_301	4.2035	38.7396
5JCA	CA_3364_ILE_S_220	FAD_S_301	3.82293	20.9423
5JCA	CD1_3377_ILE_S_220	FAD_S_301	3.40136	6.81871
5JCA	CD1_3377_ILE_S_220	FAD_S_301	3.83922	28.2641
5JGK	C2_4054_SAH_A_301	PHE_A_11	3.64222	22.3275
5JGK	CB_1059_LEU_A_83	SAH_A_301	3.57812	16.4316
5JIP	C2_4900_MES_A_401	TYR_A_149	3.53642	18.7018
5JIP	C3_4903_MES_A_401	TYR_A_73	3.98148	29.1184
5JRY	C5D_6890_NDP_A_500	PHE_A_381	4.25282	30.8725
5JRY	C3D_6900_NDP_A_500	PHE_A_381	4.1747	26.8126
5JRY	CA_2967_ARG_A_210	NDP_A_500	4.03932	0.387673
5JRY	CB_2971_ARG_A_210	NDP_A_500	3.54035	21.6864
5JRY	CG1_3301_VAL_A_233	NDP_A_500	4.12529	35.108
5JRY	CD1_3361_LEU_A_237	NDP_A_500	4.50807	23.8405
5JYB	C2_5346_P6G_A_402	PHE_A_44	3.90233	37.4437
5K0A	CG_439_LYS_A_50	FAD_A_401	3.77773	19.7248
5K0A	CD_442_LYS_A_50	FAD_A_401	3.77995	11.1632
5K0A	CG2_1518_THR_A_131	FAD_A_401	3.56067	12.4463
5K1R	CB_2056_CYS_A_235	PLP_A_501	3.48889	4.06888
5K21	CG2_1213_VAL_A_149	6QF_A_201	3.73245	7.09636
5K91	CMC_2850_HEM_A_201	PHE_A_145	3.99497	25.5656
5K91	CMD_2858_HEM_A_201	PHE_A_141	4.26181	28.2144
5K91	CAD_2878_HEM_A_201	PHE_A_141	3.96323	17.5185
5KHD	CG1_549_VAL_A_121	C2E_A_202	3.43857	9.44796
5KHD	CG1_549_VAL_A_121	C2E_A_202	3.94581	32.7056
5KQA	CG1_1688_GSH_A_201	TYR_A_41	3.98663	37.3802
5KQA	CB1_1691_GSH_A_201	TYR_A_41	3.91987	19.5746
5KVS	CG_526_GLN_A_40	NAP_A_401	3.6338	12.7908
5KVS	CG2_970_VAL_A_74	NAP_A_401	4.22065	19.3704
5KXH	CA_4054_ASP_A_316	GDP_A_403	3.80795	10.8534
5KXH	CA_4054_ASP_A_316	GDP_A_403	4.30713	29.9603
5KXH	CB_4058_ASP_A_316	GDP_A_403	3.75888	25.0453
5L0N	CG1_977_VAL_A_283	6ZA_A_406	3.85658	19.8627
5L87	CB_143_ASN_A_13	6RD_A_101	3.35276	11.2695
5L87	CB_143_ASN_A_13	6RD_A_101	3.74502	28.9292
5L87	CG2_310_VAL_A_23	6RD_A_101	4.08728	28.4321
5L87	CB_544_LYS_A_38	6RD_A_101	3.98887	33.7524
5L87	CB_544_LYS_A_38	6RD_A_101	4.05912	33.4761
5L87	CG_547_LYS_A_38	6RD_A_101	3.89528	12.5506
5L87	CE_553_LYS_A_38	6RD_A_101	4.42966	32.0012
5LDG	C9_4431_IT9_A_401	PHE_A_235	3.86682	14.643
5LDG	C9_4434_IT9_A_401	PHE_A_235	3.86682	14.643
5LVO	CB_1022_THR_A_148	78W_A_402	4.17597	37.0614
5LVO	CB_1115_LEU_A_155	78W_A_402	4.23011	23.8726
5LVO	CD1_1120_LEU_A_155	78W_A_402	4.38363	37.9409
5LVO	CD2_1124_LEU_A_155	78W_A_402	3.93914	18.5439
5LVO	CD2_1124_LEU_A_155	78W_A_402	3.97184	4.08423
5LVO	CB_1022_THR_A_148	78W_A_402	4.17597	37.0614
5LVO	CB_1115_LEU_A_155	78W_A_402	4.23011	23.8726
5LVO	CD1_1120_LEU_A_155	78W_A_402	4.38363	38.8149
5LVO	CD2_1124_LEU_A_155	78W_A_402	3.93914	18.5439
5LVO	CD2_1124_LEU_A_155	78W_A_402	3.97184	4.95441
5MK9	C4_5231_GLC_B_5	TRP_A_353	3.75404	7.24024
5MK9	C4_5231_GLC_B_5	TRP_A_353	4.33336	31.726
5MK9	C6_5238_GLC_B_5	TRP_A_353	4.27864	30.6295
5MK9	C6_5238_GLC_B_5	TRP_A_353	4.00374	24.4818
5MK9	C4_5247_GLC_B_4	TYR_A_164	3.91903	12.0594
5MK9	C1_5252_GLC_B_4	TRP_A_234	4.34371	36.6578
5MK9	C1_5252_GLC_B_4	TRP_A_234	3.49886	12.2582
5MK9	C6_5258_GLC_B_4	TYR_A_164	4.12222	28.3239
5MK9	C4_5268_GLC_B_3	TRP_A_234	3.75437	3.77989
5MK9	C4_5268_GLC_B_3	TRP_A_234	4.19442	25.7342
5MK9	C2_5276_GLC_B_3	TRP_A_234	4.24821	31.7757
5MK9	C1_5289_GLC_B_6	TRP_A_353	4.30163	31.0319
5MPT	CB_4899_SAH_A_2201	TYR_A_1955	3.58467	9.30836
5MPT	CB_3031_LEU_A_2020	SAH_A_2201	3.57966	14.7278
5MPT	CD2_3040_LEU_A_2020	SAH_A_2201	4.22378	27.3641
5MPT	CD1_3142_ILE_A_2045	SAH_A_2201	4.05943	31.4959
5N22	CB_1278_LEU_A_684	8HB_E_201	3.96734	22.1993
5N3J	CG1_710_VAL_A_57	4NB_A_402	4.51757	39.0487
5N3J	CD1_2539_LEU_A_173	4NB_A_402	4.0884	35.7635
5N3J	CB_2661_THR_A_183	4NB_A_402	4.1374	32.0038
5N5D	CB_1898_ALA_A_140	SAM_A_306	4.05108	14.3327
5N6F	CB_3392_MET_A_260	GUN_A_404	3.88613	26.4711
5NM4	CD2_320_LEU_A_94	ZMA_A_507	4.19732	48.2864
5NM4	CE_700_MET_A_186	ZMA_A_507	3.43929	17.5513
5NP2	CB_478_PRO_A_112	PTR_A_115	4.02459	32.8348
5NP2	CG_481_PRO_A_112	PTR_A_115	3.92054	11.2264
5NP5	C_105_LEU_A_69	PTR_A_70	3.73185	34.1135
5NP5	CB_108_LEU_A_69	PTR_A_70	3.70818	4.07664
5NSA	C10_1605_B12_A_501	PHE_A_376	4.27642	34.8738
5NSA	C46_1609_B12_A_501	PHE_A_376	3.83324	9.81721
5OD1	CG_412_GLN_A_32	9RQ_A_102	3.63709	6.04866
5OD1	CD_953_ARG_A_68	9RQ_A_102	3.86996	0.826979
5OE3	CA_2894_TYR_A_211	3UK_A_501	3.89889	30.6224
5OE3	CB_2898_TYR_A_211	3UK_A_501	3.59224	13.4905
5OE3	CA_3920_SER_A_280	3UK_A_501	3.65888	0.829958
5OE3	CA_4231_ILE_A_301	3UK_A_501	4.19346	44.0188
5OE3	CB_4235_ILE_A_301	3UK_A_501	4.07708	28.1234
5OE3	CG1_4237_ILE_A_301	3UK_A_501	3.51798	7.65421
5OE3	CD1_4244_ILE_A_301	3UK_A_501	4.04545	21.4457
5OE3	CA_4250_GLY_A_302	3UK_A_501	3.67752	15.6583
5OF9	CB_481_ASN_A_39	ANP_A_702	4.33569	45.2972
5OF9	CE_940_MET_A_73	ANP_A_702	3.8598	13.8938
5OJI	CG_595_ARG_A_42	NAP_A_301	3.73333	19.9903
5OJI	CG2_908_ILE_A_69	NAP_A_301	4.15612	46.0218
5OJY	C25_2111_9XB_A_304	TRP_A_177	4.30189	33.3664
5OJY	C27_2114_9XB_A_304	TRP_A_177	4.31262	12.5392
5OJY	C42_2190_9XB_A_304	TRP_A_177	4.08682	30.8671
5OMV	C2_525_DTP_A_806	TYR_A_409	3.77934	23.9062
5OMV	CB_246_ASN_A_491	DTP_A_806	3.93661	14.9394
5OW0	CA_2614_GLY_A_185	FAD_A_301	3.58283	18.0364
5OW0	CB_2934_ARG_A_210	FAD_A_301	3.78365	31.5973
5OW0	CB_3410_GLN_A_246	FAD_A_301	3.23874	3.09321
5OW0	CG_3413_GLN_A_246	FAD_A_301	3.85126	25.2863
5OW0	CG_3413_GLN_A_246	FAD_A_301	3.55585	11.9529
5OW0	CB_3646_LYS_A_262	FAD_A_301	4.03186	4.87703
5OW0	CG_3649_LYS_A_262	FAD_A_301	3.82975	12.8907
5OW0	CG_3649_LYS_A_262	FAD_A_301	3.96007	19.6992
5OW0	CE_3655_LYS_A_262	FAD_A_301	3.80373	28.5805
5QIN	C27_3939_J2V_A_601	PHE_A_294	4.17192	41.7663
5QIN	CG1_210_VAL_A_258	J2V_A_601	4.17653	27.9488
5QIN	CG2_214_VAL_A_258	J2V_A_601	3.7806	18.2103
5QIN	CG2_214_VAL_A_258	J2V_A_601	4.01297	25.8753
5QIN	CB_342_ALA_A_275	J2V_A_601	4.07063	29.2226
5QIN	CB_368_LYS_A_277	J2V_A_601	4.08345	30.6147
5QIN	CD_374_LYS_A_277	J2V_A_601	3.61982	15.7308
5QIN	CD2_837_LEU_A_305	J2V_A_601	3.53952	16.1773
5QIN	CD1_2004_LEU_A_386	J2V_A_601	3.88051	32.0528
5QIN	CD2_2008_LEU_A_386	J2V_A_601	4.21988	22.4506
5QIN	CD2_2008_LEU_A_386	J2V_A_601	4.22722	37.4476
5SYN	C5_3223_71T_A_301	TRP_A_148	3.92124	17.7293
5SYN	C20_3233_71T_A_301	TRP_A_148	4.06348	36.6033
5SYN	C_3269_71T_A_301	HIS_A_152	4.32111	32.6577
5SYN	CD2_352_LEU_A_33	71T_A_301	3.96473	29.7734
5SYN	CD1_995_LEU_A_78	71T_A_301	4.41126	18.6122
5SYN	CD1_995_LEU_A_78	71T_A_301	4.30594	24.5789
5SYN	CD2_999_LEU_A_78	71T_A_301	4.43695	27.3996
5SYN	CD2_1042_LEU_A_81	71T_A_301	4.20853	21.8371
5SYN	CA_1058_PRO_A_83	71T_A_301	4.07532	33.3984
5SYN	CB_1062_PRO_A_83	71T_A_301	3.88554	22.1976
5SYN	CB_1993_TRP_A_148	71T_A_301	3.88574	9.10404
5SYN	CE_2441_MET_A_178	71T_A_301	3.90909	32.7157
5SYT	C7_5431_C8E_A_516	TYR_A_144	4.02214	14.6481
5SYT	C6_5434_C8E_A_516	TYR_A_144	3.99291	9.79283
5SYT	C5_5437_C8E_A_516	TRP_A_141	3.94652	21.9976
5SYT	C3_5443_C8E_A_516	TRP_A_141	4.26044	30.1874
5SYT	C3_5443_C8E_A_516	TRP_A_141	3.81874	16.8237
5SZC	CB_1642_ALY_H_14	PHE_A_264	4.0185	37.3687
5SZC	CA_1645_ALY_H_14	PHE_A_264	3.88741	31.2004
5T7D	C7P_2602_ACO_A_800	TYR_A_28	3.75363	26.8322
5T7D	C6P_2605_ACO_A_800	TYR_A_28	3.87181	3.52836
5T7D	CA_1813_PRO_A_132	ACO_A_800	3.97445	19.655
5T7D	CA_1813_PRO_A_132	ACO_A_800	3.81704	11.6926
5T7D	CB_1817_PRO_A_132	ACO_A_800	3.9128	26.5774
5T7D	CB_1817_PRO_A_132	ACO_A_800	3.89778	26.2008
5T7D	CG_1820_PRO_A_132	ACO_A_800	4.11867	29.4761
5T7D	CA_1857_MET_A_136	ACO_A_800	3.63605	89.5718
5T7D	CB_1861_MET_A_136	ACO_A_800	3.75183	67.7603
5TCK	CB_1003_TRP_A_263	BMF_A_401	4.2341	26.9523
5TE0	CB_107_LEU_A_52	XIN_A_401	4.41035	48.2381
5TE0	CD2_116_LEU_A_52	XIN_A_401	4.48735	31.1778
5TE0	CB_243_ALA_A_72	XIN_A_401	3.69626	20.4401
5TE0	CA_721_GLY_A_132	XIN_A_401	3.64615	27.3887
5TE0	CD1_1538_LEU_A_183	XIN_A_401	3.42561	3.20437
5TE0	CD1_1538_LEU_A_183	XIN_A_401	4.03733	33.0713
5TED	C9_3078_SKM_A_401	PHE_A_196	4.23694	31.4984
5TPR	C2D_5971_NAD_A_503	HIS_A_287	4.1858	10.3108
5TPR	CG2_708_VAL_A_59	NAD_A_503	3.90127	26.7522
5TPR	CB_2136_ALA_A_151	NAD_A_503	3.59418	13.7296
5TPR	CD1_2744_LEU_A_187	NAD_A_503	3.68377	7.54866
5TRK	C37_7723_23E_A_601	HIS_A_428	4.03201	13.2677
5TRK	C36_7726_23E_A_601	HIS_A_428	4.0333	25.8205
5TRK	C35_7729_23E_A_601	HIS_A_428	4.20119	30.0089
5TRK	CG1_6550_VAL_A_494	23E_A_601	4.52206	22.1813
5TRK	CG2_6554_VAL_A_494	23E_A_601	3.78059	20.8338
5TRK	CB_6563_PRO_A_495	23E_A_601	3.56499	6.79472
5TRK	CD_6569_PRO_A_495	23E_A_601	3.86215	28.2602
5TUI	C8M_5836_FAD_A_404	TYR_A_267	4.51132	45.6972
5TUI	C7M_5841_FAD_A_404	TYR_A_267	4.54167	48.3041
5TUI	CB_485_LYS_A_35	FAD_A_404	3.75616	20.9871
5TUI	CB_2283_ASP_A_156	FAD_A_404	3.78293	17.5259
5TUK	CG2_121_ILE_A_10	FAD_A_402	3.73107	32.6167
5TUK	CB_499_ARG_A_35	FAD_A_402	3.53751	8.15463
5TUK	CD_1381_ARG_A_105	FAD_A_402	3.80867	23.013
5TUK	CD_1381_ARG_A_105	FAD_A_402	4.14481	32.8324
5TUK	CB_2164_ASP_A_156	FAD_A_402	3.54564	4.54317
5TUK	CB_2164_ASP_A_156	FAD_A_402	4.17454	30.9407
5TVY	C9_2540_XPE_A_201	TYR_A_174	3.86958	18.4491
5TVY	C6_2547_XPE_A_201	TRP_A_63	4.0303	26.1022
5TVY	C6_2547_XPE_A_201	TRP_A_63	3.76543	16.0438
5TVY	C5_2550_XPE_A_201	TRP_A_63	3.47971	12.3363
5TVY	C21_2572_XPE_A_201	PHE_A_9	4.2652	27.0432
5TVY	C23_2576_XPE_A_201	PHE_A_9	4.12129	5.16785
5TVY	C26_2583_XPE_A_201	PHE_A_9	4.34918	43.9676
5TWT	CMC_4291_HEM_A_301	PHE_A_41	3.58537	5.61445
5TXR	CG1_3214_VAL_A_283	PLP_A_609	3.7984	15.9872
5TXR	CG2_3218_VAL_A_283	PLP_A_609	3.84649	26.3079
5TY3	CB_208_CYS_A_14	HEC_A_201	4.03798	46.9512
5TY3	CB_246_CYS_A_17	HEC_A_201	3.35672	29.3906
5TY3	CA_428_GLY_A_29	HEC_A_201	3.86751	22.7127
5TY3	CD_445_PRO_A_30	HEC_A_201	3.88525	26.913
5TY3	CA_1195_MET_A_80	HEC_A_201	3.91582	22.7599
5TY3	CB_1199_MET_A_80	HEC_A_201	3.34803	9.81718
5TY3	CG_1202_MET_A_80	HEC_A_201	3.81713	32.0483
5TY3	CE_1206_MET_A_80	HEC_A_201	3.59806	35.5893
5U8U	C1_6162_DMS_A_509	HIS_A_451	3.87972	25.7995
5U8U	C2_6166_DMS_A_509	HIS_A_451	3.48784	21.6158
5UC5	CB_4421_CSD_A_164	HIS_A_303	3.93214	34.5875
5UYJ	CD1_214_ILE_A_171	8R7_A_501	3.85649	20.2162
5UYJ	CG2_321_VAL_A_179	8R7_A_501	3.61284	9.91102
5UYJ	CB_528_ALA_A_192	8R7_A_501	3.45437	10.9792
5UYJ	CD1_2347_LEU_A_319	8R7_A_501	3.45556	9.26156
5UYJ	CD1_2347_LEU_A_319	8R7_A_501	4.07258	35.0214
5V4V	C7M_5981_FMN_A_401	PHE_A_374	4.19179	37.2512
5V6F	C1_2079_BMA_B_1	TRP_A_896	4.02799	33.8074
5V6F	C1_2079_BMA_B_1	TRP_A_896	3.99859	33.2897
5V6F	C3_2083_BMA_B_1	TRP_A_896	3.74264	4.1709
5V6F	C5_2087_BMA_B_1	TRP_A_896	3.81459	2.69076
5V6F	C6_2090_BMA_B_1	PHE_A_850	3.94118	32.9002
5V8K	C3A_2593_GB0_A_1001	TRP_A_540	3.68453	5.26877
5V8K	CHB_2606_GB0_A_1001	TRP_A_540	4.38641	32.0567
5V8K	CMA_2613_GB0_A_1001	HIS_A_537	3.85807	7.27404
5V8K	CMA_2613_GB0_A_1001	TRP_A_540	3.70036	26.1768
5V8K	CMA_2613_GB0_A_1001	TRP_A_540	3.78403	29.0261
5V8K	CBA_2636_GB0_A_1001	TRP_A_540	4.1965	40.2764
5V8K	CBA_2636_GB0_A_1001	TRP_A_540	4.40552	43.1711
5V8K	C7_2658_GB0_A_1001	TYR_A_510	3.69925	14.1951
5V8K	C10_2665_GB0_A_1001	TYR_A_510	4.18974	24.2764
5V8K	C14_2674_GB0_A_1001	TYR_A_341	3.88673	19.4945
5V8K	CB_2476_CYS_A_601	GB0_A_1001	3.64866	22.2197
5VBQ	CB_384_PRO_A_51	R78_A_201	3.87162	26.1057
5VBQ	CD1_554_LEU_A_61	R78_A_201	3.89655	24.3334
5VBQ	CD2_558_LEU_A_61	R78_A_201	3.3118	12.1793
5VBQ	CG1_1420_ILE_A_115	R78_A_201	3.8306	19.222
5VEO	C8_5869_NAG_A_510	HIS_A_306	3.92221	38.83
5VI6	C04_5130_5OM_B_4	HIS_A_180	3.66226	15.5262
5VI6	C05_5133_5OM_B_4	PHE_A_152	3.79258	18.3917
5VI6	C07_5139_5OM_B_4	PHE_A_208	3.63826	12.8886
5VKT	CG2_2268_THR_A_169	NAP_A_405	4.435	47.4795
5VKT	CD2_2617_LEU_A_194	NAP_A_405	3.63943	12.0137
5VKT	CG1_3456_VAL_A_254	NAP_A_405	4.05793	32.5604
5VKT	CG1_3456_VAL_A_254	NAP_A_405	3.75899	24.3609
5VKT	CB_3481_ALA_A_256	NAP_A_405	4.46746	46.681
5VN0	C5D_6437_NAI_A_503	PHE_A_242	3.49318	8.14331
5VN0	C4D_6440_NAI_A_503	PHE_A_242	3.75758	17.0898
5VN0	CB_2403_ALA_A_178	NAI_A_503	3.7923	20.316
5VN0	CB_3309_ILE_A_240	NAI_A_503	3.70613	16.2865
5VN0	CG2_3314_ILE_A_240	NAI_A_503	3.33317	8.28704
5W7Q	CG_692_LYS_A_137	GDP_A_402	3.57614	22.1631
5W7Q	CE_698_LYS_A_137	GDP_A_402	3.77644	17.6685
5WC2	CD2_487_LEU_A_139	ADP_A_501	4.07172	5.84554
5WC2	CA_2483_GLY_A_385	ADP_A_501	3.75547	20.8354
5WDR	C5_2573_GNP_A_203	TYR_A_32	4.28303	32.3397
5WDR	CG_1742_LYS_A_117	GNP_A_203	4.22708	33.0224
5WDR	CG_1742_LYS_A_117	GNP_A_203	3.70479	16.0394
5WDR	CE_1748_LYS_A_117	GNP_A_203	3.75921	14.828
5WDR	CE_1748_LYS_A_117	GNP_A_203	4.13441	27.2101
5WDR	CB_2183_ALA_A_147	GNP_A_203	4.38774	59.2409
5WDR	CB_2193_LYS_A_148	GNP_A_203	4.20841	30.8318
5WL1	CAO_4053_CUY_A_401	PHE_A_144	4.42541	31.1811
5WL1	CAN_4056_CUY_A_401	PHE_A_123	4.15747	30.3744
5WL1	CAM_4059_CUY_A_401	PHE_A_144	4.44453	34.7384
5WL1	CAL_4062_CUY_A_401	PHE_A_123	3.8613	22.1014
5WL1	CAE_4083_CUY_A_401	PHE_A_84	4.2801	39.0678
5WL1	CAC_4089_CUY_A_401	PHE_A_84	4.36217	30.7656
5WL1	CAB_4092_CUY_A_401	TYR_A_151	4.05447	26.6912
5WL1	CBI_4123_CUY_A_401	PHE_A_70	4.31032	18.8287
5WL1	CBF_4132_CUY_A_401	PHE_A_70	4.11197	31.575
5WL1	CBD_4138_CUY_A_401	HIS_A_38	3.95292	27.5485
5WL1	C23_4052_D3D_A_423	TYR_A_73	4.23305	32.0985
5WL1	C34_4083_D3D_A_423	TYR_A_169	4.13363	22.0064
5WL1	C36_4089_D3D_A_423	TYR_A_169	3.96835	21.6601
5XJN	C10_5942_88L_A_501	TRP_A_315	4.30719	38.2453
5XJN	CB_1288_SER_A_109	88L_A_501	4.16589	29.773
5XJN	CB_3489_ALA_A_265	88L_A_501	3.76159	15.0904
5YKJ	CB_3331_CSO_A_91	HIS_A_83	3.84659	55.5146
5Z99	C9_7358_SLB_A_501	TYR_A_366	3.67559	9.14515
5Z99	C11_7365_SLB_A_501	TRP_A_397	4.49267	35.5856
5Z99	C11_7365_SLB_A_501	TRP_A_397	4.37184	31.5447
5ZBZ	CA_818_GLY_A_81	SAU_A_301	4.1647	37.2105
6AEF	CH3_3427_ACT_A_501	TYR_A_185	3.81582	17.8902
6AMG	CMD_2113_HEM_A_201	PHE_A_182	3.47306	6.36648
6AMG	CB_1697_CYS_A_171	HEM_A_201	3.79308	48.3388
6AN9	CA_590_VAL_A_104	ADP_A_2001	4.3254	26.154
6AN9	CA_590_VAL_A_104	ADP_A_2001	4.44148	27.4212
6AN9	CD_616_PRO_A_105	ADP_A_2001	4.46346	38.3962
6AN9	CD_616_PRO_A_105	ADP_A_2001	3.58729	15.4608
6AN9	CB_1117_GLU_A_137	ADP_A_2001	3.8629	40.034
6AN9	CB_1117_GLU_A_137	ADP_A_2001	4.41339	49.4641
6AN9	CG_1120_GLU_A_137	ADP_A_2001	3.84998	40.5665
6AN9	CG1_1183_VAL_A_141	ADP_A_2001	3.80182	16.9602
6AT7	CB_3918_PHE_A_387	MDO_A_190	3.78564	4.43001
6AYH	CG2_2116_THR_A_165	C3G_A_302	3.94102	19.1661
6B1K	CA_3_PRO_A_1	C9G_A_201	3.8495	31.9232
6B1K	CD_13_PRO_A_1	C9G_A_201	3.6245	2.37985
6B1K	CD_412_PRO_A_33	C9G_A_201	3.99649	10.2139
6B1K	CD1_816_ILE_A_64	C9G_A_201	3.83311	12.6345
6B1K	CG1_1433_VAL_A_106	C9G_A_201	3.71086	9.65575
6B3P	C1_2168_GLC_C_2	TRP_A_208	3.58114	9.05203
6B3P	C2_2170_GLC_C_2	TRP_A_208	3.85401	27.3951
6B3P	C2_2170_GLC_C_2	TRP_A_208	3.44302	6.60442
6B3P	C4_2195_GLC_C_3	TYR_A_198	4.15663	24.9397
6B3P	C6_2205_GLC_C_3	TYR_A_198	3.95768	23.3072
6B5Q	C35_699_2KY_D_3	TYR_A_181	4.05948	24.9908
6BDN	CG1_359_VAL_A_38	ADP_A_404	4.20784	26.3127
6BDN	CD1_2173_LEU_A_154	ADP_A_404	3.6107	15.1113
6BFG	C7M_3249_FMN_A_401	TYR_A_26	4.20381	36.5315
6BFG	C1_3264_FMN_A_401	HIS_A_274	3.82796	18.1111
6BJB	C_5768_1VU_A_401	PHE_A_288	3.39236	8.18927
6BJB	CD1_3391_LEU_A_231	1VU_A_401	4.07919	28.1732
6BJB	CB_3569_ALA_A_244	1VU_A_401	3.81226	24.7014
6BLK	C2_2240_ATP_A_501	TRP_A_379	4.21003	38.2837
6BLK	CD1_1281_ILE_A_409	ATP_A_501	3.82108	18.0169
6BQA	C12_1680_67C_A_201	PHE_A_45	3.99024	35.0613
6BQA	C13_1683_67C_A_201	PHE_A_45	3.45416	13.6003
6BQA	CG2_463_VAL_A_49	67C_A_201	4.19188	37.8172
6BQA	CG2_514_ILE_A_53	67C_A_201	3.86828	15.9439
6BQA	CB_528_ALA_A_54	67C_A_201	4.48152	18.5808
6C02	C3_11175_FUC_I_2	HIS_A_792	4.10944	49.786
6C9B	CB_2312_SER_A_190	LLP_A_221	3.72872	17.6786
6CMK	C3_5107_MES_A_501	PHE_A_98	3.54729	15.7471
6CNG	C14_4198_EIC_A_301	PHE_A_160	3.95551	25.4429
6CNG	C7_4214_EIC_A_301	TYR_A_268	4.20329	40.2643
6CNG	C5_4220_EIC_A_301	TYR_A_268	4.29104	25.683
6CUL	CG_884_LYS_A_72	FGD_A_301	3.83319	23.7003
6CUL	CE_890_LYS_A_72	FGD_A_301	4.20338	43.8329
6CVQ	CD2_153_LEU_A_171	AMP_A_401	3.83176	27.4323
6CVQ	CD2_153_LEU_A_171	AMP_A_401	3.41404	7.95993
6CVQ	CB_535_LYS_A_194	AMP_A_401	4.07021	34.3684
6CVQ	CB_535_LYS_A_194	AMP_A_401	3.39493	3.07229
6CVQ	CE_1510_MET_A_256	AMP_A_401	4.38076	40.0944
6CZ7	CB_316_CYS_A_64	MGD_A_902	3.93872	34.3649
6CZ7	CB_316_CYS_A_64	MGD_A_902	3.9218	89.5272
6CZ7	CB_2675_SER_A_231	MGD_A_902	4.05521	46.589
6CZ7	CG_3065_PRO_A_256	MGD_A_902	4.06618	22.2203
6CZ7	CD_3068_PRO_A_256	MGD_A_902	3.83045	30.3113
6CZ7	CD_3068_PRO_A_256	MGD_A_902	3.41851	15.1875
6CZ7	CA_4528_GLY_A_375	MGD_A_902	3.51513	7.15705
6CZ7	CA_4528_GLY_A_375	MGD_A_902	4.05741	30.6462
6CZ7	CG1_9230_VAL_A_721	MGD_A_902	4.48598	38.5334
6CZ7	CD_9279_LYS_A_724	MGD_A_902	3.76711	24.3883
6CZ7	CE_9282_LYS_A_724	MGD_A_902	3.91039	40.4237
6CZH	C6_1418_38E_A_201	TYR_A_72	4.25293	40.5389
6CZH	CD1_553_ILE_A_46	38E_A_201	4.19711	27.9726
6CZH	CG2_636_ILE_A_52	38E_A_201	4.03005	21.1878
6CZH	CD1_640_ILE_A_52	38E_A_201	3.74187	33.5002
6CZH	CD1_1322_LEU_A_104	38E_A_201	3.86426	20.172
6CZH	CD2_1326_LEU_A_104	38E_A_201	3.78392	19.493
6CZI	C6_1638_38E_A_201	TYR_A_72	4.28349	42.1715
6CZI	C10_1646_38E_A_201	TRP_A_28	4.14789	59.4451
6CZI	CE_217_MET_A_16	38E_A_201	3.71216	16.1566
6CZI	CD1_668_ILE_A_46	38E_A_201	4.08079	27.6113
6CZI	CG2_751_ILE_A_52	38E_A_201	4.18328	28.8932
6CZI	CD1_755_ILE_A_52	38E_A_201	3.36887	27.1149
6CZI	CD1_1528_LEU_A_104	38E_A_201	3.81072	18.534
6CZI	CD2_1532_LEU_A_104	38E_A_201	3.5825	21.9804
6D4B	CD1_2705_ILE_A_175	NAD_A_501	3.86807	32.4736
6D4B	CA_3051_ASP_A_195	NAD_A_501	4.56747	52.1316
6D4B	CB_3569_ALA_A_229	NAD_A_501	3.71403	13.9404
6D4B	CB_3569_ALA_A_229	NAD_A_501	3.94908	22.1469
6D4B	CD_3585_PRO_A_230	NAD_A_501	4.34929	41.6545
6D9R	CG2_1252_ILE_A_101	9DG_A_201	4.28486	15.5395
6DBE	C2_1487_EPE_B_201	PHE_A_47	4.27352	27.4862
6DBE	C3_1490_EPE_B_201	TYR_A_59	4.09515	24.8217
6DBE	C9_1500_EPE_B_201	PHE_A_47	3.75772	8.88872
6DBE	C7_1510_EPE_B_201	TYR_A_59	4.42569	34.1971
6DEF	CA_838_LYS_A_240	GCP_A_1001	4.3199	43.1704
6DEF	CG_845_LYS_A_240	GCP_A_1001	4.04187	27.5307
6DEF	CG_845_LYS_A_240	GCP_A_1001	3.73689	16.6918
6DEF	CE_851_LYS_A_240	GCP_A_1001	3.97547	10.6693
6DEF	CB_1068_ASN_A_270	GCP_A_1001	4.35695	49.1985
6DEF	CA_1102_GLY_A_272	GCP_A_1001	4.28087	46.058
6DGG	C5_1657_DAO_A_301	PHE_A_200	3.65979	8.2067
6DGG	C10_1684_DAO_A_301	PHE_A_160	4.08552	19.4959
6DYF	CBC_1562_HEC_A_201	PHE_A_65	3.68815	20.508
6DYF	CG_91_MET_A_7	HEC_A_201	4.03858	42.5247
6DYF	CE_95_MET_A_7	HEC_A_201	3.56175	32.9066
6DYF	CE_95_MET_A_7	HEC_A_201	4.13546	46.275
6DYF	CB_1403_CYS_A_98	HEC_A_201	3.56538	35.528
6DYF	CB_1424_CYS_A_101	HEC_A_201	3.6564	38.3786
6DYF	CB_1476_ARG_A_106	HEC_A_201	4.32486	27.9318
6E1Z	CG1_4159_ILE_A_305	HLP_A_401	3.84512	29.6956
6E1Z	CD1_4166_ILE_A_305	HLP_A_401	3.71684	20.5183
6E4L	C2_4932_DMS_A_401	PHE_A_27	3.85695	27.5066
6E68	C15_7494_HVM_A_502	HIS_A_191	4.23131	43.7232
6E68	C13_7500_HVM_A_502	HIS_A_191	3.90391	9.33378
6E68	CB_5327_ARG_A_349	HVM_A_502	3.95796	27.462
6E68	CG_5330_ARG_A_349	HVM_A_502	3.6996	9.1743
6EAC	CB_1164_ARG_A_93	ANP_A_506	4.19792	21.4008
6EAC	CG_1167_ARG_A_93	ANP_A_506	4.01815	5.93451
6EAC	CD_1170_ARG_A_93	ANP_A_506	3.98645	27.5541
6EGE	CB_304_MET_A_192	DL1_A_501	4.15741	28.5961
6EGE	CG2_353_VAL_A_200	DL1_A_501	3.92172	12.6257
6EGE	CA_839_GLY_A_268	DL1_A_501	3.46717	8.44529
6EGE	CG_1600_LEU_A_318	DL1_A_501	3.81243	17.7864
6EGE	CD2_1606_LEU_A_318	DL1_A_501	4.26674	30.046
6EIM	CD1_130_LEU_A_42	B6E_A_405	4.10953	24.227
6EIM	CB_343_ALA_A_63	B6E_A_405	3.5894	24.9726
6EIM	CG2_512_ILE_A_84	B6E_A_405	4.14894	33.957
6EIM	CD1_880_ILE_A_110	B6E_A_405	3.16953	14.061
6EIM	CB_925_CYS_A_113	B6E_A_405	4.44234	62.3718
6EIM	CA_953_GLY_A_116	B6E_A_405	3.8883	27.2477
6EIM	CD1_1714_LEU_A_164	B6E_A_405	3.85226	15.1591
6EIM	CD2_1718_LEU_A_164	B6E_A_405	4.118	6.06734
6EIM	CB_1869_ASP_A_175	B6E_A_405	3.28265	12.4079
6ENI	CG_771_ARG_A_54	IAC_A_201	3.7056	10.2365
6ENI	CG_771_ARG_A_54	IAC_A_201	3.96585	22.6679
6ENI	CD_774_ARG_A_54	IAC_A_201	3.50944	2.78179
6F70	CB1_3774_GSH_A_300	PHE_A_17	4.27515	20.0924
6FBC	C2_6378_XG4_A_901	PHE_A_667	3.61255	17.0928
6FEX	C21_4299_D6Z_A_1001	PHE_A_785	3.97069	19.5121
6FEX	CD1_239_LEU_A_616	D6Z_A_1001	4.04607	8.07223
6FEX	CG2_1083_ILE_A_685	D6Z_A_1001	4.295	8.13667
6FEX	CD1_2184_LEU_A_773	D6Z_A_1001	3.98248	25.0366
6FEX	CD2_2188_LEU_A_773	D6Z_A_1001	4.07507	11.1373
6FGC	CAB_4920_D95_A_816	PHE_A_330	3.88778	15.771
6FGC	CAD_4925_D95_A_816	PHE_A_330	4.19711	32.9378
6FGC	CAI_4934_D95_A_816	PHE_A_330	4.10129	30.4595
6FIY	CMC_4417_HEM_A_401	PHE_A_248	3.79677	3.84931
6FIY	CAB_4454_HEM_A_401	TRP_A_176	3.5239	10.4581
6FIY	CAB_4454_HEM_A_401	TRP_A_176	3.83538	23.2559
6FIY	CBB_4456_HEM_A_401	TRP_A_176	3.74761	30.1987
6FIY	CBB_4456_HEM_A_401	TRP_A_176	3.80242	29.6872
6FIY	CG1_3192_VAL_A_219	HEM_A_401	4.3086	21.9209
6FIY	CG2_3196_VAL_A_219	HEM_A_401	3.40578	12.0911
6FIY	CG2_3196_VAL_A_219	HEM_A_401	4.44297	41.2106
6FMZ	CG2_761_ILE_A_113	FAD_A_601	4.05976	30.232
6FMZ	CA_771_GLY_A_114	FAD_A_601	4.08635	72.5428
6FMZ	CA_771_GLY_A_114	FAD_A_601	3.62584	76.8633
6FMZ	CB_1019_TYR_A_138	FAD_A_601	4.39713	27.8282
6FMZ	CB_1308_CYS_A_159	FAD_A_601	3.66253	30.2443
6FMZ	CB_2594_THR_A_257	FAD_A_601	3.87845	31.7703
6FMZ	CG2_2597_THR_A_257	FAD_A_601	3.69547	22.6498
6FMZ	CG2_2597_THR_A_257	FAD_A_601	4.25478	36.9037
6FTF	CG1_2919_VAL_B_411	7CI_B_604	3.76229	19.9335
6FTF	CD1_3229_LEU_B_435	7CI_B_604	4.09119	27.2234
6FUV	C2_6475_BMA_B_2	TRP_A_214	3.90307	21.0507
6FUV	C2_6475_BMA_B_2	TRP_A_214	3.81427	18.6366
6FUV	C3_6477_BMA_B_2	TRP_A_214	4.12192	31.1477
6FUV	C5_6481_BMA_B_2	TRP_A_301	4.04891	31.98
6FUV	C5_6481_BMA_B_2	TRP_A_301	3.40999	1.53718
6FUV	C6_6486_BMA_B_2	TRP_A_301	4.01716	24.3409
6FUV	C6_6506_BMA_B_1	TRP_A_214	4.30053	53.3733
6FUV	C6_6506_BMA_B_1	TRP_A_281	4.4404	44.2456
6FUV	C5_6520_BMA_B_3	TYR_A_337	4.21743	20.9526
6GBC	CD2_1953_LEU_A_202	AMP_A_501	4.18792	29.8815
6GBC	CD2_1953_LEU_A_202	AMP_A_501	3.95752	22.8625
6GCB	CB1_4722_GSH_A_401	TRP_A_58	4.06196	16.3737
6GEH	C7M_3604_FAD_A_635	TYR_A_47	4.18578	40.7461
6GEH	CB_1151_HIS_A_96	FAD_A_635	3.83742	27.935
6GIT	C8_7188_NAG_A_604	PHE_A_466	4.04028	33.5121
6GIU	CB_2711_ALA_A_196	L69_A_304	4.12823	29.0322
6GMO	CB2_6747_GSM_A_602	PHE_A_375	4.11529	41.569
6GMO	C4_6751_GSM_A_602	TYR_A_221	3.99889	46.7889
6GNA	C2_3333_FAD_A_300	TYR_A_263	3.8364	29.6923
6GNA	CA_1295_MET_A_109	FAD_A_300	4.16006	45.653
6GNA	CG_1302_MET_A_109	FAD_A_300	4.17228	47.006
6GNA	CB_2527_ASP_A_219	FAD_A_300	4.57029	21.8085
6GNA	CB_2539_SER_A_220	FAD_A_300	4.24911	73.2302
6GNC	C2_1909_FAD_A_301	TYR_A_263	3.92426	30.6577
6GNC	CG2_117_ILE_A_9	FAD_A_301	4.13631	32.2139
6GQD	C5_5105_H2U_A_404	HIS_A_186	3.88329	48.7063
6GW0	C1_4526_TUD_A_600	TRP_A_371	4.18692	8.2076
6GW0	C2_4529_TUD_A_600	HIS_A_299	3.72538	6.60664
6GW0	C5_4537_TUD_A_600	TRP_A_371	4.2687	33.4325
6GW0	C19_4570_TUD_A_600	TRP_A_371	4.32188	25.6041
6GW0	C19_4570_TUD_A_600	TRP_A_371	3.92019	5.20429
6GWI	CB_3495_VAL_A_257	PLP_A_501	3.68713	14.3044
6GWI	CG1_3497_VAL_A_257	PLP_A_501	3.6514	11.208
6GY5	C1_3972_EDO_A_702	PHE_A_562	4.03758	28.174
6GY5	C2_3977_EDO_A_702	PHE_A_562	3.8354	13.3209
6H0M	CB_516_LYS_A_41	NAD_A_302	4.05429	22.977
6H0M	CG_519_LYS_A_41	NAD_A_302	3.70441	1.10012
6H0M	CD_522_LYS_A_41	NAD_A_302	3.8622	22.2609
6H0M	CB_1162_ALA_A_90	NAD_A_302	3.77565	13.2173
6H0M	CB_2551_PRO_A_184	NAD_A_302	4.35253	33.1825
6H17	CG_2096_LYS_A_142	GSP_A_302	3.88136	25.8117
6H17	CE_2102_LYS_A_142	GSP_A_302	3.83784	15.2174
6H17	CG_2550_PRO_A_171	GSP_A_302	3.57152	11.9361
6H17	CD_2553_PRO_A_171	GSP_A_302	3.62659	34.4352
6H59	CA_1052_GLY_A_85	FQT_A_309	4.07207	42.0871
6H5W	C1_8807_FT8_A_710	HIS_A_383	4.06977	12.1325
6H5W	C3_8810_FT8_A_710	HIS_A_383	4.50169	39.7821
6H5W	C8_8824_FT8_A_710	TYR_A_523	4.01728	23.0537
6H5W	C9_8827_FT8_A_710	TYR_A_523	3.93695	15.6864
6H5W	CB_4656_SER_A_355	FT8_A_710	3.78942	14.2711
6HAZ	CA_377_PHE_A_1409	FX5_A_1501	4.27162	41.5253
6HAZ	CD2_446_LEU_A_1412	FX5_A_1501	3.53883	10.3494
6HAZ	CG2_1367_ILE_A_1470	FX5_A_1501	4.24394	24.7955
6HAZ	CD1_1371_ILE_A_1470	FX5_A_1501	4.23325	34.457
6HFQ	CG_5206_KCX_A_1556	TYR_A_1558	4.04642	34.8209
6HFQ	CE_5223_KCX_A_1556	TYR_A_1558	3.97486	16.042
6HP2	CB_897_ILE_A_1249	SAH_A_2201	3.722	1.42045
6HP2	CG2_902_ILE_A_1249	SAH_A_2201	3.73162	9.74372
6HP2	CG1_1311_VAL_A_1294	SAH_A_2201	4.32111	17.1017
6HP2	CD1_1384_ILE_A_1298	SAH_A_2201	4.33159	39.037
6HR0	CMA_1151_HEC_A_104	HIS_A_62	3.83857	19.247
6HR0	CE_163_MET_A_12	HEC_A_104	3.97536	13.2977
6HR0	CB_403_CYS_A_35	HEC_A_104	3.89586	41.6485
6HR0	CB_433_CYS_A_38	HEC_A_104	3.55143	38.1922
6HVD	CB_35_LEU_A_40	GUQ_A_404	4.04461	16.2558
6HVD	CB_98_ALA_A_61	GUQ_A_404	3.43836	11.3493
6HVD	CD1_1297_LEU_A_162	GUQ_A_404	3.37359	13.5155
6I4M	CG_2447_GLU_A_214	ADP_A_401	3.52487	3.81157
6I4M	CB_3765_MET_A_306	ADP_A_401	4.20113	37.1013
6I4R	CG2_102_ILE_A_12	FAD_A_501	3.84145	22.0588
6I4R	CG_450_LYS_A_37	FAD_A_501	4.06672	25.7917
6I4R	CE_456_LYS_A_37	FAD_A_501	3.72067	7.27912
6I4R	CA_1929_THR_A_148	FAD_A_501	4.2031	38.1382
6I4R	CB_1933_THR_A_148	FAD_A_501	3.94631	42.7873
6I4R	CG2_1936_THR_A_148	FAD_A_501	3.70021	30.9925
6I4R	CG2_1936_THR_A_148	FAD_A_501	4.4984	45.2759
6I5R	C1_6600_BMA_B_2	TRP_A_216	4.06005	3.84092
6I5R	C5_6603_BMA_B_2	TRP_A_303	4.07843	30.8677
6I5R	C5_6603_BMA_B_2	TRP_A_303	3.48508	5.03616
6I5R	C3_6607_BMA_B_2	TRP_A_216	4.08707	32.8666
6I5R	C2_6609_BMA_B_2	TRP_A_216	3.75451	17.8071
6I5R	C2_6609_BMA_B_2	TRP_A_216	3.83851	22.4402
6I5R	C6_6611_BMA_B_2	TRP_A_303	3.6931	22.0598
6I5R	C6_6611_BMA_B_2	TRP_A_303	3.67715	20.1261
6IF8	CA_1436_GLU_A_173	ADE_A_300	4.35309	49.7927
6IUY	C5B_1463_NAD_A_701	TYR_A_396	4.04998	39.3013
6IUY	C3B_1470_NAD_A_701	TYR_A_396	3.78535	20.1658
6IUY	CB_95_TRP_A_342	NAD_A_701	3.82163	24.5029
6JQB	C5B_6275_7SA_A_605	TRP_A_221	4.15318	31.5992
6JQB	C5B_6275_7SA_A_605	TRP_A_221	3.63858	13.9771
6JQB	C3B_6279_7SA_A_605	TRP_A_221	3.78545	6.50277
6JQB	C4A_6284_7SA_A_605	TRP_A_308	4.08455	11.3149
6JQB	C2A_6288_7SA_A_605	TRP_A_308	3.55408	10.0131
6JQB	C6A_6301_7SA_A_605	TRP_A_308	4.27743	24.6699
6JY1	C5_5241_LLP_A_245	HIS_A_132	3.65169	28.4686
6JY1	CB_3128_ALA_A_208	LLP_A_245	3.41065	10.6859
6K13	CG2_179_VAL_A_31	NAD_A_402	4.29262	43.2227
6K13	CG1_507_VAL_A_53	NAD_A_402	4.01288	29.1363
6K13	CG2_511_VAL_A_53	NAD_A_402	4.10918	6.79909
6K13	CB_1159_ALA_A_96	NAD_A_402	3.64206	20.3931
6K13	CD1_1559_ILE_A_120	NAD_A_402	4.56186	40.2815
6K28	CG2_368_VAL_A_31	TZE_A_302	4.01039	11.671
6K35	C5_5982_NGT_A_701	TRP_A_582	3.76599	10.4325
6KRI	CB_2842_PHE_A_196	FAD_A_701	3.83403	23.2497
6KRI	CB_2842_PHE_A_196	FAD_A_701	3.84091	22.4232
6KRI	CB_6555_TYR_A_446	FAD_A_701	4.24337	36.9294
6KRI	CB_6555_TYR_A_446	FAD_A_701	3.54904	19.2018
6KRI	CD1_6645_ILE_A_452	FAD_A_701	4.14857	17.3485
6KRI	CD1_6645_ILE_A_452	FAD_A_701	4.08456	14.0489
6KSE	CB_2714_PHE_A_196	FAD_A_701	4.02165	31.8827
6KSE	CB_2714_PHE_A_196	FAD_A_701	4.17882	35.4024
6KSE	CB_6478_TYR_A_446	FAD_A_701	3.78609	12.6498
6KXH	C1_4303_DY9_A_401	TRP_A_186	3.83814	34.0792
6L0Z	C1_5270_GLC_B_1	TRP_A_230	3.87695	23.6799
6L0Z	C4_5276_GLC_B_1	TYR_A_155	3.86968	6.22229
6L0Z	C1_5293_GLC_B_2	TYR_A_155	4.28771	38.5335
6L0Z	C4_5298_GLC_B_2	TRP_A_340	3.73189	8.10931
6L0Z	C6_5306_GLC_B_2	TRP_A_340	4.13384	28.4604
6L0Z	C6_5306_GLC_B_2	TRP_A_340	3.90924	21.389
6L27	CA_767_THR_A_62	GYS_A_66	4.12229	24.8975
6L27	CG2_774_THR_A_62	GYS_A_66	3.48553	2.75223
6L27	C_797_LEU_A_64	GYS_A_66	4.41245	66.9057
6L70	C13_4006_K36_A_401	HIS_A_41	3.94071	7.41314
6L70	C16_4015_K36_A_401	HIS_A_41	4.28853	28.1298
6LKK	C5_4517_G6P_A_401	TYR_A_216	3.73994	24.2003
6LQL	C3_6676_F0C_A_702	TYR_A_433	4.43057	49.5532
6LQL	CG_2950_GLN_A_208	F0C_A_702	3.1289	11.2783
6LQL	C8M_6703_FAD_A_701	TRP_A_386	3.64549	2.97769
6LQL	C8M_6703_FAD_A_701	TRP_A_386	4.16299	28.7246
6LQL	C7M_6708_FAD_A_701	TRP_A_386	4.2676	43.4087
6LQL	CB_476_ALA_A_37	FAD_A_701	3.63204	16.439
6LQL	CA_812_GLY_A_61	FAD_A_701	3.4595	33.0331
6LQL	CA_812_GLY_A_61	FAD_A_701	3.35705	31.2933
6LQL	CB_5838_PRO_A_396	FAD_A_701	4.14646	19.3823
6MCJ	C12_2084_45D_B_201	TYR_A_115	3.79702	8.28694
6MFL	CG2_4290_OPV_A_402	TYR_A_84	3.85972	31.9922
6MFL	CD2_1306_LEU_A_125	OPV_A_402	4.26898	57.8311
6MFX	CAB_7690_9EF_A_2000	TYR_A_1015	3.99401	13.3493
6MFX	CAN_7698_9EF_A_2000	TYR_A_1015	4.00323	26.1665
6MGB	CA_1862_HIS_A_194	C5P_A_403	4.34752	32.9329
6MGB	CD_1890_PRO_A_195	C5P_A_403	3.64285	21.5754
6MGB	CB_2411_MET_A_241	C5P_A_403	4.31754	24.7877
6MGC	CA_2265_HIS_A_194	C5P_A_401	4.08369	26.4225
6MGC	CD_2293_PRO_A_195	C5P_A_401	3.5762	22.4935
6MHF	CG_2934_LYS_A_270	GDP_A_401	3.97795	31.2917
6MHF	CG_2934_LYS_A_270	GDP_A_401	3.7896	26.4039
6MHF	CE_2940_LYS_A_270	GDP_A_401	3.53532	6.73559
6MHF	CE_2940_LYS_A_270	GDP_A_401	4.32598	35.7627
6MHF	CG2_3648_THR_A_327	GDP_A_401	3.65463	17.2253
6MHF	CG2_3648_THR_A_327	GDP_A_401	3.77776	22.3405
6MRV	C9_8036_DAN_A_601	TRP_A_299	4.06561	32.0342
6MRV	C9_8036_DAN_A_601	TRP_A_299	3.4632	6.36024
6N1N	CG_3879_KCX_A_68	TYR_A_118	3.77035	15.3172
6N1N	CE_3896_KCX_A_68	TYR_A_118	4.22806	48.3972
6NBE	CCP_2317_COA_N_400	PHE_N_204	4.01753	26.024
6NBE	CDP_2325_COA_N_400	PHE_N_204	4.2729	13.9817
6NBE	CA_1858_PHE_N_204	COA_N_400	3.82545	16.7776
6NBE	CB_1862_PHE_N_204	COA_N_400	3.78244	9.46734
6NEH	C2_5018_SAH_A_401	PHE_A_148	4.26267	36.4799
6NEH	CG_2997_LEU_A_217	SAH_A_401	3.97236	22.064
6NEH	CG_2997_LEU_A_217	SAH_A_401	3.75687	10.7458
6NEH	CD1_2999_LEU_A_217	SAH_A_401	3.70146	6.46439
6NEH	CD2_3003_LEU_A_217	SAH_A_401	3.7697	16.2344
6NEH	CG_3284_MET_A_237	SAH_A_401	3.89748	32.0742
6NEH	CE_3288_MET_A_237	SAH_A_401	3.81185	18.958
6NEH	CE_3288_MET_A_237	SAH_A_401	3.91189	23.63
6NES	CG1_62_VAL_A_18	FAD_A_604	4.02319	26.8383
6NES	CB_389_GLN_A_43	FAD_A_604	3.73434	15.3131
6NES	CB_415_MET_A_54	FAD_A_604	4.37152	35.4691
6NES	CE_422_MET_A_54	FAD_A_604	3.97872	9.40905
6NES	CB_1167_ASP_A_177	FAD_A_604	3.69454	5.64728
6NES	CB_1910_PRO_A_329	FAD_A_604	3.86422	11.9304
6NNR	C9_3871_CB3_A_902	TRP_A_80	3.91175	30.1173
6NNR	C9_3871_CB3_A_902	TRP_A_80	3.84355	28.896
6NNR	CB_1105_ILE_A_79	CB3_A_902	3.85912	17.9348
6NX0	CB_914_CYS_A_191	HEC_A_601	3.41638	32.2559
6NX0	CA_1422_ALA_A_226	HEC_A_601	3.98879	27.5821
6NX0	CB_1426_ALA_A_226	HEC_A_601	3.70053	24.7271
6NX0	CD_1442_PRO_A_227	HEC_A_601	4.1811	35.0719
6NX0	CD1_1466_LEU_A_229	HEC_A_601	4.28271	30.0732
6NX0	CB_2027_PRO_A_271	HEC_A_601	4.1467	35.782
6NX0	CG_2030_PRO_A_271	HEC_A_601	4.54378	22.2078
6O15	CB_151_PHE_A_12	NAD_A_402	3.90443	22.1982
6O15	CD_500_PRO_A_34	NAD_A_402	3.942	12.5859
6O15	CG2_960_THR_A_68	NAD_A_402	4.35596	36.2301
6O15	CG2_960_THR_A_68	NAD_A_402	3.58244	12.7567
6O15	CD_977_PRO_A_69	NAD_A_402	3.96775	24.1894
6O1B	C3_2131_MES_A_801	TYR_A_568	3.93119	14.7775
6O1B	C5_2135_MES_A_801	TYR_A_568	3.96488	34.8134
6OAL	C09_6903_M0P_A_1001	TYR_A_795	4.31404	18.774
6OAL	CB_4039_GLN_A_754	M0P_A_1001	3.80482	10.867
6OAL	CG_4042_GLN_A_754	M0P_A_1001	3.71834	14.9392
6OAL	CG_4042_GLN_A_754	M0P_A_1001	3.94697	24.906
6OB7	C39_5815_8DZ_A_619	PHE_A_334	4.54952	39.4002
6OB7	CD2_292_LEU_A_26	8DZ_A_619	3.86327	31.6259
6OB7	CD1_5618_LEU_A_442	8DZ_A_619	3.56148	0.921883
6OGH	C14_1840_EIC_A_204	PHE_A_108	4.32154	38.5402
6OJA	CG_3640_MET_A_1001	TYR_A_81	4.29442	31.838
6OJA	CE_3644_MET_A_1001	TYR_A_81	3.53065	8.97043
6OJA	CE_3644_MET_A_1001	TYR_A_103	3.66818	10.8388
6ON4	C3_1031_SLB_A_301	HIS_A_244	3.54985	21.4305
6ON4	C4_1034_SLB_A_301	HIS_A_244	3.96223	29.759
6ON4	C11_1057_SLB_A_301	HIS_A_214	3.74202	37.8503
6OQQ	CG2_4026_VAL_A_510	AMP_A_901	3.65489	3.56802
6OS6	C13_5359_DST_A_401	TRP_A_148	3.73591	24.5349
6OS6	C14_5363_DST_A_401	TRP_A_148	3.66487	12.1856
6OT4	CMC_1499_HEC_A_201	PHE_A_65	4.27139	8.42092
6OT4	CG_70_MET_A_7	HEC_A_201	4.13932	43.0251
6OT4	CE_74_MET_A_7	HEC_A_201	3.63407	36.6451
6OT4	CE_74_MET_A_7	HEC_A_201	3.86274	39.8542
6OT4	CD1_121_LEU_A_10	HEC_A_201	4.11563	16.3835
6OT4	CB_1325_CYS_A_98	HEC_A_201	3.61501	36.246
6OT4	CB_1359_CYS_A_101	HEC_A_201	3.74986	42.9471
6OT4	CB_1447_ARG_A_106	HEC_A_201	4.22838	19.9163
6OT4	CD_1453_ARG_A_106	HEC_A_201	4.2381	32.8665
6OT8	CG_61_MET_A_7	HEC_A_201	4.08427	45.3149
6OT8	CE_65_MET_A_7	HEC_A_201	3.56915	37.9324
6OT8	CE_65_MET_A_7	HEC_A_201	3.92315	41.3351
6OT8	CD1_112_LEU_A_10	HEC_A_201	4.19209	18.245
6OT8	CB_805_CYS_A_98	HEC_A_201	3.69364	35.1387
6OT8	CB_840_CYS_A_101	HEC_A_201	3.69056	42.3724
6OVL	CE_1119_MET_A_99	NAP_A_403	3.54735	18.4006
6OVL	CG_2221_ARG_A_167	NAP_A_403	3.42383	15.3028
6OVL	CD_2224_ARG_A_167	NAP_A_403	3.81476	19.793
6OVL	CD2_2705_LEU_A_198	NAP_A_403	3.92307	27.2229
6OW7	C06_3021_N9Y_P_303	HIS_P_173	4.18193	10.8543
6OW7	C11_3035_N9Y_P_303	HIS_P_173	4.27308	24.7507
6OW7	CG1_1098_VAL_P_71	N9Y_P_303	3.61111	5.18998
6OZB	CMD_2701_PEB_A_900	TYR_A_55	4.18632	28.341
6OZB	CAD_2705_PEB_A_900	PHE_A_83	4.14444	4.27704
6OZB	CA_1119_ASP_A_87	PEB_A_900	4.31178	34.0945
6OZB	CG1_1137_ILE_A_88	PEB_A_900	3.88423	23.735
6OZB	CG_1157_PRO_A_89	PEB_A_900	3.73209	23.4252
6OZB	CD_1160_PRO_A_89	PEB_A_900	3.39792	9.97988
6OZB	CB_1675_HIS_A_139	PEB_A_900	3.94066	10.0954
6P0C	CG_6272_MET_A_723	AMP_C_101	3.75008	21.0366
6P0I	CG_1775_LYS_B_128	GDP_B_401	4.16067	29.6873
6P0I	CG_1775_LYS_B_128	GDP_B_401	3.81251	18.9646
6P0I	CD_1778_LYS_B_128	GDP_B_401	3.95111	11.0911
6P0I	CE_1781_LYS_B_128	GDP_B_401	3.71692	9.13069
6P0I	CB_2223_ALA_B_158	GDP_B_401	4.54791	55.7433
6P0I	CB_2233_LYS_B_159	GDP_B_401	4.38566	36.4301
6P0Z	CG_1572_LYS_A_117	GDP_A_202	3.76701	23.716
6P0Z	CE_1578_LYS_A_117	GDP_A_202	3.83195	18.9223
6P58	C20_2237_VRB_A_601	TRP_A_499	4.09195	34.7999
6P58	C34_2252_VRB_A_601	TYR_A_463	3.98429	28.2287
6P58	CG_821_PRO_A_493	VRB_A_601	4.1959	43.5397
6P58	CD_824_PRO_A_493	VRB_A_601	4.29375	29.8365
6P58	CB_832_CYS_A_494	VRB_A_601	3.58387	44.0835
6P58	CB_1217_CYS_A_522	VRB_A_601	4.151	51.1635
6P58	CD2_1292_LEU_A_527	VRB_A_601	3.96954	16.1549
6P58	CD1_1682_ILE_A_551	VRB_A_601	4.3757	30.7182
6P6S	C21_1013_O31_A_1201	HIS_A_1057	3.41796	5.96119
6P6S	CB_7_PHE_A_1043	O31_A_1201	4.30763	39.0028
6P6S	CB_81_HIS_A_1057	O31_A_1201	3.97851	32.6404
6P6S	CB_81_HIS_A_1057	O31_A_1201	3.98903	33.2711
6P6S	CB_624_SER_A_1139	O31_A_1201	4.18906	81.9413
6P6S	CA_799_ALA_A_1156	O31_A_1201	4.09029	19.8808
6P6V	C21_2567_O31_A_1204	HIS_A_1057	3.43133	9.01937
6P6V	CB_668_PHE_A_1043	O31_A_1204	4.5284	36.9951
6P6V	CB_886_HIS_A_1057	O31_A_1204	3.9804	32.8881
6P6V	CB_886_HIS_A_1057	O31_A_1204	4.17538	37.1535
6P6V	CB_2031_SER_A_1139	O31_A_1204	4.13957	80.9879
6P6V	CA_2258_ALA_A_1156	O31_A_1204	4.0257	20.03
6P6Z	C21_2217_O31_A_1202	HIS_A_1057	3.35348	7.44995
6P6Z	CB_316_GLN_A_1041	O31_A_1202	4.4033	70.3702
6P6Z	CB_344_PHE_A_1043	O31_A_1202	4.51685	36.1809
6P6Z	CB_556_HIS_A_1057	O31_A_1202	4.0177	36.0136
6P6Z	CB_556_HIS_A_1057	O31_A_1202	4.07022	37.1275
6P6Z	CB_1717_SER_A_1139	O31_A_1202	4.40686	88.7831
6P6Z	CA_1952_ALA_A_1156	O31_A_1202	4.0881	14.8826
6P7K	C5B_4991_COA_A_502	TYR_A_113	3.563	6.6201
6P7K	CB_107_ARG_A_32	COA_A_502	4.30433	38.2604
6P7K	CB_1144_ALA_A_109	COA_A_502	3.55974	9.55145
6P80	C3_3706_ATP_A_401	PHE_A_203	3.91931	15.6026
6P80	C2_3708_ATP_A_401	PHE_A_203	3.83269	7.38021
6P8J	C3_4674_ATP_A_401	PHE_A_200	4.03172	6.48291
6P8J	C2_4676_ATP_A_401	PHE_A_200	4.08322	22.4452
6PBM	CD_1288_PRO_A_97	NAP_A_501	4.05634	33.8008
6PBM	CB_2065_TYR_A_150	NAP_A_501	4.01314	8.73612
6PK1	C4A_5763_PLP_A_501	PHE_A_95	3.9318	25.2528
6PK1	CB_1308_PHE_A_95	PLP_A_501	4.15811	18.7447
6PK1	CB_2489_VAL_A_177	PLP_A_501	3.89738	30.9272
6PK1	CG1_2491_VAL_A_177	PLP_A_501	3.63564	14.4255
6PK1	CG2_2495_VAL_A_177	PLP_A_501	4.17004	35.356
6PKU	C6_3736_NDG_A_401	PHE_A_141	4.21283	29.913
6PLH	C6_2490_MAN_C_301	TRP_B_47	4.10825	23.9963
6PQ1	C40_3821_45D_A_501	TRP_A_279	3.97656	30.4428
6PQ1	C22_3859_45D_A_501	TRP_A_110	3.86913	27.8298
6PQ1	C22_3859_45D_A_501	TRP_A_110	3.90305	31.2883
6PT8	CG2_577_VAL_A_40	AAM_A_601	3.81497	16.3901
6PT8	CD_1142_PRO_A_77	AAM_A_601	3.50564	7.01802
6PT8	CB_4792_GLU_A_315	NIO_A_602	3.85066	3.69323
6PWG	CG1_222_VAL_A_44	ANP_A_301	4.09908	19.5846
6PWG	CD1_1790_LEU_A_159	ANP_A_301	3.69442	16.567
6Q4R	C5_12304_B3P_A_1010	TRP_A_921	3.41575	15.0663
6Q4R	C5_12304_B3P_A_1010	TRP_A_921	4.37029	41.2209
6Q4R	C6_12314_B3P_A_1010	TRP_A_921	4.22678	28.7917
6Q7R	CD1_360_ILE_A_26	MHS_A_23	4.01395	27.1782
6QGV	C26_2247_J2H_A_502	HIS_A_313	3.95949	54.3737
6QGV	C28_2280_J2H_A_502	HIS_A_313	3.95519	53.2167
6QGV	C35_2285_J2H_A_502	TYR_A_310	3.68048	6.97581
6QGV	CD_1092_ARG_A_322	J2H_A_502	4.20009	31.9556
6QGV	CG2_1792_VAL_A_376	J2H_A_502	3.85471	31.3432
6QXR	CA_1088_GLN_A_77	COA_A_301	3.71534	14.7862
6QXR	CG_2290_LYS_A_157	COA_A_301	4.50483	37.9233
6R62	C3_3631_3PY_A_301	PHE_A_210	3.96354	30.9231
6RAR	CG_4335_MET_I_322	AMP_D_300	3.86818	28.7327
6RXS	CD_3053_ALY_B_16	HIS_A_147	3.78808	8.43755
6RXS	CE_3071_ALY_B_16	HIS_A_147	3.67838	17.1775
6RXS	CE_3071_ALY_B_16	PHE_A_190	4.04186	8.03339
6S1H	C_5063_KQZ_A_504	PHE_A_170	4.32528	38.7562
6S1H	CG1_535_VAL_A_173	KQZ_A_504	4.09247	16.5904
6S1H	CD_792_LYS_A_188	KQZ_A_504	4.08134	31.2505
6S1H	CB_1665_LEU_A_241	KQZ_A_504	4.27945	37.3894
6S1H	CD1_1670_LEU_A_241	KQZ_A_504	4.05882	22.1613
6S1H	CB_2572_VAL_A_306	KQZ_A_504	3.73106	6.7338
6SBQ	CB_3440_VAL_A_459	7ML_A_1102	4.30149	28.5197
6SDK	CD1_313_LEU_A_50	CDP_A_301	4.02156	28.767
6SDK	CD1_476_LEU_A_60	CDP_A_301	4.05278	27.1441
6SGE	C5_2569_GTP_A_201	TYR_A_34	4.20146	33.7165
6SGE	CG_1618_LYS_A_118	GTP_A_201	3.87781	25.8691
6SGE	CG_1618_LYS_A_118	GTP_A_201	3.6296	15.1717
6SGE	CD_1621_LYS_A_118	GTP_A_201	3.86165	15.5803
6SGE	CE_1624_LYS_A_118	GTP_A_201	4.09417	14.3555
6SGE	CB_2298_LYS_A_162	GTP_A_201	4.19496	38.2928
6SGF	C1_1875_XYP_G_2	TYR_A_110	4.06579	25.1696
6SGF	C5_1896_XYP_G_3	TYR_A_62	4.01667	27.48
6SGF	C4_1912_XYP_G_1	TYR_A_110	3.96237	8.83872
6SLD	C1_5095_B7N_A_401	TYR_A_195	4.30578	35.7838
6SPO	CG_8014_MET_A_606	TRP_A_253	4.13342	39.7742
6SPO	CE_8018_MET_A_606	TYR_A_260	4.36999	37.5492
6SR9	CB1_2944_GSH_A_301	PHE_A_15	3.92478	13.1819
6SRB	CB1_2673_GSH_A_300	TYR_A_39	3.68229	11.1287
6SRE	CB_6634_PRO_A_508	HIS_A_366	3.86578	24.2748
6SXT	C5_6733_LXE_A_507	TRP_A_206	4.00704	17.3296
6SZP	C11_3296_M3B_A_300	HIS_A_173	4.02336	39.1105
6SZP	C01_3307_M3B_A_300	PHE_A_76	3.89497	22.2019
6T2L	C17_1481_HL9_A_201	TRP_A_79	3.70252	11.8182
6T2L	C16_1484_HL9_A_201	TRP_A_79	3.81533	15.8636
6T2L	C16_1484_HL9_A_201	TRP_A_79	3.81231	15.3492
6T2L	C15_1487_HL9_A_201	TRP_A_79	4.05248	26.3157
6T2L	C12_1496_HL9_A_201	TRP_A_108	3.50425	19.7146
6T2L	C12_1496_HL9_A_201	TRP_A_108	3.47057	18.7965
6T2L	CD1_149_LEU_A_25	HL9_A_201	3.68377	11.0643
6T2L	CB_1215_ALA_A_112	HL9_A_201	3.70408	26.4085
6T6C	C8_1743_NAG_B_2	TRP_A_107	3.57484	25.279
6T6C	C8_1743_NAG_B_2	TRP_A_107	4.04068	36.3718
6T6C	C1_1750_NAG_B_3	TYR_A_61	4.29417	19.7716
6T6C	C5_1758_NAG_B_3	TYR_A_61	3.61511	13.478
6TD7	CMC_1966_HEM_A_201	PHE_A_95	3.95364	37.0631
6TD7	CBC_2010_HEM_A_201	PHE_A_60	3.67487	39.7633
6TD7	CD1_691_LEU_A_53	HEM_A_201	3.55358	19.5062
6TD7	CG_742_GLN_A_57	HEM_A_201	4.46784	27.1588
6TPO	CBB_6765_HEC_A_903	TRP_A_91	3.6049	12.2143
6TPO	CBB_6765_HEC_A_903	TRP_A_91	4.00981	28.4386
6TPO	CB_132_CYS_A_50	HEC_A_903	3.53477	34.388
6TPO	CD2_253_LEU_A_63	HEC_A_903	3.94566	25.5762
6TPO	CB_403_MET_A_88	HEC_A_903	3.34657	12.731
6TPO	CE_410_MET_A_88	HEC_A_903	3.91522	40.4083
6TPO	CD_426_PRO_A_89	HEC_A_903	3.5224	5.1986
6TUG	CD1_381_ILE_A_42	AF2_A_503	3.98508	26.257
6TUG	CG2_735_THR_A_111	AF2_A_501	3.48373	58.4949
6TUG	CD_766_PRO_A_115	AF2_A_503	4.36912	82.8857
6TUG	CD_766_PRO_A_115	AF2_A_503	3.58811	-nan
6TUG	CA_1082_THR_A_139	AF2_A_501	4.02425	9.53494
6TUG	CA_1082_THR_A_139	AF2_A_501	4.2588	21.3489
6TUK	CG1_44_VAL_B_7	FAD_B_401	4.32845	38.9414
6TUK	CA_54_GLY_B_8	FAD_B_401	4.3822	48.5917
6TUK	CB_195_ALA_B_34	FAD_B_401	3.95975	30.2427
6TUK	CB_195_ALA_B_34	FAD_B_401	3.6077	22.1338
6TUK	CA_333_PRO_B_43	FAD_B_401	3.88374	32.383
6TUK	CG_340_PRO_B_43	FAD_B_401	3.99654	20.0539
6TUK	CA_617_ALA_B_75	FAD_B_401	4.32942	48.6739
6TUK	CB_798_THR_B_102	FAD_B_401	3.678	13.4782
6TUK	CG2_801_THR_B_102	FAD_B_401	3.73747	23.3737
6TUK	CG2_801_THR_B_102	FAD_B_401	3.67248	19.3251
6TUK	CB_2248_TRP_B_278	FAD_B_401	4.31099	44.5557
6U1V	CB_2028_PHE_A_149	FDA_A_401	3.94178	30.3634
6U1V	CB_2028_PHE_A_149	FDA_A_401	4.14159	36.76
6U1V	CA_2044_SER_A_150	FDA_A_401	4.32084	36.8477
6U1V	CG2_2802_THR_A_200	FDA_A_401	3.96526	21.9772
6U1V	CG1_5062_ILE_A_363	FDA_A_401	4.02117	16.5168
6U1V	CD1_5069_ILE_A_363	FDA_A_401	3.84875	25.7512
6U1V	CB_5120_ASP_A_368	FDA_A_401	3.64373	15.112
6U1Y	CB_2148_PRO_A_393	ANP_A_800	3.57755	26.0431
6U5L	CG2_239_VAL_A_18	3RJ_A_301	3.92735	24.3167
6U5L	CB_459_ALA_A_31	3RJ_A_301	3.60118	27.5989
6U5L	CA_1189_GLY_A_81	3RJ_A_301	3.77783	13.0707
6U5L	CD1_1671_LEU_A_128	3RJ_A_301	3.44159	3.97095
6U97	CBA_1166_HEM_A_202	TYR_A_71	4.16544	37.5618
6UAD	C15_1659_DXC_A_201	PHE_A_115	4.13918	21.5206
6V1C	C4_701_GAL_B_1	TRP_A_47	3.82804	22.1334
6V1C	C4_701_GAL_B_1	TRP_A_47	3.92026	25.6623
6V1C	C5_703_GAL_B_1	TRP_A_47	3.75291	21.766
6V1C	C5_703_GAL_B_1	TRP_A_47	3.60332	13.9818
6V1C	C3_710_GAL_B_1	TRP_A_47	4.19724	29.3274
6V1C	C6_712_GAL_B_1	TRP_A_47	3.68917	21.5745
6VBY	CA_4062_ALA_A_303	HEM_A_602	4.00755	28.0205
6VBY	CB_4066_ALA_A_303	HEM_A_602	4.01902	41.195
6VBY	CA_6349_GLY_A_445	HEM_A_602	3.71358	11.9614
6VTY	CD_2730_PRO_A_346	ORO_A_1003	4.41493	29.9317
6VVE	CG1_751_VAL_A_104	ADP_A_402	4.24626	24.1816
6VWO	CA_2366_GLY_A_286	ADP_A_501	3.93544	20.3135
6VWO	CA_2373_PRO_A_287	ADP_A_501	3.91865	11.3525
6VWO	CD1_3218_LEU_A_409	ADP_A_501	3.66644	26.1128
6VWO	CD1_3218_LEU_A_409	ADP_A_501	4.07887	35.9105
6VZ6	CHC_1031_HEM_A_101	HIS_A_46	3.41949	31.1942
6VZ6	CAB_1090_HEM_A_101	HIS_A_46	3.28118	89.234
6VZ6	CAC_1095_HEM_A_101	PHE_A_22	3.91463	22.6599
6VZA	CAI_5859_QRP_A_406	PHE_A_387	3.59134	4.88282
6VZA	CB_4118_SER_A_284	QRP_A_406	3.74908	36.4532
6VZA	CD1_4535_LEU_A_313	QRP_A_406	4.11915	42.4252
6W70	C25_1908_GG2_A_303	TYR_A_46	4.41749	33.4856
6W70	CA_106_ALA_A_10	GG2_A_303	3.8636	26.2355
6W70	CA_142_GLY_A_13	GG2_A_303	4.24538	47.4429
6W70	CB_1768_ALA_A_119	GG2_A_303	3.90254	16.6982
6W70	CB_1768_ALA_A_119	GG2_A_303	3.32391	8.35064
6WBJ	C1_5898_GLC_B_2	TYR_A_157	4.25589	36.7358
6WBJ	C4_5904_GLC_B_2	TRP_A_342	3.54857	7.6857
6WBJ	C4_5904_GLC_B_2	TRP_A_342	4.39759	36.748
6WBJ	C6_5911_GLC_B_2	TRP_A_342	4.16296	30.4788
6WBJ	C6_5911_GLC_B_2	TRP_A_342	3.92229	23.1818
6WBJ	C4_5921_GLC_B_1	TYR_A_157	3.89992	8.7619
6WBJ	C1_5926_GLC_B_1	TRP_A_232	4.04586	26.4774
6WQV	C1_5270_BGC_E_3	TRP_A_53	4.19569	4.95724
6WQV	C3_5274_BGC_E_3	TRP_A_53	4.29726	19.5171
6WQV	C5_5278_BGC_E_3	TRP_A_53	3.70278	16.0367
6WQV	C5_5278_BGC_E_3	TRP_A_53	4.32845	34.6371
6WQV	C3_5302_GLC_E_1	TRP_A_321	3.98503	22.3629
6WUP	C2_3162_EPE_A_302	TRP_A_71	3.83692	16.6461
6WUP	C2_3162_EPE_A_302	TRP_A_71	4.3254	32.2524
6WUP	C3_3165_EPE_A_302	TRP_A_71	3.82902	36.6716
6WUP	C5_3169_EPE_A_302	TYR_A_33	3.69464	3.47834
6WUP	C10_3178_EPE_A_302	TRP_A_71	3.78636	16.3069
6XLV	C4_2535_BRU_B_7	PHE_A_197	3.9627	23.6695
6XLV	C5_2551_BRU_B_7	PHE_A_197	3.88102	24.4552
6XRK	C5_5311_BTB_A_402	TRP_A_321	3.88194	17.3369
6XRK	C6_5314_BTB_A_402	TRP_A_321	3.871	34.0387
6XRK	C6_5314_BTB_A_402	TRP_A_321	3.47243	22.9428
6XRK	C3_5324_BTB_A_402	TRP_A_321	4.03071	50.5468
6XUB	C11_2808_VOV_A_301	PHE_A_187	3.85168	34.8937
6XUB	C22_2818_VOV_A_301	PHE_A_137	3.98062	37.0278
6XUB	C33_2828_VOV_A_301	HIS_A_118	3.49849	36.2007
6XUB	C23_2856_VOV_A_301	TRP_A_183	3.40446	11.9393
6XUB	C34_2870_VOV_A_301	HIS_A_118	3.7148	31.6217
6XWB	CA_2570_GLY_A_214	PLP_A_514	4.03601	31.0747
6XWB	CB_2869_LEU_A_233	PLP_A_514	4.20768	24.545
6XWB	CD2_2878_LEU_A_233	PLP_A_514	3.79986	14.7602
6Y43	C7_3453_EPE_A_505	TYR_A_406	3.94698	25.3421
6Y88	CD2_2660_LEU_A_198	137_A_301	3.88146	17.324
6Y9J	C5_2958_BGC_B_1	HIS_A_10	3.25483	6.79892
6Y9J	C1_2961_BGC_B_1	HIS_A_10	4.27669	26.6685
6Y9J	C3_2965_BGC_B_1	HIS_A_10	4.18922	34.0872
6Y9J	C3_2982_GAL_B_2	TRP_A_198	4.19846	22.1562
6Y9J	C4_2984_GAL_B_2	TRP_A_198	4.09905	20.9777
6Y9J	C4_2984_GAL_B_2	TRP_A_198	3.91995	13.2209
6Y9J	C5_2986_GAL_B_2	TRP_A_198	4.08337	32.7332
6Y9J	C5_2986_GAL_B_2	TRP_A_198	3.56018	13.9686
6Y9J	C6_2995_GAL_B_2	TRP_A_198	4.1781	32.8542
6YII	CB_2481_ALA_A_183	ATP_A_601	3.73244	26.4949
6YII	CA_2487_ASN_A_184	ATP_A_601	3.97356	11.0723
6YII	CB_2491_ASN_A_184	ATP_A_601	4.10397	30.6547
6YII	CA_4454_GLY_A_338	ATP_A_601	3.96351	31.1647
6YWN	C2_5049_2TM_A_702	TYR_A_445	4.18114	13.8913
7ABB	CBB_4935_HEC_A_501	HIS_A_255	4.08917	57.6226
7ABB	CB_2587_ALA_A_247	HEC_A_501	4.23787	33.7434
7ABB	CA_2593_GLY_A_248	HEC_A_501	4.07278	32.3765
7ABB	CB_2632_SER_A_251	HEC_A_501	3.97359	26.553
7ABB	CA_4098_CYS_A_354	HEC_A_501	4.22496	37.7391
7ABB	CA_4128_GLY_A_356	HEC_A_501	3.68957	13.0587
7C4N	C8M_7453_FAD_A_701	TRP_A_517	4.09746	13.5338
7C4N	CA_670_GLY_A_87	FAD_A_701	3.90233	44.7366
7C4N	CA_670_GLY_A_87	FAD_A_701	3.39618	35.604
7C4N	CD2_3603_LEU_A_325	FAD_A_701	3.82364	24.095
7KFF	CD_1223_PRO_A_127	SAH_A_302	3.49339	3.4298
7KFF	CD_1223_PRO_A_127	SAH_A_302	4.00891	29.3852
7KFF	CB_2032_LEU_A_180	SAH_A_302	3.68799	23.1119
7KFF	CG_2035_LEU_A_180	SAH_A_302	3.89651	23.068
7KFF	CD1_2037_LEU_A_180	SAH_A_302	3.8884	20.3326
7KFF	CD1_2037_LEU_A_180	SAH_A_302	3.79588	15.8772
Avg			3.94312	24.5913
Stdev			0.286305	13.3541

## Sheet: table_s2
PDBID	Aliphatic Carbon Atoms	Aromatic Rings	C-centroid	H-centroid	C-H-centroid	Omega	C-H-normal
1GAF	CA_1340_TYR_H_100	NPE_H_218	3.81045	2.95877	133.275	85.1712	25.7948
1GAI	C4_6706_NAG_B_1	TYR_A_223	4.43356	3.44982	147.817	116.616	21.6644
1GAI	C2_6710_NAG_B_1	TYR_A_223	4.20056	3.12189	162.84	83.889	24.3197
1GAI	C5A_6685_RY7_D_3	TRP_A_52	4.09111	3.36804	123.566	105.505	32.7515
1GAI	C2_6705_RY7_D_3	TYR_A_311	3.83673	2.7273	173.334	75.8558	16.5936
1GCA	C3_4598_GAL_A_350	TRP_A_183	3.94793	2.89902	156.685	84.905	15.689
1GCA	C4_4600_GAL_A_350	TRP_A_183	4.0837	3.3814	122.025	89.2752	47.7274
1GCA	C5_4602_GAL_A_350	TRP_A_183	4.06706	3.22105	133.288	102.039	17.4169
1GCA	C5_4602_GAL_A_350	TRP_A_183	4.2564	3.33222	140.975	101.334	17.2834
1HJ8	CA_2299_TRP_A_215	BAM_A_247	3.89548	3.06995	131.197	83.1337	33.0399
1KQP	C1R_4074_ADJ_A_3001	PHE_A_167	3.81823	2.73058	165.013	81.9713	3.4759
1KQP	CA_735_SER_A_46	ADJ_A_3001	3.59404	2.8719	122.338	85.2267	37.1295
1KQP	CA_2541_PHE_A_168	ADJ_A_3001	3.7858	2.81701	145.131	77.6877	38.2955
1KZK	CA_390_ALA_A_28	JE2_A_701	4.09689	3.10873	148.019	84.6933	18.4498
1LQT	CB_4716_VAL_A_322	ODP_A_2458	3.46032	2.50196	143.266	81.3776	22.6144
1LQT	CB_4716_VAL_A_322	ODP_A_2458	4.06743	3.48403	114.023	117.119	22.8484
1MRJ	C8_3543_ADN_A_300	TYR_A_111	3.73771	3.2198	109.649	85.2996	56.756
1W7C	C5_10212_NAG_B_1	PHE_A_158	3.82338	2.71594	172.277	80.7273	23.1301
2DRI	C3_3925_RIP_A_272	PHE_A_15	3.69289	2.71822	145.701	71.5413	35.5696
2FVY	C3_4319_BGC_A_310	TRP_A_183	4.0473	2.97554	161.259	86.9118	11.2676
2FVY	C5_4323_BGC_A_310	TRP_A_183	4.28802	3.41704	135.869	98.9237	17.0414
2FVY	C5_4323_BGC_A_310	TRP_A_183	4.41933	3.47131	143.703	97.3707	15.6797
2NLR	C3_2758_BGC_B_3	TYR_A_66	4.31447	3.38143	141.936	103.838	6.23711
2NLR	C4_2760_BGC_B_3	PHE_A_8	4.44388	3.46962	146.689	83.8177	34.2455
2NLR	C5_2762_BGC_B_3	TYR_A_66	3.93104	2.84723	163.947	84.2806	6.29131
2NLR	C1_2764_BGC_B_3	TYR_A_66	4.19615	3.1822	151.587	93.8577	2.06428
2NLR	C3_2781_BGC_B_2	TRP_A_24	4.18473	3.28141	138.708	105.381	6.96674
2NLR	C5_2791_BGC_B_2	TRP_A_24	3.68449	2.57863	171.044	84.7307	10.9532
2NLR	C5_2791_BGC_B_2	TRP_A_24	3.87077	2.97868	137.087	99.3485	11.3552
2XN2	C4_11298_GLA_A_1733	TRP_A_340	3.5844	2.55709	152.664	77.537	18.4395
2XN2	C5_11300_GLA_A_1733	TRP_A_340	4.00677	3.44127	112.746	103.884	39.9752
2XN2	C5_11300_GLA_A_1733	TRP_A_340	3.9895	3.41823	113.071	100.833	39.9892
3G5T	C3_4189_SAH_A_308	PHE_A_4	4.41579	3.31341	169.991	111.517	47.4157
3G5T	CG_904_LEU_A_69	SAH_A_308	3.68822	2.89649	127.942	79.5021	20.9879
3IP2	CA_583_THR_A_60	N Q_A_63	3.83073	3.12783	121.548	104.079	20.0103
3LO8	C2_4069_FAD_A_415	TYR_A_93	4.30569	3.28233	153.032	104.217	17.5516
3LO8	CA_1108_TYR_A_93	FAD_A_415	4.18822	3.08378	170.691	96.2048	29.4989
3M8U	CA6_7713_GDS_A_1	TRP_A_429	3.84916	3.49332	100.142	104.633	43.4679
3NCL	CA_3102_TRP_A_229	CCZ_A_500	3.90212	3.04341	134.095	90.4774	43.1159
3P3G	CA_2366_SER_A_211	3P3_A_401	3.5885	2.65129	141.14	75.9209	50.9525
3PFZ	C5_6182_BGC_C_1	TRP_A_371	3.92891	2.94614	147.016	108.411	4.57906
3PFZ	C5_6182_BGC_C_1	TRP_A_371	3.48944	2.40687	163.176	75.204	5.72959
3PFZ	C1_6185_BGC_C_1	TRP_A_371	3.8584	2.83833	152.023	103.269	4.49844
3PFZ	C1_6185_BGC_C_1	TRP_A_371	4.08258	3.16946	139.578	107.964	5.16683
3PFZ	C3_6189_BGC_C_1	TRP_A_371	3.79263	2.79618	148.557	92.4499	9.19243
3PFZ	C1_6202_BGC_C_3	TRP_A_38	4.22492	3.24307	147.309	70.1393	33.6411
3PFZ	C5_6205_BGC_C_3	TRP_A_38	3.56056	2.56612	147.92	79.482	38.4608
3PFZ	C5_6205_BGC_C_3	TRP_A_38	4.22443	3.2231	149.821	108.373	38.9518
3PIB	CA_833_THR_A_60	N Q_A_63	3.90721	3.18013	123.478	108.359	20.4774
3SIG	C4D_3919_AR6_A_280	PHE_A_227	3.9786	3.44206	110.917	101.475	43.4724
3TFG	CAC_1911_HEM_A_500	TYR_A_83	3.81796	3.38145	104.973	106.421	38.5632
3TG2	C5_2943_ISC_A_501	TRP_A_93	3.52463	3.0054	109.147	81.4576	55.8007
3TM9	CA_756_LEU_A_57	HEM_A_201	4.42765	3.49402	142.177	106.597	10.1283
3TM9	CG_763_LEU_A_57	HEM_A_201	3.9199	3.02078	137.906	109.618	15.4193
3WEO	C3B_12474_AC1_D_7	PHE_A_601	4.31121	3.30632	150.451	110.685	38.111
4BN4	C1D_3852_AR6_A_1395	PHE_A_157	3.93118	3.05653	135.621	87.1701	33.3897
4BN4	C2D_3854_AR6_A_1395	PHE_A_157	3.83173	3.08107	125.079	96.6501	43.9428
4BN4	C3D_3856_AR6_A_1395	PHE_A_157	4.0901	3.33079	126.241	126.318	23.9932
4CO3	CA_425_LEU_A_28	ATP_A_113	3.8354	2.93924	137.47	78.2168	33.0183
4EDQ	C1_7162_GLC_C_2	TYR_A_156	4.25932	3.41615	133.365	103.391	48.3388
4EDQ	C4_7168_GLC_C_2	TRP_A_341	3.68781	2.59312	166.746	79.3607	7.36936
4EDQ	C4_7184_GLC_C_1	TYR_A_156	3.90988	2.79768	175.112	73.8951	7.66798
4EDQ	C1_7189_GLC_C_1	TRP_A_231	4.19991	3.18175	152.112	91.0602	30.6104
4EHU	CA_1459_SER_A_145	ANP_A_302	4.42528	3.45844	145.798	120.238	26.117
4G1Q	C20_6690_T27_A_601	TRP_A_229	3.67071	2.89521	127.365	83.872	52.9741
4KU4	CA_1750_LYS_A_143	GDP_A_301	4.32187	3.47766	133.532	128.757	13.0869
4KXQ	C2D_2674_APR_A_602	PHE_A_273	3.88803	2.98824	137.903	85.3962	27.4524
4KXQ	C3D_2676_APR_A_602	PHE_A_273	4.02424	3.21397	130.134	101.226	27.643
4LTW	C9_3630_486_A_303	TYR_A_209	4.00916	3.09104	139.941	89.861	19.3709
4N73	CA_56_CYS_A_384	COH_A_601	3.84778	2.88907	144.017	80.4887	45.7673
4NBT	CG_520_LEU_A_38	NAD_A_301	3.87582	3.01286	134.432	72.7851	29.0271
4NBW	CG_481_LEU_A_44	NAD_A_301	3.99896	3.16895	131.779	82.5047	21.301
4NO4	C4_1985_GAL_G_2	HIS_A_45	4.04435	3.30873	124.373	107.711	88.8051
4NO4	C4_1985_GAL_G_2	TRP_A_69	4.14471	3.33516	130.315	102.985	35.2488
4NO4	C5_1987_GAL_G_2	TRP_A_69	3.94791	2.91388	154.26	86.4006	33.1442
4NO4	C5_1987_GAL_G_2	TRP_A_69	3.99034	3.37826	115.708	100.595	33.9912
4OJ0	C3_2993_N Q_A_63	TRP_A_90	3.82234	2.98925	132.559	122.891	84.5524
4OJ0	CA_729_THR_A_60	N Q_A_63	3.91706	3.2529	119.025	98.9081	28.8391
4OMJ	CAT_4239_2TX_A_310	TYR_A_153	4.35438	3.25115	170.504	95.9862	35.4121
4PE0	CA_1330_CYS_A_84	NQS_A_101	3.99616	3.10367	137.408	101.145	75.1871
4PIO	C3_4509_SAH_A_401	TYR_A_39	4.01336	3.45494	112.32	109.404	32.3701
4PIO	C2_4511_SAH_A_401	TYR_A_39	3.44758	2.4627	146.434	71.3745	37.76
4PIO	CB_1505_VAL_A_114	SAH_A_401	4.01365	3.16311	133.581	78.6778	29.273
4PL9	C2_1287_ADP_A_613	PHE_A_474	4.1013	3.04737	157.819	91.6274	46.3893
4PNE	C3_4031_SAH_A_301	TYR_A_23	4.01712	3.03963	146.561	84.4826	35.6047
4PSR	C4_8446_FUL_A_622	TRP_A_311	3.79607	2.84131	143.488	83.8029	28.99
4PSR	C5_8448_FUL_A_622	TRP_A_311	3.94572	3.46576	107.439	111.587	37.9264
4Q0H	CA_1699_ASP_A_207	LBV_A_405	4.30413	3.33979	145.341	121.482	33.019
4QJL	CA_1150_GLN_A_80	COA_A_301	3.74018	2.82899	138.729	90.1136	36.6732
4QJL	CA_1150_GLN_A_80	COA_A_301	3.70923	2.91925	127.827	92.0458	38.2408
4R1S	CG_874_LEU_A_65	NAP_A_401	3.86764	3.0576	129.808	101.439	33.942
4REK	CA_1455_ASN_A_119	FAD_A_601	3.71985	3.12308	114.069	92.9111	37.6578
4REK	CA_3221_GLN_A_249	FAD_A_601	4.53238	3.48952	156.237	128.18	54.4684
4REK	CA_3697_ALA_A_289	FAD_A_601	4.06138	3.49508	112.94	101.024	56.1615
4UIN	C17_2913_QI9_H_1226	TRP_H_33	4.10866	3.12815	147.084	85.45	18.7507
4UIN	CA_1503_ARG_H_107	QI9_H_1226	4.5483	3.4987	157.382	103.51	15.9502
4WCK	C2_6346_API_A_533	HIS_A_128	3.9711	2.99448	146.316	93.9348	13.6707
4WZZ	C3_4377_RAM_A_401	TYR_A_64	4.22608	3.23084	149.017	109.645	12.8182
4WZZ	C5_4381_RAM_A_401	TYR_A_64	4.14163	3.10609	154.692	75.8213	18.9402
4X8R	C5_4398_BDP_A_401	TYR_A_191	4.07095	3.07077	149.5	77.2	41.0892
4X9R	CA_3256_56A_B_3	TRP_A_414	3.89797	3.2532	117.663	103.724	44.7243
4XGY	CA_803_THR_A_62	CRO_A_66	4.09509	3.3173	127.66	110.787	16.5508
4Y1B	C3D_5902_NAP_A_501	TYR_A_64	4.14364	3.186	144.37	84.2201	34.2147
4Y95	CB_255_VAL_A_416	746_A_701	3.97823	3.45618	110.015	109.186	32.8359
4YAC	CB_407_ILE_A_39	NAI_A_500	3.55649	2.58816	144.641	80.0124	21.3013
4YAC	CG_759_LEU_A_65	NAI_A_500	4.11918	3.3038	130.762	138.271	15.7018
4YAG	CB_507_ILE_A_37	NAI_A_500	3.79744	2.98349	130.009	78.0928	19.5672
4YDD	CA_3057_THR_A_207	MGD_A_1003	4.46872	3.45912	151.249	131.924	58.6061
4YJR	CA_1153_MET_A_450	4DJ_A_701	4.50367	3.41978	164.437	123.344	57.4966
4Z0N	C3_4616_GAL_A_405	TRP_A_208	4.10944	3.10566	150.071	93.2821	18.6337
4Z0N	C4_4618_GAL_A_405	TRP_A_208	3.98784	3.45491	110.713	94.9659	48.1432
4Z0N	C5_4620_GAL_A_405	TRP_A_208	3.63261	2.72926	137.747	93.0346	21.4136
4Z0N	C5_4620_GAL_A_405	TRP_A_208	3.96955	2.90295	160.131	92.1599	19.3496
4ZCD	CA_682_ALA_A_55	FAD_A_401	3.37405	2.46425	137.817	91.9598	10.6291
4ZCD	CA_682_ALA_A_55	FAD_A_401	3.98456	3.2754	122.355	114.031	11.9746
4ZK1	CA_2231_THR_A_144	4P7_A_303	4.3366	3.28406	157.653	76.9845	19.2475
4ZS9	C1_5675_GLC_C_2	TRP_A_216	4.59621	3.49109	171.394	116.108	31.8
4ZS9	C1_5675_GLC_C_2	TRP_A_216	3.67434	2.66412	150.34	68.6836	32.2593
4ZS9	C4_5681_GLC_C_2	TYR_A_291	4.30619	3.26174	156.327	102.961	13.3795
4ZS9	C2_5698_GLA_C_3	PHE_A_392	3.73163	2.72253	150.199	80.283	15.5021
5A98	C2_3686_ATP_A_252	PHE_A_23	4.37595	3.3138	159.519	118.926	50.8263
5AFY	CB_1169_ILE_H_82	TYS_H_1255	3.76091	2.7067	157.421	75.5281	18.3153
5BU3	C26_2474_4W9_A_203	TYR_A_177	3.98959	3.02217	146.638	80.3095	31.6913
5BVB	C12_1986_DOG_A_201	TRP_A_64	4.51711	3.41589	169.709	101.667	30.1227
5CBL	C4_1745_GAL_E_2	TRP_A_256	4.11856	3.26229	143.706	97.8067	31.0625
5CBL	C5_1746_GAL_E_2	TRP_A_256	3.90884	3.08278	144.944	75.1311	36.0313
5CGM	C1_8653_GLC_C_1	TRP_A_300	4.18375	3.46914	123.101	115.787	19.3198
5CGM	C2_8655_GLC_C_1	TRP_A_300	3.88954	2.90876	146.727	99.4523	14.2081
5CGM	C2_8655_GLC_C_1	TRP_A_300	4.323	3.29612	153.521	104.853	13.4939
5CGM	C4_8659_GLC_C_1	TRP_A_300	4.114	3.10506	150.788	91.8768	8.64437
5CL8	C4_3865_ORP_B_6	TRP_A_187	3.72621	3.18538	110.557	103.353	30.0795
5DKV	C3_4360_T6T_A_401	PHE_A_46	4.04692	3.17556	135.536	91.4364	33.6063
5EHM	CA_3843_OEM_A_301	TYR_A_65	3.38798	2.28398	170.243	63.4609	11.0086
5EO8	C4_4492_TFU_A_401	TYR_A_40	3.83099	3.01467	130.267	74.1819	46.5311
5EO8	C5_4494_TFU_A_401	TYR_A_40	3.99591	3.38315	115.754	110.322	26.2259
5EYN	CA_3339_ALA_A_237	ADP_A_404	3.77659	2.84521	140.886	73.4293	30.2308
5F9S	CB_2544_VAL_A_185	PLP_A_401	3.60689	2.83773	125.954	92.2627	25.1793
5FAL	C15_5462_SKT_A_502	TRP_A_384	4.53751	3.48892	159.337	125.049	61.5067
5FRY	CA_1274_ALA_A_158	ERH_A_1209	4.0899	3.33536	125.872	116.076	8.60644
5H4R	C3_5995_BGC_B_2	TRP_A_360	3.94618	2.98955	143.915	81.0778	50.4457
5H4R	C5_6002_BGC_B_2	TRP_A_360	3.98481	2.9771	150.424	79.2789	36.8001
5H4R	C1_6020_BGC_B_1	TRP_A_198	3.72315	2.61236	173.908	73.7261	5.23534
5H4R	C5_6060_BGC_B_4	TRP_A_76	3.70139	2.62528	161.975	92.8012	23.8409
5HQJ	C3_3201_64K_A_401	PHE_A_43	3.94204	2.8785	159.463	76.9735	14.4859
5HR5	C2_6321_ADP_A_604	TYR_A_54	4.38899	3.32002	160.99	94.6841	21.2279
5HT2	C4_3521_EDA_D_1	TRP_A_307	4.08267	3.32016	126.484	112.026	48.9118
5HT2	C4_3521_EDA_D_1	TRP_A_307	4.05218	2.97173	163.27	99.9088	48.6247
5HWO	CA_450_LYS_A_34	HMG_A_501	3.76319	2.83014	141.051	87.7017	36.3134
5HWO	CA_450_LYS_A_34	HMG_A_501	3.9333	2.98556	142.949	93.8181	36.4565
5HZ7	C1_6862_GLC_B_2	TYR_A_156	4.19368	3.36715	131.808	108.042	48.3095
5HZ7	C4_6868_GLC_B_2	TRP_A_341	3.83772	2.73936	168.306	80.8345	1.72211
5HZ7	C4_6884_GLC_B_1	TYR_A_156	3.80308	2.68897	177.609	71.8551	7.12094
5HZ7	C1_6889_GLC_B_1	TRP_A_231	3.92894	2.9239	150.037	84.1259	38.4049
5HZ7	C1_6906_GLC_B_3	TRP_A_341	4.28987	3.34838	142.84	122.118	31.6871
5HZ7	C4_6911_GLC_B_3	TYR_A_342	4.38904	3.28043	173.111	110.458	37.2703
5I34	CA_6163_PRO_A_421	GDP_A_501	3.93594	3.05938	135.802	92.0152	40.055
5IDB	C2_2161_BMA_A_1003	TYR_A_123	3.80267	2.72071	163.376	76.4722	11.7377
5IDB	C4_2165_BMA_A_1003	PHE_A_55	4.06637	3.00553	159.112	79.6541	31.5837
5IGI	C2_3966_ZIT_A_402	TYR_A_202	4.20041	3.11478	164.549	102.679	38.9017
5II5	C4_2106_GLC_B_2	TRP_A_4007	3.54822	2.43353	178.591	75.7308	8.03702
5II5	C4_2106_GLC_B_2	TRP_A_4007	4.40692	3.4771	141.74	118.781	7.94543
5J71	CA_3562_ALA_A_259	P35_A_502	3.65728	2.77854	135.438	70.1468	39.7651
5JCA	CA_793_LEU_S_53	FAD_S_301	3.92758	2.86096	160.05	96.628	34.4056
5JCA	CA_793_LEU_S_53	FAD_S_301	4.44391	3.40411	155.665	111.786	34.3391
5JCA	CA_3364_ILE_S_220	FAD_S_301	3.82293	2.70929	176.885	83.0701	22.8008
5JGK	C2_4054_SAH_A_301	PHE_A_11	3.64222	2.59669	155.77	78.9104	38.3486
5JRY	C3D_6900_NDP_A_500	PHE_A_381	4.1747	3.24726	141.205	85.7984	53.4096
5JRY	CA_2967_ARG_A_210	NDP_A_500	4.03932	3.41802	116.417	97.6797	48.7942
5KXH	CA_4054_ASP_A_316	GDP_A_403	3.80795	3.09061	122.543	83.6969	50.7755
5KXH	CA_4054_ASP_A_316	GDP_A_403	4.30713	3.41	138.356	96.8315	50.9036
5LVO	CB_1022_THR_A_148	78W_A_402	4.17597	3.22251	143.941	112.381	13.451
5LVO	CB_1022_THR_A_148	78W_A_402	4.17597	3.22251	143.941	112.381	13.451
5MK9	C4_5231_GLC_B_5	TRP_A_353	3.75404	2.64477	173.12	75.4554	9.68945
5MK9	C4_5231_GLC_B_5	TRP_A_353	4.33336	3.47191	135.072	113.294	7.92847
5MK9	C4_5247_GLC_B_4	TYR_A_164	3.91903	2.8291	165.705	81.2162	4.3677
5MK9	C1_5252_GLC_B_4	TRP_A_234	4.34371	3.30838	154.883	116.738	22.0516
5MK9	C1_5252_GLC_B_4	TRP_A_234	3.49886	2.41793	162.88	69.6373	23.4153
5MK9	C4_5268_GLC_B_3	TRP_A_234	3.75437	2.66248	166.177	75.8456	6.36168
5MK9	C4_5268_GLC_B_3	TRP_A_234	4.19442	3.19464	149.632	101.943	4.46434
5MK9	C2_5276_GLC_B_3	TRP_A_234	4.24821	3.32203	141.099	115.584	5.02786
5MK9	C1_5289_GLC_B_6	TRP_A_353	4.30163	3.32516	146.799	112.52	14.3363
5N3J	CB_2661_THR_A_183	4NB_A_402	4.1374	3.30349	132.352	112.912	8.02942
5NSA	C10_1605_B12_A_501	PHE_A_376	4.27642	3.39928	137.36	107.36	34.568
5OE3	CA_2894_TYR_A_211	3UK_A_501	3.89889	3.48698	103.378	117.825	34.0241
5OE3	CA_3920_SER_A_280	3UK_A_501	3.65888	2.95273	121.356	80.3154	42.7872
5OE3	CA_4231_ILE_A_301	3UK_A_501	4.19346	3.32913	135.146	130.676	15.2508
5OE3	CB_4235_ILE_A_301	3UK_A_501	4.07708	3.3137	126.541	92.6048	55.6226
5SYN	CA_1058_PRO_A_83	71T_A_301	4.07532	3.26249	130.481	109.948	22.5258
5SZC	CA_1645_ALY_H_14	PHE_A_264	3.88741	3.16522	123.057	89.2054	70.0944
5T7D	CA_1813_PRO_A_132	ACO_A_800	3.97445	3.24797	123.548	102.768	30.2498
5T7D	CA_1813_PRO_A_132	ACO_A_800	3.81704	2.89151	140.345	82.4282	30.0782
5T7D	CA_1857_MET_A_136	ACO_A_800	3.63605	3.19102	104.606	165.736	53.222
5TPR	C2D_5971_NAD_A_503	HIS_A_287	4.1858	3.15718	153.637	88.6038	13.5067
5TY3	CA_1195_MET_A_80	HEC_A_201	3.91582	3.49747	103.796	114.169	37.8184
5V6F	C1_2079_BMA_B_1	TRP_A_896	4.02799	3.10316	140.672	115.349	13.0948
5V6F	C1_2079_BMA_B_1	TRP_A_896	3.99859	2.97774	152.305	107.944	13.0275
5V6F	C3_2083_BMA_B_1	TRP_A_896	3.74264	2.70373	154.782	79.6634	15.0172
5V6F	C5_2087_BMA_B_1	TRP_A_896	3.81459	2.73524	162.787	71.9893	10.3551
5V8K	C3A_2593_GB0_A_1001	TRP_A_540	3.68453	2.77338	138.673	71.7923	34.68
5V8K	CHB_2606_GB0_A_1001	TRP_A_540	4.38641	3.43924	144.791	105.814	9.88495
5V8K	C7_2658_GB0_A_1001	TYR_A_510	3.69925	2.70288	149.95	76.6272	29.7944
5VN0	C4D_6440_NAI_A_503	PHE_A_242	3.75758	3.20103	111.622	97.4785	40.8204
5VN0	CB_3309_ILE_A_240	NAI_A_503	3.70613	3.00809	120.906	81.6669	27.9679
6AN9	CA_590_VAL_A_104	ADP_A_2001	4.3254	3.41478	139.713	102.913	29.6319
6AN9	CA_590_VAL_A_104	ADP_A_2001	4.44148	3.32936	175.638	96.7415	27.5411
6B1K	CA_3_PRO_A_1	C9G_A_201	3.8495	3.07455	126.953	91.7909	63.4735
6B3P	C1_2168_GLC_C_2	TRP_A_208	3.58114	2.8264	124.771	76.9618	49.3273
6B3P	C2_2170_GLC_C_2	TRP_A_208	3.85401	3.16363	120.691	115.896	18.2649
6B3P	C2_2170_GLC_C_2	TRP_A_208	3.44302	2.36324	162.462	64.2247	18.4955
6B3P	C4_2195_GLC_C_3	TYR_A_198	4.15663	3.23463	140.571	103.247	4.8793
6BLK	C2_2240_ATP_A_501	TRP_A_379	4.21003	3.19108	152.32	107.044	43.1351
6BQA	C13_1683_67C_A_201	PHE_A_45	3.45416	3.44552	81.2477	83.3075	89.5998
6C02	C3_11175_FUC_I_2	HIS_A_792	4.10944	3.2383	135.562	112.626	78.0719
6CZH	C6_1418_38E_A_201	TYR_A_72	4.25293	3.30257	145.004	116.303	26.9331
6CZI	C6_1638_38E_A_201	TYR_A_72	4.28349	3.29465	149.73	117.734	29.6263
6D4B	CA_3051_ASP_A_195	NAD_A_501	4.56747	3.45738	173.962	126.802	51.1652
6DEF	CA_838_LYS_A_240	GCP_A_1001	4.3199	3.44676	136.11	124.253	28.0699
6EGE	CG_1600_LEU_A_318	DL1_A_501	3.81243	2.83117	146.704	76.6353	40.3972
6FGC	CAB_4920_D95_A_816	PHE_A_330	3.88778	2.83086	158.116	78.6295	27.975
6FGC	CAI_4934_D95_A_816	PHE_A_330	4.10129	2.99537	171.286	92.9054	34.301
6FIY	CAB_4454_HEM_A_401	TRP_A_176	3.5239	2.62861	137.789	73.343	40.149
6FIY	CAB_4454_HEM_A_401	TRP_A_176	3.83538	3.31269	110.19	105.47	40.8105
6FMZ	CB_2594_THR_A_257	FAD_A_601	3.87845	3.2747	114.898	123.165	18.2931
6FUV	C2_6475_BMA_B_2	TRP_A_214	3.90307	2.79407	172.953	91.6452	24.0564
6FUV	C2_6475_BMA_B_2	TRP_A_214	3.81427	2.93475	135.812	91.522	25.171
6FUV	C3_6477_BMA_B_2	TRP_A_214	4.12192	3.44467	120.349	106.698	43.0039
6FUV	C5_6481_BMA_B_2	TRP_A_301	4.04891	3.26879	127.794	119.19	11.3415
6FUV	C5_6481_BMA_B_2	TRP_A_301	3.40999	2.33489	161.389	66.7914	12.5954
6FUV	C5_6520_BMA_B_3	TYR_A_337	4.21743	3.3526	135.163	89.1318	44.7215
6GNA	C2_3333_FAD_A_300	TYR_A_263	3.8364	2.89134	142.507	86.8391	54.3395
6GNA	CA_1295_MET_A_109	FAD_A_300	4.16006	3.30303	134.408	109.225	74.4112
6GNC	C2_1909_FAD_A_301	TYR_A_263	3.92426	3.00863	139.587	91.2109	54.8957
6GW0	C5_4537_TUD_A_600	TRP_A_371	4.2687	3.23203	154.993	113.463	17.5527
6GWI	CB_3495_VAL_A_257	PLP_A_501	3.68713	2.97586	121.789	93.4569	30.5932
6H5W	C1_8807_FT8_A_710	HIS_A_383	4.06977	3.02469	156.245	89.5985	11.1503
6H5W	C3_8810_FT8_A_710	HIS_A_383	4.50169	3.39877	170.381	112.612	46.8982
6H5W	C9_8827_FT8_A_710	TYR_A_523	3.93695	3.08377	133.669	82.1374	43.1972
6HAZ	CA_377_PHE_A_1409	FX5_A_1501	4.27162	3.1826	165.719	107.859	36.9598
6HP2	CB_897_ILE_A_1249	SAH_A_2201	3.722	2.72882	148.06	73.7582	21.6247
6I4R	CA_1929_THR_A_148	FAD_A_501	4.2031	3.46617	124.763	106.258	68.6477
6I4R	CB_1933_THR_A_148	FAD_A_501	3.94631	3.43003	109.604	137.204	12.0241
6I5R	C1_6600_BMA_B_2	TRP_A_216	4.06005	3.31766	124.898	79.9035	43.4394
6I5R	C5_6603_BMA_B_2	TRP_A_303	4.07843	3.46026	116.304	119.492	22.6862
6I5R	C5_6603_BMA_B_2	TRP_A_303	3.48508	2.52176	143.937	77.8079	20.6157
6I5R	C3_6607_BMA_B_2	TRP_A_216	4.08707	3.32806	126.204	103.535	39.7161
6I5R	C2_6609_BMA_B_2	TRP_A_216	3.75451	2.66596	165.002	80.7359	28.3933
6I5R	C2_6609_BMA_B_2	TRP_A_216	3.83851	3.09421	124.564	100.463	28.6956
6IF8	CA_1436_GLU_A_173	ADE_A_300	4.35309	3.249	170.687	116.094	42.973
6IUY	C3B_1470_NAD_A_701	TYR_A_396	3.78535	2.80874	146.043	92.4708	6.34003
6JQB	C5B_6275_7SA_A_605	TRP_A_221	4.15318	3.19196	144.857	110.014	8.65453
6JQB	C5B_6275_7SA_A_605	TRP_A_221	3.63858	2.61476	152.29	83.5855	9.19276
6JQB	C3B_6279_7SA_A_605	TRP_A_221	3.78545	2.71259	161.167	81.3053	6.95625
6JQB	C4A_6284_7SA_A_605	TRP_A_308	4.08455	3.04771	154.88	82.5977	12.0365
6JQB	C2A_6288_7SA_A_605	TRP_A_308	3.55408	2.46389	165.465	79.7642	11.0601
6KXH	C1_4303_DY9_A_401	TRP_A_186	3.83814	2.88274	143.631	92.6765	59.9931
6L0Z	C1_5270_GLC_B_1	TRP_A_230	3.87695	2.86251	151.237	86.3152	35.1367
6L0Z	C4_5276_GLC_B_1	TYR_A_155	3.86968	2.75571	177.073	71.6854	6.50098
6L0Z	C1_5293_GLC_B_2	TYR_A_155	4.28771	3.45679	132.348	111.767	45.2177
6L0Z	C4_5298_GLC_B_2	TRP_A_340	3.73189	2.62458	172.177	79.0663	6.22763
6L27	CA_767_THR_A_62	GYS_A_66	4.12229	3.3546	126.945	112.344	16.3028
6LKK	C5_4517_G6P_A_401	TYR_A_216	3.73994	2.87379	134.441	93.4309	33.6684
6MGB	CA_1862_HIS_A_194	C5P_A_403	4.34752	3.26135	164.843	99.7587	29.9124
6MGC	CA_2265_HIS_A_194	C5P_A_401	4.08369	2.99481	165.398	90.7316	27.6508
6NBE	CA_1858_PHE_N_204	COA_N_400	3.82545	3.22381	114.652	94.1017	46.6816
6NEH	C2_5018_SAH_A_401	PHE_A_148	4.26267	3.16968	166.597	106.084	35.201
6NEH	CG_2997_LEU_A_217	SAH_A_401	3.97236	3.3142	118.731	103.968	36.8467
6NEH	CG_2997_LEU_A_217	SAH_A_401	3.75687	2.94299	129.899	84.814	35.8741
6NNR	CB_1105_ILE_A_79	CB3_A_902	3.85912	2.93854	139.942	94.1344	12.9815
6NX0	CA_1422_ALA_A_226	HEC_A_601	3.98879	3.23515	125.624	107.352	39.1992
6ON4	C4_1034_SLB_A_301	HIS_A_244	3.96223	3.47989	107.601	117.177	27.2027
6OZB	CAD_2705_PEB_A_900	PHE_A_83	4.14444	3.12806	153.556	74.0607	22.2636
6OZB	CA_1119_ASP_A_87	PEB_A_900	4.31178	3.27359	155.333	107.64	36.023
6P6S	CA_799_ALA_A_1156	O31_A_1201	4.09029	3.14255	143.175	93.0669	46.846
6P6V	CA_2258_ALA_A_1156	O31_A_1204	4.0257	3.04452	147.04	94.1634	43.3991
6P6Z	CA_1952_ALA_A_1156	O31_A_1202	4.0881	3.13345	143.981	90.7748	39.2571
6P80	C3_3706_ATP_A_401	PHE_A_203	3.91931	3.30774	115.504	95.667	39.0101
6P80	C2_3708_ATP_A_401	PHE_A_203	3.83269	2.92488	138.629	83.4059	23.4624
6P8J	C3_4674_ATP_A_401	PHE_A_200	4.03172	3.38761	117.903	78.7771	53.3453
6P8J	C2_4676_ATP_A_401	PHE_A_200	4.08322	3.21334	135.397	98.5793	14.0279
6PK1	C4A_5763_PLP_A_501	PHE_A_95	3.9318	3.18517	125.699	102.047	24.1766
6PK1	CB_2489_VAL_A_177	PLP_A_501	3.89738	3.37184	110.057	116.732	26.349
6QXR	CA_1088_GLN_A_77	COA_A_301	3.71534	2.74297	145.44	103.095	38.1017
6S1H	CB_2572_VAL_A_306	KQZ_A_504	3.73106	2.78175	142.771	81.6967	19.9977
6SBQ	CB_3440_VAL_A_459	7ML_A_1102	4.30149	3.31091	148.534	90.911	51.0306
6SGF	C1_1875_XYP_G_2	TYR_A_110	4.06579	3.135	141.335	94.4575	34.4718
6SGF	C4_1912_XYP_G_1	TYR_A_110	3.96237	2.90019	159.214	76.2416	15.468
6T6C	C1_1750_NAG_B_3	TYR_A_61	4.29417	3.46761	132.027	95.8591	22.9347
6T6C	C5_1758_NAG_B_3	TYR_A_61	3.61511	2.58809	152.772	78.1356	24.4491
6TUG	CA_1082_THR_A_139	AF2_A_501	4.02425	3.1018	140.42	82.9209	33.6346
6TUG	CA_1082_THR_A_139	AF2_A_501	4.2588	3.42206	132.797	97.0765	33.7555
6TUK	CA_333_PRO_B_43	FAD_B_401	3.88374	2.86002	152.624	107.895	16.6501
6TUK	CA_617_ALA_B_75	FAD_B_401	4.32942	3.41256	140.32	125.459	48.2308
6TUK	CB_798_THR_B_102	FAD_B_401	3.678	2.92538	124.85	95.2013	29.5883
6U1V	CA_2044_SER_A_150	FDA_A_401	4.32084	3.3486	146.321	99.645	12.0015
6V1C	C4_701_GAL_B_1	TRP_A_47	3.82804	2.95983	134.765	100.085	31.6438
6V1C	C4_701_GAL_B_1	TRP_A_47	3.92026	3.4231	108.375	108.628	30.9071
6V1C	C5_703_GAL_B_1	TRP_A_47	3.75291	3.29773	105.529	111.518	36.1191
6V1C	C5_703_GAL_B_1	TRP_A_47	3.60332	2.64732	143.351	74.4573	36.5208
6V1C	C3_710_GAL_B_1	TRP_A_47	4.19724	3.41365	128.353	105.429	34.7441
6VBY	CA_4062_ALA_A_303	HEM_A_602	4.00755	3.15817	133.442	105.216	38.1523
6VWO	CA_2373_PRO_A_287	ADP_A_501	3.91865	3.00422	139.397	81.7469	33.165
6VZ6	CHC_1031_HEM_A_101	HIS_A_46	3.41949	2.88747	109.608	99.7285	67.4917
6VZ6	CAC_1095_HEM_A_101	PHE_A_22	3.91463	3.00845	139.634	94.6069	16.4588
6W70	CA_106_ALA_A_10	GG2_A_303	3.8636	2.89393	145.366	96.1523	41.3282
6WBJ	C1_5898_GLC_B_2	TYR_A_157	4.25589	3.3922	135.107	105.868	47.6221
6WBJ	C4_5904_GLC_B_2	TRP_A_342	3.54857	2.43624	174.971	75.733	7.53671
6WBJ	C4_5904_GLC_B_2	TRP_A_342	4.39759	3.47322	141.133	118.397	7.53238
6WBJ	C4_5921_GLC_B_1	TYR_A_157	3.89992	2.78616	176.753	73.8615	8.81953
6WBJ	C1_5926_GLC_B_1	TRP_A_232	4.04586	3.01968	153.084	90.3914	38.0183
6WQV	C1_5270_BGC_E_3	TRP_A_53	4.19569	3.15186	156.14	75.4999	17.9062
6WQV	C3_5274_BGC_E_3	TRP_A_53	4.29726	3.45106	133.674	104.592	16.6156
6WQV	C5_5278_BGC_E_3	TRP_A_53	3.70278	2.63614	159.872	88.7344	13.9184
6WQV	C5_5278_BGC_E_3	TRP_A_53	4.32845	3.30932	152.44	107.729	13.9719
6WQV	C3_5302_GLC_E_1	TRP_A_321	3.98503	3.04005	142.702	78.1681	49.8964
6XLV	C4_2535_BRU_B_7	PHE_A_197	3.9627	3.27594	120.686	103.086	24.1321
6Y9J	C5_2958_BGC_B_1	HIS_A_10	3.25483	2.18286	160.422	79.8198	19.7808
6Y9J	C1_2961_BGC_B_1	HIS_A_10	4.27669	3.46648	130.579	113.241	11.5268
6Y9J	C3_2965_BGC_B_1	HIS_A_10	4.18922	3.44804	125.077	122.64	15.6613
6Y9J	C3_2982_GAL_B_2	TRP_A_198	4.19846	3.4139	128.4	102.713	22.0515
6Y9J	C4_2984_GAL_B_2	TRP_A_198	4.09905	3.20368	137.826	90.9894	45.1959
6Y9J	C4_2984_GAL_B_2	TRP_A_198	3.91995	3.45555	106.447	94.8828	44.7745
6Y9J	C5_2986_GAL_B_2	TRP_A_198	4.08337	3.47933	115.378	120.481	19.9611
6Y9J	C5_2986_GAL_B_2	TRP_A_198	3.56018	2.54705	150.519	80.2658	19.8139
6YII	CA_2487_ASN_A_184	ATP_A_601	3.97356	3.15623	130.634	89.6979	38.2326
6YWN	C2_5049_2TM_A_702	TYR_A_445	4.18114	3.1751	150.384	74.9531	35.8468
7ABB	CA_4098_CYS_A_354	HEC_A_501	4.22496	3.24548	147.116	114.456	32.7136
7KFF	CG_2035_LEU_A_180	SAH_A_302	3.89651	3.45895	104.853	113.412	36.3053
1C75	CAA_881_HEM_A_93	TYR_A_55	4.41196	3.45214	145.021	94.3627	59.4267
1GAF	C7_2896_NPE_H_218	TYR_H_100	4.42345	3.38864	154.795	106.951	29.9256
1GAI	C6_6691_MAN_C_5	PHE_A_49	4.38848	3.41204	146.868	96.5838	55.8065
1GAI	C6_6698_NAG_B_2	PHE_A_237	3.77832	3.18677	113.91	79.1126	63.2018
1GAI	C6_6698_NAG_B_2	PHE_A_237	3.77832	3.20333	112.819	100.028	35.9257
1GAI	C6A_6715_RY7_D_3	TRP_A_52	3.79517	3.05563	124.158	91.7107	55.2422
1GAI	C6A_6715_RY7_D_3	TRP_A_52	3.47128	3.10119	99.9158	91.0535	55.2956
1GAI	C6A_6715_RY7_D_3	TRP_A_52	3.47128	2.72678	123.688	71.4982	49.4116
1HDO	CG1_2160_ILE_A_154	NAP_A_500	4.00033	3.32757	119.799	101.322	31.1709
1KQP	CB_739_SER_A_46	ADJ_A_3001	3.60166	3.47023	87.6824	97.625	76.2148
1KQP	CB_739_SER_A_46	ADJ_A_3001	3.60166	2.64367	143.554	83.1003	35.9208
1KQP	CB_739_SER_A_46	ADJ_A_3001	3.58036	2.92158	117.837	97.3608	34.7067
1KQP	CB_1210_LEU_A_79	ADJ_A_3001	3.95123	2.89162	158.671	93.0103	47.3188
1KQP	CD_2135_ARG_A_139	ADJ_A_3001	3.58795	3.04629	110.248	85.9756	55.1497
1KQP	CD_2135_ARG_A_139	ADJ_A_3001	3.58795	3.33284	94.0391	86.909	73.8008
1KQP	CD_2135_ARG_A_139	ADJ_A_3001	3.98335	3.25661	123.604	93.572	56.0815
1LKK	CG_896_LYS_A_182	PTR_B_252	3.57413	3.2318	98.6715	99.2718	49.3229
1LKK	CG_896_LYS_A_182	PTR_B_252	3.57413	2.80552	125.805	73.5665	51.8894
1LLF	C21_7896_F23_A_800	PHE_A_366	4.35722	3.28425	161.765	112.813	60.4017
1LLF	C4_7924_F23_A_800	PHE_A_296	3.99561	3.32929	119.319	92.4801	67.6667
1LLF	C4_7924_F23_A_800	PHE_A_296	3.99561	3.43705	112.294	108.488	31.7576
1LQT	CB_2217_ASN_A_157	ODP_A_2458	3.59459	3.15977	103.895	98.5836	44.9166
1LQT	CB_2217_ASN_A_157	ODP_A_2458	3.59459	2.87308	122.287	76.1953	54.6454
1LQT	CD_2863_ARG_A_199	ODP_A_2458	3.65681	2.91366	124.06	85.7259	40.1117
1MRJ	C1_3539_ADN_A_300	TYR_A_111	3.9443	3.30495	117.965	120.741	39.1533
1NEY	CB_2475_PRO_A_166	FTR_A_168	3.71327	2.94574	126.089	87.7039	61.9029
1NEY	CB_2475_PRO_A_166	FTR_A_168	3.71327	3.26705	104.877	115.713	35.8604
1NEY	CB_2475_PRO_A_166	FTR_A_168	4.09386	3.24508	133.572	96.8702	62.5528
1TT8	CB_538_SER_A_33	PHB_A_400	4.16136	3.08717	161.82	112.829	28.1508
1TT8	CB_1823_LEU_A_114	PHB_A_400	4.23291	3.13107	169.801	103.019	43.0622
2DRI	C5_3929_RIP_A_272	PHE_A_164	3.45378	2.67195	126.505	75.8615	45.3935
2DRI	C5_3929_RIP_A_272	PHE_A_164	3.45378	3.43425	81.6803	99.1207	68.2342
2LHB	CAD_2125_HEM_A_151	PHE_A_109	3.7216	3.23661	107.187	84.7246	62.6136
2LHB	CAD_2125_HEM_A_151	PHE_A_109	3.7216	3.42125	96.8003	100.982	50.9281
2NLR	C6_2769_BGC_B_3	PHE_A_8	4.16025	3.23875	140.531	96.289	52.4409
2NLR	C1_2787_BGC_B_2	TRP_A_24	3.97	3.03952	141.149	102.726	6.18747
2NLR	C6_2795_BGC_B_2	TRP_A_24	4.04806	3.32502	123.436	93.7167	49.6875
2V89	CG_1017_M3L_E_2004	TRP_A_1453	4.22793	3.34449	136.928	113.937	9.4007
2V89	CD_1020_M3L_E_2004	TYR_A_1415	4.44343	3.49428	143.869	115.882	33.8076
2V89	CE_1023_M3L_E_2004	TRP_A_1453	4.15575	3.18657	145.735	111.777	4.55167
2V89	CE_1023_M3L_E_2004	TRP_A_1453	3.61842	2.51359	170.682	67.7042	4.78838
2WSI	CB_945_ASN_A_61	FAD_A_2762	3.70649	2.67981	152.732	104.038	12.8555
2WSI	CD_2759_ARG_A_190	FAD_A_2762	4.26204	3.19982	159.531	110.398	26.2007
2X9G	CB_506_HIS_A_35	NAP_A_1269	4.01241	3.41204	115.004	104.168	19.4824
2X9G	CB_2593_PRO_A_204	NAP_A_1269	3.77091	2.84572	140.271	85.8753	21.4088
2X9G	CG_2596_PRO_A_204	NAP_A_1269	3.94263	3.37346	112.852	92.3875	47.9497
2XN2	C6_11303_GLA_A_1733	TRP_A_340	4.23135	3.46974	126.7	116.535	30.4479
2XN2	C6_11303_GLA_A_1733	TRP_A_340	3.51534	2.63361	135.381	76.2726	30.635
2XU3	C5_3003_BTB_A_1222	TRP_A_189	3.66553	2.60354	158.751	88.7279	19.6876
2XU3	C5_3003_BTB_A_1222	TRP_A_189	4.0878	3.38707	121.907	111.968	19.523
2XU3	C6_3006_BTB_A_1222	TRP_A_189	3.77629	3.32909	105.111	94.6197	50.3534
2XU3	C6_3006_BTB_A_1222	TRP_A_189	3.77629	3.28888	107.466	70.757	71.701
2XU3	C7_3011_BTB_A_1222	TRP_A_189	4.00805	3.33519	119.823	103.76	36.2519
2XU3	C8_3014_BTB_A_1222	TRP_A_189	3.95505	3.09982	133.889	108.969	34.3181
2XU3	C8_3014_BTB_A_1222	TRP_A_189	4.42157	3.33352	165.504	110.597	34.6605
3G3K	CB_3307_GLU_A_260	TYR_A_61	3.49073	2.4948	147.994	69.1742	27.3648
3IP2	CA3_2664_N Q_A_63	TRP_A_90	4.37828	3.40448	146.564	125.132	75.3575
3IP2	CD_2256_ARG_A_197	N Q_A_63	3.26182	2.85965	101.026	87.033	55.9174
3IP2	CD_2256_ARG_A_197	N Q_A_63	3.26182	2.62451	115.402	78.8276	47.9998
3LO8	CB_1093_LEU_A_92	FAD_A_415	4.21342	3.39398	131.255	94.5444	32.7508
3NCL	CG_2794_GLN_A_205	CCZ_A_500	3.52844	3.43163	85.7323	91.0549	77.9222
3NCL	CG_2794_GLN_A_205	CCZ_A_500	3.52844	2.61762	138.219	75.7144	39.1565
3PE6	C24_3981_ZYH_A_304	TYR_A_194	3.85661	3.16025	121.118	100.387	23.5121
3PE6	CB_2508_TYR_A_194	ZYH_A_304	3.95637	3.3529	115.07	96.7361	36.8497
3PFZ	C6_6174_BGC_C_2	TRP_A_38	4.2102	3.12439	164.711	115.634	37.5046
3PFZ	C6_6213_BGC_C_3	TRP_A_38	3.74973	3.3464	102.532	126.674	51.5267
3Q85	CG_1444_LYS_A_231	GNP_A_283	3.78232	2.81798	144.636	94.078	14.3867
3Q85	CE_1450_LYS_A_231	GNP_A_283	4.05748	3.2268	131.927	83.9175	23.8031
3QPA	CB_2534_MIR_A_120	TYR_A_119	4.01534	3.10331	139.306	89.5467	30.728
3QVQ	C1_3755_G3P_A_301	PHE_A_235	4.06951	3.09102	146.722	74.0735	27.1277
3S9E	CB_3881_GLU_A_259	TYR_A_63	3.53935	2.53224	149.63	74.5543	25.2152
3SIG	C5D_3916_AR6_A_280	PHE_A_227	3.65789	2.92183	123.531	82.6162	38.0257
3SIG	CB_1450_GLN_A_113	AR6_A_280	4.15517	3.37435	128.017	91.1168	49.8475
3SIG	CG_1453_GLN_A_113	AR6_A_280	4.07059	3.22386	133.324	95.6565	52.2245
3SIG	CB_3647_TRP_A_260	AR6_A_280	3.98855	2.91347	161.878	70.7297	25.0689
3TFG	CBC_1913_HEM_A_500	TYR_A_83	3.52734	2.66617	134.396	80.1632	29.4295
3TM9	CBB_2005_HEM_A_201	TYR_A_126	4.30421	3.45655	134.686	123.337	84.1228
3UCE	CG_465_ARG_A_38	NDP_A_500	4.17976	3.21953	144.786	91.5467	26.8677
3V0S	CB_3608_ASN_A_285	ATR_A_401	4.0698	3.12885	142.417	118.203	25.6889
3V0S	CB_3608_ASN_A_285	ATR_A_401	4.09855	3.47231	116.85	121.695	26.1041
3WA2	CB_8216_TPQ_X_382	TYR_X_384	4.01388	3.25662	125.924	97.7209	76.8397
3WCZ	C2_4714_CIT_A_406	TYR_A_58	4.16673	3.27145	137.942	103.188	69.5565
3WEO	C6B_12505_AC1_D_7	TRP_A_329	4.01	3.02131	147.908	87.748	19.8279
3WWX	C2_5020_DIA_A_401	HIS_A_339	3.72474	2.65447	160.701	84.8802	32.9493
3ZIY	CBA_5640_HEC_A_600	PHE_A_387	4.18925	3.27867	139.46	95.7891	59.819
3ZIY	CB_4436_CYS_A_364	HEC_A_600	4.04525	3.37088	119.977	102.431	85.6573
3ZIY	CB_4460_CYS_A_367	HEC_A_600	3.60841	2.80213	128.887	90.7317	75.2088
3ZIY	CD_4617_PRO_A_380	HEC_A_600	3.81178	3.02822	127.542	88.5121	56.9088
3ZIY	CB_5078_MET_A_418	HEC_A_600	3.46993	2.38924	162.631	75.2963	25.9041
3ZIY	CG_5081_MET_A_418	HEC_A_600	3.78193	2.8191	144.464	91.8233	58.914
3ZVS	C1_2445_MLI_A_1162	TYR_A_43	3.818	3.45801	100.28	82.1295	71.4448
3ZVS	C1_2445_MLI_A_1162	TYR_A_43	3.818	3.05724	125.791	85.4067	40.0836
4AIE	C3_8592_MES_A_1543	TYR_A_150	4.17072	3.23165	142.407	117.735	13.0185
4AIE	C7_8603_MES_A_1543	TYR_A_150	3.8241	2.77388	156.817	83.7219	7.74276
4B5O	CCP_2368_ACO_A_1197	PHE_A_166	4.45437	3.43538	152.569	105.589	63.3906
4B5O	CG_1881_LYS_A_162	ACO_A_1197	3.89318	2.94594	142.832	96.5456	23.1242
4BOE	C4_1414_CLR_A_575	HIS_A_17	3.84239	2.77046	161.108	75.963	13.6792
4BOE	C16_1440_CLR_A_575	TYR_A_92	4.45921	3.41609	156.186	103.474	24.0172
4BS6	C9_3035_JG7_A_1342	TYR_A_193	4.11448	3.19816	139.92	89.5724	58.9619
4BS6	C32_3060_JG7_A_1342	TYR_A_334	4.06656	3.19443	135.606	109.048	13.7492
4C0R	CA4_3629_GDS_A_500	PHE_A_162	4.27663	3.42675	133.972	107.287	88.2484
4CE0	CD_1266_PRO_A_117	SAH_A_1250	4.46058	3.39958	159.347	102.46	51.2574
4CO3	CA_419_GLY_A_27	ATP_A_113	3.9369	3.22848	122.176	116.523	34.816
4CZG	CE_2992_LYS_A_216	ADP_A_1336	4.34557	3.23081	177.931	108.472	44.5886
4CZG	CG_3008_LYS_A_217	ADP_A_1336	4.2417	3.33886	138.778	112.196	2.33188
4CZG	CG_3008_LYS_A_217	ADP_A_1336	4.13423	3.17044	145.069	105.356	3.86742
4CZG	CE_3014_LYS_A_217	ADP_A_1336	3.82117	3.31464	108.717	96.4834	81.4788
4CZG	CE_3014_LYS_A_217	ADP_A_1336	3.82117	3.13415	120.395	114.688	20.8764
4CZG	CB_4025_LEU_A_298	ADP_A_1336	3.87326	2.89361	146.596	81.2287	46.6995
4EDQ	C6_7177_GLC_C_2	TRP_A_341	3.97105	2.97554	148.731	90.6199	12.3054
4EHU	CB_2397_ARG_A_218	ANP_A_302	3.81573	2.81372	149.365	77.797	38.019
4EHU	CD_2403_ARG_A_218	ANP_A_302	4.42573	3.3447	163.553	98.6672	40.5254
4EIR	CA_352_GLY_A_27	HIC_A_1	4.27457	3.17155	170.211	109.897	44.4366
4EIR	CD_369_PRO_A_28	HIC_A_1	4.0816	3.04086	155.475	94.5923	42.7166
4FB2	CBC_6096_HEM_A_501	PHE_A_109	4.18432	3.48102	122.962	104.88	70.4273
4G1Q	CB_1048_LEU_A_100	T27_A_601	4.22296	3.4345	128.764	121.3	10.8244
4G1Q	CB_2122_TYR_A_181	T27_A_601	3.78515	3.1489	116.849	91.4321	58.3997
4GJZ	C3_3207_AKG_A_502	TRP_A_310	4.12068	3.01931	169.408	99.1461	37.7838
4GJZ	C3_3207_AKG_A_502	TRP_A_310	3.55012	2.77285	126.409	80.0494	38.4981
4GJZ	C4_3210_AKG_A_502	TRP_A_310	3.78358	3.28972	107.867	97.5237	41.9889
4H41	C12_4581_PE4_A_404	TYR_A_167	3.96122	3.32717	117.084	103.473	28.4836
4H41	C13_4585_PE4_A_404	TYR_A_167	3.54579	3.06474	106.46	104.346	39.7544
4H41	C13_4585_PE4_A_404	TYR_A_167	3.54579	2.84163	120.888	82.0162	58.6089
4I2U	CB1_1676_GSH_A_201	TYR_A_27	3.69937	2.60085	168.123	72.8305	17.043
4I3B	CBB_1872_BLR_A_201	PHE_A_5	4.38842	3.41845	147.467	101.427	52.5643
4I3B	CG1_717_ILE_A_55	BLR_A_201	3.62641	2.66317	144.172	80.7431	33.5619
4I3B	CD_1489_ARG_A_112	BLR_A_201	3.79456	3.4976	96.7925	125.93	34.4067
4IDT	CA_802_GLY_A_407	T28_A_701	4.1985	3.11523	163.884	107.633	19.4742
4IO2	CB_3369_GLU_A_303	TYR_A_67	3.56488	2.49177	161.119	67.4793	22.1072
4IX8	CG_2830_LLP_A_286	TYR_A_256	4.43335	3.46385	146.112	108.558	67.6404
4JED	CG1_3144_GTS_A_302	TYR_A_16	3.87879	3.48245	102.453	110.99	44.5941
4JED	CB1_3147_GTS_A_302	TYR_A_16	3.56533	2.56027	149.356	69.8338	24.8824
4JED	CA3_3170_GTS_A_302	TRP_A_39	3.64564	2.97183	119.023	76.1677	59.9094
4JL5	CD_1756_ARG_A_120	ADP_A_301	3.79943	3.26541	110.343	106.473	36.1079
4JS0	CG_1650_GLN_A_116	GNP_A_201	3.81356	2.77332	155.016	94.4634	0.844618
4KQP	CG_2996_GLN_A_501	PHE_A_308	4.08639	3.07023	151.702	93.549	32.1435
4KU4	CG_1758_LYS_A_143	GDP_A_301	4.14494	3.29549	133.705	105.409	30.3202
4KU4	CG_1758_LYS_A_143	GDP_A_301	3.85048	3.19707	118.139	99.6152	30.7454
4KU4	CD_1761_LYS_A_143	GDP_A_301	3.92302	3.24652	119.893	86.1505	47.1479
4KU4	CE_1764_LYS_A_143	GDP_A_301	3.83457	2.84904	147.241	87.4172	23.0936
4KU4	CB_2202_LYS_A_174	GDP_A_301	3.91814	2.93784	146.774	80.8244	48.965
4KXQ	CA_384_GLY_A_263	APR_A_602	3.84289	3.15424	120.546	96.986	56.0152
4KXQ	CG_2177_ARG_A_466	APR_A_602	3.51737	2.85756	117.691	75.808	36.9014
4KXQ	CD_2180_ARG_A_466	APR_A_602	3.45884	2.88149	112.108	72.89	43.0828
4LM9	C5_1984_5GP_A_201	TYR_A_124	4.06126	3.32625	124.387	173.827	87.7379
4LM9	CG_76_PRO_A_61	5GP_A_201	4.07653	3.4873	114.437	113.901	29.7475
4LTW	C15_3627_486_A_303	TYR_A_209	4.22435	3.1969	153.57	96.8541	11.7707
4LTW	C8_3635_486_A_303	TYR_A_209	4.1073	3.3557	125.721	93.7147	39.1798
4MK3	CG1_2993_GSF_A_304	TYR_A_11	3.84048	3.27536	112.351	103.371	39.5713
4MK3	CB1_2996_GSF_A_304	TYR_A_11	3.75629	2.85707	137.568	78.6055	29.3041
4MK3	CA3_3011_GSF_A_304	TRP_A_34	4.04712	3.30535	124.855	93.2375	62.1144
4MUV	CB_1828_ARG_A_348	PCG_A_401	3.7818	2.79585	147.262	72.6742	31.2568
4MUV	CG_1831_ARG_A_348	PCG_A_401	3.86459	3.39553	106.597	109.529	40.716
4MUV	CD_1834_ARG_A_348	PCG_A_401	3.5394	2.80136	123.345	82.8169	43.673
4MX6	C2_4695_SIN_A_401	PHE_A_202	3.60762	2.61593	147.648	70.5306	31.4747
4MZC	C1_1358_MPO_A_201	TYR_A_31	4.07742	3.31482	126.49	102.921	39.5737
4MZC	C3_1366_MPO_A_201	TYR_A_31	3.49372	3.20084	95.7609	90.0578	61.0109
4MZC	C3_1366_MPO_A_201	TYR_A_31	3.49372	2.63678	133.002	74.7896	38.3906
4N73	CBB_3085_COH_A_601	PHE_A_409	3.9907	3.13483	134.878	85.0333	62.7942
4N73	CB_60_CYS_A_384	COH_A_601	3.60054	2.6562	142.01	103.624	44.1417
4N73	CD_75_PRO_A_385	COH_A_601	4.10952	3.1325	146.674	105.34	20.5866
4N73	CG_86_MET_A_386	COH_A_601	3.90257	3.08949	130.165	92.6657	70.999
4NBT	CB_2649_PRO_A_178	NAD_A_301	4.11165	3.20839	138.652	106.218	30.3129
4NBW	CB_2757_PRO_A_200	NAD_A_301	4.35111	3.31827	154.416	87.0824	22.5818
4NO4	C6_1990_GAL_G_2	TRP_A_69	3.9956	3.25258	124.847	81.9734	44.336
4NSV	C_3553_2OY_A_301	HIS_A_57	3.71259	2.88654	129.708	178.098	80.3206
4NU0	CD_1235_ARG_A_89	AP5_A_302	3.65759	2.87546	127.098	70.6202	40.5932
4NU0	CG1_2781_ILE_A_197	AP5_A_302	3.95705	3.35117	115.217	121.25	36.6664
4NU0	CG1_2781_ILE_A_197	AP5_A_302	4.11939	3.38393	124.525	105.45	63.4528
4O94	C3_4503_SIN_A_403	PHE_A_192	3.63159	2.83036	128.558	86.095	35.9195
4O94	C3_4503_SIN_A_403	PHE_A_192	3.63159	3.25262	100.862	85.3557	70.2523
4OJ0	CD_2537_ARG_A_197	N Q_A_63	3.12917	2.73557	100.065	78.642	65.9332
4OJ0	CD_2537_ARG_A_197	N Q_A_63	3.12917	2.46286	116.868	83.4379	41.2579
4OMJ	CAL_4263_2TX_A_310	TYR_A_171	4.1775	3.37992	129.446	104.452	34.5168
4OVS	C3_3671_SIN_A_401	PHE_A_190	3.55161	2.5129	154.52	73.5266	31.3189
4P3H	CB_1634_PRO_A_192	25G_A_201	3.54585	2.70836	131.38	93.6947	28.2431
4P3H	CG_1637_PRO_A_192	25G_A_201	3.6908	3.44673	93.7206	111.697	47.1212
4P3H	CG_1637_PRO_A_192	25G_A_201	3.6908	3.40682	95.8319	106.076	66.3508
4PF6	C8_4424_KDO_A_401	PHE_A_196	3.59373	2.6935	137.343	78.9043	28.0233
4PL9	CB_453_ASN_A_470	ADP_A_613	4.40006	3.48114	140.605	138.247	57.7813
4PL9	CB_516_PHE_A_474	ADP_A_613	3.86389	3.44045	103.964	106.357	52.258
4PVK	CB_2182_CYS_A_150	FAD_A_601	3.77249	3.38754	101.568	107.611	65.6178
4Q0H	CBC_2829_LBV_A_405	HIS_A_260	4.18377	3.28078	138.719	121.755	63.4241
4Q0H	CBD_2850_LBV_A_405	PHE_A_198	3.90736	3.2523	118.975	91.3258	51.655
4Q0H	CG1_1717_ILE_A_208	LBV_A_405	3.66997	2.66539	149.446	98.9021	18.3973
4Q0H	CD_1740_PRO_A_209	LBV_A_405	3.64197	2.72253	139.402	83.3299	51.2757
4Q0H	CB_2307_HIS_A_260	LBV_A_405	3.6898	2.67302	151.209	74.1831	23.9105
4Q9M	CB_1009_PRO_A_91	2ZW_A_301	4.15965	3.44697	122.935	102.014	28.5568
4Q9M	CD_1015_PRO_A_91	2ZW_A_301	3.86473	3.00141	134.392	92.6357	23.3631
4Q9M	CB_1122_TYR_A_98	2ZW_A_301	3.77203	3.37194	102.404	86.2612	84.3603
4Q9M	CB_1122_TYR_A_98	2ZW_A_301	3.77203	3.10836	118.664	106.642	21.8523
4QJL	C6P_3509_COA_A_301	TYR_A_160	3.8768	2.85551	152.205	83.2286	33.7361
4QJL	C3P_3516_COA_A_301	PHE_A_173	3.86612	3.14785	122.705	96.1135	39.8512
4QJL	CB_1154_GLN_A_80	COA_A_301	3.62434	3.14267	106.727	100.911	39.195
4QJL	CB_1154_GLN_A_80	COA_A_301	3.62434	3.32944	96.2525	86.7873	74.8039
4REK	CB_444_MET_A_41	FAD_A_601	3.97463	3.15509	130.844	86.2724	47.6959
4REK	CB_1459_ASN_A_119	FAD_A_601	3.15831	2.99045	88.1835	92.2952	78.4721
4REK	CB_1459_ASN_A_119	FAD_A_601	3.15831	2.36103	126.886	62.1366	25.6354
4REK	CB_1459_ASN_A_119	FAD_A_601	4.12	3.15004	145.841	121.308	20.7995
4REK	CG_3228_GLN_A_249	FAD_A_601	4.41627	3.36567	157.432	107.654	54.6965
4REK	CB_5831_TYR_A_446	FAD_A_601	4.23504	3.14165	166.76	77.9223	25.4125
4REK	CD_6322_PRO_A_486	FAD_A_601	4.4298	3.43234	149.51	119.975	75.7401
4RP9	C6_6750_ASC_A_501	PHE_A_362	3.49206	2.4035	164.952	70.0073	23.6296
4RYB	CB_2403_CSD_A_114	HIS_A_247	3.85333	2.79575	158.187	106.326	25.6028
4UAB	CA_4849_ETA_A_403	TRP_A_215	4.23279	3.20643	153.418	90.1644	44.8189
4UAB	CA_4849_ETA_A_403	TRP_A_242	3.57454	2.65948	138.812	79.3934	32.4644
4UAB	CB_4856_ETA_A_403	TRP_A_242	3.76521	3.25457	108.837	114.472	34.5755
4UAB	CB_4856_ETA_A_403	TRP_A_242	3.49021	2.48293	149.609	70.4288	33.3273
4UIN	C15_2902_QI9_H_1226	TRP_H_33	3.80081	2.79372	150.121	83.4852	24.3073
4UIN	C14_2905_QI9_H_1226	TRP_H_33	4.16058	3.48711	120.153	111.04	20.3056
4UIN	C14_2905_QI9_H_1226	TRP_H_33	4.02144	3.07143	143.327	96.7888	20.0597
4UIN	CD_1513_ARG_H_107	QI9_H_1226	3.53185	3.29722	92.7985	104.43	55.4269
4UIN	CD_1513_ARG_H_107	QI9_H_1226	3.53185	3.31348	91.9549	98.6974	60.4237
4UIN	CD_1513_ARG_H_107	QI9_H_1226	3.45593	2.77112	119.263	81.3225	55.4497
4UIN	CD_1513_ARG_H_107	QI9_H_1226	3.45593	3.03345	102.803	91.7909	60.1971
4UUP	CA_1155_GLY_A_87	NAI_A_345	4.01002	3.23962	126.915	95.061	44.5452
4WCH	CBC_2141_HEM_D_201	PHE_D_104	4.40092	3.44654	145.653	106.194	67.6149
4WCK	C4_6340_API_A_533	HIS_A_128	4.1543	3.42806	123.899	119.969	31.3769
4WCK	C3_6343_API_A_533	TRP_A_148	3.96723	2.96188	150.044	86.5213	29.1833
4WN5	C7_1604_MVC_A_402	PHE_A_306	3.69476	2.68368	150.451	74.6838	19.9051
4WN5	C8_1607_MVC_A_402	HIS_A_338	3.78074	2.82047	144.098	86.3406	23.7064
4WN5	C10_1613_MVC_A_402	HIS_A_338	4.057	3.22163	132.352	110.293	31.0757
4WN5	C4_1645_MVC_A_402	PHE_A_241	3.831	3.17178	118.467	89.1105	39.9978
4WN5	C3_1648_MVC_A_402	PHE_A_241	3.97917	3.42019	112.27	95.7409	45.8913
4WP9	CA_798_GLY_A_104	ZDA_A_303	3.50682	2.57937	139.935	91.8233	43.6815
4WUV	CB_598_LEU_A_47	NAD_A_301	4.06407	3.41236	118.486	120.955	22.3239
4WUV	CB_598_LEU_A_47	NAD_A_301	3.4689	2.44235	152.357	68.5365	23.0393
4WUV	CG_3026_PRO_A_211	NAD_A_301	4.27949	3.47717	129.948	86.208	62.9003
4WXJ	CB_3291_GLU_A_301	TYR_A_68	3.71163	2.71696	148.244	89.8174	5.58287
4X9R	C30_3273_56A_B_3	TYR_A_485	3.97843	3.15604	131.056	81.6363	50.2048
4X9R	C33_3282_56A_B_3	TYR_A_485	4.26801	3.2378	154.022	92.3365	37.2868
4X9R	CD_3320_4L0_B_1	PHE_A_535	3.90113	2.80435	167.829	76.8691	22.2875
4X9R	CB_1593_TYR_A_481	56A_B_3	3.52484	3.32603	90.9227	86.7596	71.0541
4X9R	CB_1593_TYR_A_481	56A_B_3	3.52484	2.66227	133.583	78.6472	30.0736
4X9X	C5_3911_OLA_A_301	HIS_A_266	3.71638	2.79983	139.279	75.7419	45.4855
4XB4	C05_2025_45D_A_201	TYR_A_129	3.95585	3.09949	134.004	106.485	29.5893
4XDU	C5_4681_ADP_A_505	HIS_A_256	4.28175	3.17288	172.926	118.183	40.147
4XFE	C6_4559_CXS_A_402	TYR_A_328	4.037	2.92544	174.769	78.9197	15.793
4XGY	C_833_LEU_A_64	CRO_A_66	4.4268	3.49215	143.442	143.436	70.0761
4XNH	CCP_1251_ACO_C_201	TRP_C_141	3.99502	3.06718	140.953	95.7709	16.1094
4XNH	CCP_1251_ACO_C_201	TRP_C_141	4.06497	2.96574	168.812	91.3974	16.2805
4XQC	CG1_292_ILE_A_22	NAD_A_501	4.51503	3.49277	153.018	108.323	60.2821
4XQC	CG_693_PRO_A_46	NAD_A_501	3.87252	3.35708	109.368	93.2458	52.8485
4XQC	CD_696_PRO_A_46	NAD_A_501	3.47702	3.01191	105.331	107.428	41.2849
4XQC	CD_696_PRO_A_46	NAD_A_501	3.47702	3.01238	105.301	77.2849	60.5397
4XQC	CB_1377_SER_A_92	NAD_A_501	4.47303	3.39152	163.8	91.4319	44.0417
4Y1B	C5D_5897_NAP_A_501	HIS_A_301	4.26368	3.24099	152.895	108.449	63.7437
4Y1B	CB_4319_SER_A_302	NAP_A_501	4.18693	3.31703	135.599	93.438	45.4562
4Y7S	CBB_1511_HEB_A_201	TRP_A_124	4.2407	3.26344	148.148	109.968	74.8405
4Y7S	CG_545_PRO_A_77	HEB_A_201	3.72577	3.01241	122.054	86.0174	51.3688
4Y7S	CD_548_PRO_A_77	HEB_A_201	3.84589	3.44563	102.593	112.78	38.9206
4Y7S	CA_623_GLY_A_82	HEB_A_201	4.00641	3.19546	130.202	109.983	23.3285
4Y7S	CB_634_CYS_A_83	HEB_A_201	3.70725	3.06252	117.224	102.362	40.2886
4Y95	CB_195_GLN_A_412	746_A_701	4.3334	3.47883	134.417	111.248	7.35094
4Y95	CA_1114_GLY_A_480	746_A_701	3.60862	3.0462	111.577	94.8207	40.2368
4Y95	CA_1114_GLY_A_480	746_A_701	3.60862	3.1931	102.856	70.8339	75.8877
4YAG	CB_2783_PRO_A_188	NAI_A_500	4.08822	3.16119	140.964	99.0548	26.8316
4YAH	CG_3705_MET_X_301	HIS_X_88	4.00578	3.47265	110.757	134.603	15.6434
4YDD	C10_13273_MGD_A_1003	HIS_A_764	3.77381	2.73829	154.237	80.3585	35.5981
4YDD	CD_3418_PRO_A_230	MGD_A_1003	3.88903	3.08882	129.072	101.213	57.4314
4YDD	CD_3418_PRO_A_230	MGD_A_1003	3.35328	3.08419	94.0828	97.8248	56.0352
4YDD	CD_3418_PRO_A_230	MGD_A_1003	3.35328	2.57371	126.064	82.6054	41.5333
4YDD	CA_5964_GLY_A_423	MGD_A_1003	3.59931	3.12605	106.152	85.6075	63.2131
4YDD	CA_5964_GLY_A_423	MGD_A_1003	3.59931	3.10549	107.381	100.634	44.6783
4YDD	CB_11130_HIS_A_764	MGD_A_1003	4.28458	3.26559	152.309	90.7844	30.3665
4YJR	CG_456_LYS_A_402	4DJ_A_701	4.14088	3.33694	129.888	113.308	42.3402
4YJR	CE_462_LYS_A_402	4DJ_A_701	3.98368	3.04997	141.53	73.2279	32.7818
4YJR	CA_1214_GLY_A_454	4DJ_A_701	4.00382	3.29879	122.094	83.8271	46.1757
4YJR	CD_1231_PRO_A_455	4DJ_A_701	3.77498	2.71096	159.358	94.1624	26.3807
4YJR	CB_2176_SER_A_511	4DJ_A_701	4.43576	3.35544	163.532	158.442	88.2181
4YKI	CA_3624_GLY_A_301	PHE_A_63	3.73201	2.93108	128.786	75.4339	59.7841
4YZZ	CG1_2835_ILE_A_218	6PC_A_404	3.92187	3.18721	124.049	104.994	17.2951
4Z0G	CB_3139_CYS_A_334	5GP_A_600	4.05585	3.47001	114.141	86.1609	62.5488
4ZBD	CA3_3447_GSH_A_301	PHE_A_39	3.86144	3.03062	131.542	88.4059	48.8324
4ZCD	CG_430_LYS_A_33	FAD_A_401	3.88478	3.15494	123.627	104.021	27.2001
4ZCD	CD_433_LYS_A_33	FAD_A_401	3.99646	3.45337	111.355	94.3928	55.5528
4ZDM	CA_3568_GLY_A_301	PHE_A_66	4.02251	3.06536	144.16	89.2526	58.1655
4ZK1	C9_3193_4P7_A_303	TYR_A_192	3.76213	2.67924	163.732	71.053	22.3187
4ZK1	C8_3196_4P7_A_303	TRP_A_143	3.83212	3.45692	101.156	97.8297	60.9693
4ZS9	C6_5686_GLC_C_2	TYR_A_291	4.19109	3.21188	147.014	96.0436	36.9622
4ZS9	C1_5738_FRU_C_1	TRP_A_216	3.64893	2.71297	141.126	85.9792	26.5769
4ZS9	C1_5738_FRU_C_1	TRP_A_216	4.22054	3.117	170.331	99.1553	26.3086
5BVB	C16_1978_DOG_A_201	TRP_A_64	4.04127	3.2402	129.466	84.9758	45.8296
5BVB	C16_1978_DOG_A_201	TRP_A_64	4.26354	3.47213	129.088	95.564	44.6507
5BVB	C15_1989_DOG_A_201	TRP_A_64	3.94886	3.30389	117.787	120.141	25.7892
5BVB	C15_1989_DOG_A_201	TRP_A_64	4.2003	3.31278	137.248	115.82	26.4419
5BVB	C6_2009_DOG_A_201	HIS_A_58	3.59188	2.84289	124.367	86.1273	38.6333
5BVB	C6_2009_DOG_A_201	HIS_A_58	3.59188	3.25576	98.3942	91.491	63.8019
5BVB	C2_2017_DOG_A_201	TYR_A_97	4.17723	3.28689	137.477	94.8134	28.5919
5CBL	C6_1747_GAL_E_2	TRP_A_256	4.13132	3.30732	141.749	81.2579	35.1098
5CI5	C6_5971_T6T_A_501	PHE_A_59	4.24438	3.32134	140.831	101.843	40.5203
5CI5	C1_5978_T6T_A_501	TRP_A_264	3.40486	2.79785	113.831	75.3945	64.7841
5CI5	C1_5978_T6T_A_501	TRP_A_264	3.40486	3.18207	91.8147	106.898	56.6255
5CI5	C1_5978_T6T_A_501	TRP_A_264	3.50288	3.46094	82.9198	105.854	65.9613
5CI5	C1_5978_T6T_A_501	TRP_A_264	3.50288	2.661	131.687	71.4896	55.0055
5CL8	C2_3858_ORP_B_6	TRP_A_109	4.05096	3.33272	123.115	90.1902	80.9425
5CL8	C5_3868_ORP_B_6	TRP_A_187	3.8143	2.93274	136.017	102.857	47.0421
5CL8	C5_3868_ORP_B_6	TRP_A_187	3.34981	2.56271	126.652	75.9029	46.0249
5CL8	C5_3868_ORP_B_6	TRP_A_187	3.34981	3.28058	83.8429	99.9908	64.3574
5CTM	CG_3249_KCX_A_104	TYR_A_154	3.84052	3.29461	111.172	103.998	36.8147
5CTM	CD_3252_KCX_A_104	TYR_A_154	3.73524	3.13397	114.394	80.912	52.8759
5CTM	CE_3255_KCX_A_104	TYR_A_154	3.97901	3.26774	122.454	110.804	18.6024
5CUO	C2P_2698_COA_A_501	HIS_A_48	3.85248	2.86397	147.647	113.448	73.2752
5DT6	CB_3684_GLU_A_301	TYR_A_66	3.66984	2.66609	149.394	72.0535	27.1983
5DT6	CG_3687_GLU_A_301	TYR_A_179	4.28435	3.44339	133.18	100.045	80.0335
5DUF	C2_3498_G7A_A_301	HIS_A_79	4.02967	3.1335	137.802	86.6345	42.8395
5DUF	CG1_993_ILE_A_76	G7A_A_301	3.90624	2.92338	147.071	94.623	39.3068
5DUF	CB_1042_HIS_A_79	G7A_A_301	3.88379	2.96362	139.897	76.538	42.3874
5DUF	CB_1799_ASP_A_131	G7A_A_301	3.83965	3.49847	99.3096	102.392	46.4772
5EJ8	CG1_6198_ILE_A_418	TD6_A_601	3.64303	2.58114	158.707	81.3512	24.4544
5EKD	CA_74_GLY_A_40	5BX_A_401	4.0083	3.34089	119.444	92.9015	54.787
5EKD	CG_1941_GLN_A_164	5BX_A_401	3.8325	2.754	162.67	90.9892	8.46602
5EWY	CB_887_SER_A_117	5TQ_A_301	3.73693	3.14918	113.537	96.6207	65.8148
5EWY	CB_887_SER_A_117	5TQ_A_301	3.73693	3.10673	116.328	78.5676	43.9701
5EZ2	CB_881_ASN_A_77	BLA_A_301	3.45359	3.21593	92.7402	85.2902	75.8173
5EZ2	CB_881_ASN_A_77	BLA_A_301	3.45359	2.70269	124.121	95.9216	27.4404
5F82	C5_3560_EPE_A_301	TRP_A_99	3.98395	3.47149	109.452	118.719	27.7065
5F82	C5_3560_EPE_A_301	TRP_A_99	3.56019	2.56869	147.556	69.3157	27.6298
5F82	C6_3563_EPE_A_301	TRP_A_99	3.43853	2.99153	104.148	97.4479	50.4714
5F82	C6_3563_EPE_A_301	TRP_A_99	3.43853	2.85503	112.427	77.2286	60.1845
5F82	C8_3580_EPE_A_301	TRP_A_99	4.14248	3.22629	140.015	112.838	33.5547
5FAL	CA_1854_GLY_A_168	SKT_A_502	3.87098	2.76829	170.032	90.6996	33.8334
5FRY	CG_710_PRO_A_99	ERH_A_1209	4.13072	3.32677	129.817	91.2461	24.8914
5G3T	CG_474_MET_A_39	FDA_A_419	3.82611	3.26292	112.194	108.961	34.1344
5HBS	C15_1996_RTL_A_201	TRP_A_106	4.31577	3.34014	146.68	105.839	44.5126
5HBS	C15_1996_RTL_A_201	TRP_A_106	3.77238	2.87813	137.109	76.7469	44.2175
5HBS	C15_1996_RTL_A_201	TRP_A_106	3.77238	3.41467	100.035	99.2009	52.6884
5HR5	CA_195_GLY_A_51	ADP_A_604	3.63246	2.60978	152.041	76.2116	28.4499
5HR5	CA_195_GLY_A_51	ADP_A_604	4.08557	3.13461	143.553	102.521	27.8046
5HT2	C5_3526_EDA_D_1	TRP_A_307	4.04145	3.43428	115.475	108.286	40.3288
5HTK	CB_1878_ARG_A_256	NEP_A_257	4.55391	3.45787	167.906	87.0376	26.1092
5HTK	CG_2401_ARG_A_306	NEP_A_257	3.83287	3.26784	112.334	110.247	34.0926
5HTK	CD_2404_ARG_A_306	NEP_A_257	3.64558	3.0684	112.623	86.3935	53.1906
5HWH	C4_2629_66Z_A_201	HIS_A_51	3.3425	2.88514	104.44	108.271	40.5657
5HWH	C4_2629_66Z_A_201	HIS_A_51	3.3425	2.70282	115.827	74.2039	64.1287
5HWO	C4_5868_HMG_A_501	PHE_A_192	3.51425	2.85647	117.541	80.8445	45.2298
5HWO	C4_5868_HMG_A_501	PHE_A_192	3.51425	3.11	101.946	83.9207	61.4983
5HWO	CB_454_LYS_A_34	HMG_A_501	3.84586	3.4603	101.781	114.502	36.0747
5HWO	CG_457_LYS_A_34	HMG_A_501	3.91867	3.17763	124.522	99.3101	52.4565
5HZ7	C6_6875_GLC_B_2	TRP_A_341	4.18232	3.3033	136.382	105.891	15.4932
5HZ7	C6_6875_GLC_B_2	TRP_A_341	4.05518	2.97485	163.086	94.6058	15.1629
5I34	CG_4910_LYS_A_336	GDP_A_501	3.70102	2.66482	154.238	101.093	18.2125
5I34	CE_4916_LYS_A_336	GDP_A_501	4.17623	3.33372	133.177	101.747	32.0357
5I7I	CG1_2826_ILE_A_212	3HB_A_401	3.89891	3.09976	129.009	78.2857	55.6819
5IDB	C6_2178_BMA_A_1003	PHE_A_55	4.33909	3.38507	144.259	107.263	33.7624
5IEO	C16_1678_VDY_A_206	PHE_A_86	4.0652	3.03298	154.055	97.3031	22.4919
5IEO	C22_1713_VDY_A_206	PHE_A_86	4.0847	3.22796	134.232	88.5626	37.7375
5IEO	C24_1719_VDY_A_206	PHE_A_68	4.21134	3.19746	151.488	105.312	12.6713
5IGI	C4A_4055_ZIT_A_402	PHE_A_280	4.10462	3.13024	146.286	86.6778	36.9629
5II5	C1_2099_GLC_B_2	TYR_A_3822	4.26482	3.39635	135.569	104.265	49.8665
5II5	C6_2111_GLC_B_2	TRP_A_4007	4.12171	3.43474	121.038	113.025	25.7596
5II5	C6_2111_GLC_B_2	TRP_A_4007	3.82991	2.76968	158.726	84.1887	25.7658
5J47	C5_2961_MES_A_702	TRP_A_582	3.5692	2.75049	129.847	72.2556	55.5529
5J47	C5_2961_MES_A_702	TRP_A_582	3.5692	3.20773	99.713	103.512	43.3697
5J60	CB_427_LYS_A_36	FAD_A_401	3.85011	2.99331	133.797	76.912	32.3787
5J60	CG_430_LYS_A_36	FAD_A_401	3.86306	3.32968	110.456	98.8391	38.7008
5J60	CD_433_LYS_A_36	FAD_A_401	4.07726	3.4624	116.088	96.7512	48.9756
5J71	CB_3501_ASN_A_255	P35_A_502	3.78314	2.76617	151.396	81.168	46.7933
5JCA	CB_783_PRO_S_52	FAD_S_301	3.80677	3.00089	129.339	90.5501	39.2921
5JCA	CG_786_PRO_S_52	FAD_S_301	3.83789	3.06331	126.904	107.744	36.4654
5JCA	CD_789_PRO_S_52	FAD_S_301	4.21623	3.46248	126.045	108.419	85.7318
5JGK	CB_1059_LEU_A_83	SAH_A_301	3.57812	3.13294	104.463	94.6807	73.3577
5JGK	CB_1059_LEU_A_83	SAH_A_301	3.57812	2.86154	121.864	76.414	27.7307
5JIP	C2_4900_MES_A_401	TYR_A_149	3.53642	2.58738	142.358	78.3601	39.6256
5JIP	C3_4903_MES_A_401	TYR_A_73	3.98148	3.159	131.094	91.0595	58.9691
5JRY	C5D_6890_NDP_A_500	PHE_A_381	4.25282	3.4132	133.054	112.808	8.89112
5JRY	CB_2971_ARG_A_210	NDP_A_500	3.54035	3.15415	101.014	80.9131	55.9496
5JRY	CB_2971_ARG_A_210	NDP_A_500	3.54035	2.90954	115.827	99.7954	44.3272
5JYB	C2_5346_P6G_A_402	PHE_A_44	3.90233	3.04988	133.531	108.408	46.4084
5K0A	CG_439_LYS_A_50	FAD_A_401	3.77773	3.14036	116.885	109.142	29.5249
5K0A	CD_442_LYS_A_50	FAD_A_401	3.77995	3.15358	116.164	91.0742	52.3439
5K1R	CB_2056_CYS_A_235	PLP_A_501	3.48889	3.2118	94.9105	81.0616	70.6132
5K1R	CB_2056_CYS_A_235	PLP_A_501	3.48889	2.72801	124.992	82.2262	36.903
5K91	CAD_2878_HEM_A_201	PHE_A_141	3.96323	2.88391	162.971	83.3292	22.1799
5KQA	CG1_1688_GSH_A_201	TYR_A_41	3.98663	3.38224	115.195	114.937	49.4699
5KQA	CB1_1691_GSH_A_201	TYR_A_41	3.91987	3.02816	137.159	83.0061	42.3068
5KVS	CG_526_GLN_A_40	NAP_A_401	3.6338	3.39046	93.5478	99.1971	72.7025
5KVS	CG_526_GLN_A_40	NAP_A_401	3.6338	3.11497	108.969	100.849	41.8956
5KXH	CB_4058_ASP_A_316	GDP_A_403	3.75888	3.02889	123.319	112.55	19.4072
5L87	CB_143_ASN_A_13	6RD_A_101	3.35276	2.27924	160.903	66.3701	23.6861
5L87	CB_143_ASN_A_13	6RD_A_101	3.74502	3.19317	111.295	114.366	24.3779
5L87	CB_544_LYS_A_38	6RD_A_101	3.98887	3.37461	115.839	111.337	39.9637
5L87	CB_544_LYS_A_38	6RD_A_101	4.05912	2.99468	159.734	98.919	39.4523
5L87	CG_547_LYS_A_38	6RD_A_101	3.89528	2.96218	141.316	77.284	36.5262
5L87	CE_553_LYS_A_38	6RD_A_101	4.42966	3.3511	163.071	99.7024	37.5258
5LVO	CB_1115_LEU_A_155	78W_A_402	4.23011	3.1951	154.692	97.3037	15.8047
5LVO	CB_1115_LEU_A_155	78W_A_402	4.23011	3.1951	154.692	97.3037	15.8047
5MK9	C6_5238_GLC_B_5	TRP_A_353	4.27864	3.45653	131.552	109.88	9.10258
5MK9	C6_5238_GLC_B_5	TRP_A_353	4.00374	2.98444	151.997	96.6448	10.5936
5MK9	C6_5258_GLC_B_4	TYR_A_164	4.12222	3.15557	145.404	104.113	13.8296
5MPT	CB_4899_SAH_A_2201	TYR_A_1955	3.58467	2.55754	152.615	66.0313	28.4212
5MPT	CB_3031_LEU_A_2020	SAH_A_2201	3.57966	2.56894	150.142	103.437	12.7584
5N22	CB_1278_LEU_A_684	8HB_E_201	3.96734	3.17451	128.651	91.7995	26.088
5N6F	CB_3392_MET_A_260	GUN_A_404	3.88613	3.30556	113.448	90.8479	44.9247
5N6F	CB_3392_MET_A_260	GUN_A_404	3.88613	3.37337	109.26	87.058	54.8082
5NP2	CB_478_PRO_A_112	PTR_A_115	4.02459	3.25088	127.204	110.364	12.7661
5NP2	CG_481_PRO_A_112	PTR_A_115	3.92054	3.08802	131.837	75.9865	44.9877
5NP5	C_105_LEU_A_69	PTR_A_70	3.73185	3.01452	146.099	103.792	31.8145
5NP5	CB_108_LEU_A_69	PTR_A_70	3.70818	3.30965	102.162	89.241	57.3893
5NP5	CB_108_LEU_A_69	PTR_A_70	3.70818	2.97812	123.218	79.6847	44.3514
5OD1	CG_412_GLN_A_32	9RQ_A_102	3.63709	3.27127	100.139	84.674	64.836
5OD1	CG_412_GLN_A_32	9RQ_A_102	3.63709	2.85382	127.139	79.1606	38.7885
5OD1	CD_953_ARG_A_68	9RQ_A_102	3.86996	3.18371	120.454	83.1532	44.4456
5OE3	CB_2898_TYR_A_211	3UK_A_501	3.59224	2.6534	141.332	69.7909	40.2555
5OE3	CG1_4237_ILE_A_301	3UK_A_501	3.51798	2.55105	144.407	79.9802	27.2848
5OE3	CA_4250_GLY_A_302	3UK_A_501	3.67752	2.94081	123.619	85.2031	46.3802
5OF9	CB_481_ASN_A_39	ANP_A_702	4.33569	3.2338	169.851	113.043	43.0566
5OJI	CG_595_ARG_A_42	NAP_A_301	3.73333	2.71128	152.082	83.5312	30.5243
5OJY	C25_2111_9XB_A_304	TRP_A_177	4.30189	3.18975	175.505	105.39	30.5062
5OJY	C27_2114_9XB_A_304	TRP_A_177	4.31262	3.24226	161.078	82.6895	15.5137
5OJY	C42_2190_9XB_A_304	TRP_A_177	4.08682	3.15559	141.473	92.9206	51.6175
5OMV	C2_525_DTP_A_806	TYR_A_409	3.77934	2.83562	142.256	99.0964	7.79296
5OMV	CB_246_ASN_A_491	DTP_A_806	3.93661	3.05411	136.329	81.5835	18.5342
5OW0	CA_2614_GLY_A_185	FAD_A_301	3.58283	3.19096	101.449	104.766	46.8431
5OW0	CA_2614_GLY_A_185	FAD_A_301	3.58283	2.91137	118.692	91.1775	54.087
5OW0	CB_2934_ARG_A_210	FAD_A_301	3.78365	2.82718	143.709	85.8518	57.732
5OW0	CB_3410_GLN_A_246	FAD_A_301	3.23874	2.59971	115.422	79.371	45.1276
5OW0	CB_3410_GLN_A_246	FAD_A_301	3.23874	2.84406	100.505	81.0381	62.3605
5OW0	CG_3413_GLN_A_246	FAD_A_301	3.85126	3.4519	102.55	111.961	38.849
5OW0	CG_3413_GLN_A_246	FAD_A_301	3.55585	2.63107	139.729	70.9616	38.723
5OW0	CB_3646_LYS_A_262	FAD_A_301	4.03186	3.30908	123.421	81.4453	44.81
5OW0	CG_3649_LYS_A_262	FAD_A_301	3.82975	2.92584	138.185	88.4131	30.6841
5OW0	CG_3649_LYS_A_262	FAD_A_301	3.96007	3.28111	120.132	98.0373	30.6988
5OW0	CE_3655_LYS_A_262	FAD_A_301	3.80373	2.81883	147.111	106.273	20.8715
5QIN	CB_368_LYS_A_277	J2V_A_601	4.08345	3.07367	150.782	101.528	19.2775
5QIN	CD_374_LYS_A_277	J2V_A_601	3.61982	2.57939	154.864	75.8835	29.7441
5SYN	C5_3223_71T_A_301	TRP_A_148	3.92124	2.92673	148.515	92.2927	28.598
5SYN	C20_3233_71T_A_301	TRP_A_148	4.06348	3.14798	139.819	119.927	18.0987
5SYN	CB_1062_PRO_A_83	71T_A_301	3.88554	3.11644	126.598	81.4163	59.132
5SYN	CB_1993_TRP_A_148	71T_A_301	3.88574	2.85019	154.484	71.5386	26.4084
5SYT	C7_5431_C8E_A_516	TYR_A_144	4.02214	3.31327	122.396	96.1517	30.2391
5SYT	C6_5434_C8E_A_516	TYR_A_144	3.99291	3.21663	127.382	86.6545	37.4424
5SYT	C5_5437_C8E_A_516	TRP_A_141	3.94652	2.85776	165.419	90.7827	11.9795
5SYT	C3_5443_C8E_A_516	TRP_A_141	4.26044	3.2795	147.261	108.392	10.8679
5SYT	C3_5443_C8E_A_516	TRP_A_141	3.81874	2.71958	168.452	82.6788	11.5453
5SZC	CB_1642_ALY_H_14	PHE_A_264	4.0185	3.41549	115.163	125.155	16.2946
5T7D	C7P_2602_ACO_A_800	TYR_A_28	3.75363	2.96477	127.838	104.831	24.8867
5T7D	C6P_2605_ACO_A_800	TYR_A_28	3.87181	3.21782	118.207	78.8893	50.2904
5T7D	CB_1817_PRO_A_132	ACO_A_800	3.9128	3.06205	133.36	106.526	31.9659
5T7D	CB_1817_PRO_A_132	ACO_A_800	3.89778	3.40291	108.185	111.388	31.9762
5T7D	CG_1820_PRO_A_132	ACO_A_800	4.11867	3.41895	121.909	110.755	30.8145
5T7D	CB_1861_MET_A_136	ACO_A_800	3.75183	3.02579	123.006	137.97	70.5113
5TCK	CB_1003_TRP_A_263	BMF_A_401	4.2341	3.48683	125.603	108.899	32.3503
5TE0	CB_107_LEU_A_52	XIN_A_401	4.41035	3.39361	152.119	111.959	68.8836
5TE0	CA_721_GLY_A_132	XIN_A_401	3.64615	2.71054	141.061	87.0658	47.6661
5TRK	C37_7723_23E_A_601	HIS_A_428	4.03201	3.17136	134.5	86.1485	40.8523
5TRK	C36_7726_23E_A_601	HIS_A_428	4.0333	3.49928	110.877	115.821	31.1355
5TRK	C35_7729_23E_A_601	HIS_A_428	4.20119	3.42127	128.01	109.993	41.0014
5TRK	CB_6563_PRO_A_495	23E_A_601	3.56499	2.50329	158.707	71.3676	16.4301
5TRK	CD_6569_PRO_A_495	23E_A_601	3.86215	3.00376	133.971	82.3008	62.2967
5TUI	CB_485_LYS_A_35	FAD_A_404	3.75616	2.7995	143.64	73.8974	14.3793
5TUI	CB_2283_ASP_A_156	FAD_A_404	3.78293	2.99386	127.957	92.8862	23.0181
5TUI	CB_2283_ASP_A_156	FAD_A_404	3.78293	3.43561	99.4987	85.6371	81.1617
5TUK	CB_499_ARG_A_35	FAD_A_402	3.53751	2.609	140.091	80.1598	22.7188
5TUK	CB_499_ARG_A_35	FAD_A_402	3.53751	3.39089	88.2781	79.9478	80.8893
5TUK	CD_1381_ARG_A_105	FAD_A_402	3.80867	3.47574	98.7701	101.892	59.1124
5TUK	CD_1381_ARG_A_105	FAD_A_402	4.14481	3.23746	139.085	106.762	63.5028
5TUK	CB_2164_ASP_A_156	FAD_A_402	3.54564	3.2609	95.4828	88.6603	69.4586
5TUK	CB_2164_ASP_A_156	FAD_A_402	3.54564	2.74324	128.458	87.2612	33.0564
5TUK	CB_2164_ASP_A_156	FAD_A_402	4.17454	3.39064	128.303	90.1562	68.0051
5TVY	C9_2540_XPE_A_201	TYR_A_174	3.86958	2.84025	153.447	90.0137	8.18091
5TVY	C6_2547_XPE_A_201	TRP_A_63	4.0303	3.26085	126.887	105.061	34.5705
5TVY	C6_2547_XPE_A_201	TRP_A_63	3.76543	3.179	113.508	99.8863	34.5353
5TVY	C5_2550_XPE_A_201	TRP_A_63	3.47971	2.63768	131.658	80.8676	34.8218
5TVY	C21_2572_XPE_A_201	PHE_A_9	4.2652	3.38406	136.733	100.453	28.3107
5TVY	C23_2576_XPE_A_201	PHE_A_9	4.12129	3.13802	147.437	81.1131	19.6227
5TVY	C26_2583_XPE_A_201	PHE_A_9	4.34918	3.40454	143.288	123.034	30.8135
5TY3	CB_208_CYS_A_14	HEC_A_201	4.03798	3.33754	121.819	99.4216	88.4217
5TY3	CB_246_CYS_A_17	HEC_A_201	3.35672	3.37296	79.6419	114.354	72.9057
5TY3	CB_246_CYS_A_17	HEC_A_201	3.35672	2.60952	123.524	81.4544	69.7355
5TY3	CA_428_GLY_A_29	HEC_A_201	3.86751	3.17831	120.677	92.694	55.479
5TY3	CA_428_GLY_A_29	HEC_A_201	3.86751	3.34188	109.957	99.0864	51.3389
5TY3	CD_445_PRO_A_30	HEC_A_201	3.88525	2.83264	157.397	94.9809	37.288
5TY3	CB_1199_MET_A_80	HEC_A_201	3.34803	2.42198	139.412	74.3806	36.2691
5TY3	CG_1202_MET_A_80	HEC_A_201	3.81713	2.86618	143.154	97.4936	52.2206
5UC5	CB_4421_CSD_A_164	HIS_A_303	3.93214	2.93991	148.263	101.471	49.1438
5V6F	C6_2090_BMA_B_1	PHE_A_850	3.94118	2.98336	144.062	94.9136	49.4142
5V8K	CBA_2636_GB0_A_1001	TRP_A_540	4.1965	3.14541	157.418	117.286	36.031
5V8K	CBA_2636_GB0_A_1001	TRP_A_540	4.40552	3.33197	161.989	117.67	35.3071
5V8K	C10_2665_GB0_A_1001	TYR_A_510	4.18974	3.22287	145.532	96.6738	20.6144
5V8K	CB_2476_CYS_A_601	GB0_A_1001	3.64866	2.72061	140.305	90.546	33.5108
5VBQ	CB_384_PRO_A_51	R78_A_201	3.87162	2.85944	150.921	83.5861	44.3726
5VBQ	CG1_1420_ILE_A_115	R78_A_201	3.8306	2.87023	144.247	92.3645	9.78476
5VI6	C04_5130_5OM_B_4	HIS_A_180	3.66226	2.69164	145.138	79.1032	38.0213
5VI6	C05_5133_5OM_B_4	PHE_A_152	3.79258	2.76763	152.575	78.6525	35.7006
5VI6	C07_5139_5OM_B_4	PHE_A_208	3.63826	2.68021	143.594	72.4202	37.1698
5VN0	C5D_6437_NAI_A_503	PHE_A_242	3.49318	2.696	127.899	83.032	31.1416
5W7Q	CG_692_LYS_A_137	GDP_A_402	3.57614	2.62818	142.316	74.8036	22.7822
5W7Q	CE_698_LYS_A_137	GDP_A_402	3.77644	2.76427	150.744	92.964	9.65587
5WC2	CA_2483_GLY_A_385	ADP_A_501	3.75547	2.73971	151.221	97.7876	23.3983
5WDR	C5_2573_GNP_A_203	TYR_A_32	4.28303	3.20602	162.52	103.601	19.5356
5WDR	CG_1742_LYS_A_117	GNP_A_203	4.22708	3.32029	139.156	111.344	14.573
5WDR	CG_1742_LYS_A_117	GNP_A_203	3.70479	2.77557	140.544	90.9348	15.2954
5WDR	CE_1748_LYS_A_117	GNP_A_203	3.75921	2.67454	163.991	83.7512	19.9991
5WDR	CE_1748_LYS_A_117	GNP_A_203	4.13441	3.38363	125.666	107.466	20.8225
5WDR	CB_2193_LYS_A_148	GNP_A_203	4.20841	3.18744	152.531	90.2038	50.672
5WL1	CAO_4053_CUY_A_401	PHE_A_144	4.42541	3.36115	159.998	105.079	18.8074
5WL1	CAN_4056_CUY_A_401	PHE_A_123	4.15747	3.24851	139.274	104.187	28.8437
5WL1	CAM_4059_CUY_A_401	PHE_A_144	4.44453	3.42349	152.79	107.836	32.8305
5WL1	CAL_4062_CUY_A_401	PHE_A_123	3.8613	2.93738	140.251	81.4666	47.9729
5WL1	CAE_4083_CUY_A_401	PHE_A_84	4.2801	3.26034	152.448	115.605	22.009
5WL1	CAC_4089_CUY_A_401	PHE_A_84	4.36217	3.30198	159.296	97.5209	39.2247
5WL1	CBI_4123_CUY_A_401	PHE_A_70	4.31032	3.26949	155.724	87.386	26.6046
5WL1	CBF_4132_CUY_A_401	PHE_A_70	4.11197	3.21174	138.336	97.3409	51.2368
5WL1	CBD_4138_CUY_A_401	HIS_A_38	3.95292	2.89436	158.432	92.4847	43.0367
5WL1	C23_4052_D3D_A_423	TYR_A_73	4.23305	3.25559	146.84	102.744	33.921
5WL1	C34_4083_D3D_A_423	TYR_A_169	4.13363	3.283	133.802	101.175	17.0715
5WL1	C36_4089_D3D_A_423	TYR_A_169	3.96835	3.11275	133.971	99.2382	20.7571
5XJN	C10_5942_88L_A_501	TRP_A_315	4.30719	3.48031	132.056	106.205	52.2511
5XJN	CB_1288_SER_A_109	88L_A_501	4.16589	3.40064	126.858	111.322	12.9727
5YKJ	CB_3331_CSO_A_91	HIS_A_83	3.84659	3.31565	110.25	110.936	73.0405
5Z99	C9_7358_SLB_A_501	TYR_A_366	3.67559	3.06309	114.99	81.8907	52.0021
5Z99	C9_7358_SLB_A_501	TYR_A_366	3.67559	3.20222	106.37	83.9532	60.3339
5ZBZ	CA_818_GLY_A_81	SAU_A_301	4.1647	3.24893	139.944	94.3683	61.1228
6AMG	CB_1697_CYS_A_171	HEM_A_201	3.79308	3.06387	123.369	109.376	86.2496
6AN9	CD_616_PRO_A_105	ADP_A_2001	4.46346	3.35029	176.221	114.577	35.645
6AN9	CD_616_PRO_A_105	ADP_A_2001	3.58729	3.47703	86.564	97.3006	71.5372
6AN9	CD_616_PRO_A_105	ADP_A_2001	3.58729	2.6188	144.723	73.3672	38.2508
6AN9	CB_1117_GLU_A_137	ADP_A_2001	3.8629	3.21959	117.482	107.793	74.8873
6AN9	CB_1117_GLU_A_137	ADP_A_2001	4.41339	3.45842	144.444	110.118	76.5658
6AN9	CG_1120_GLU_A_137	ADP_A_2001	3.84998	3.30079	111.392	132.07	19.8481
6AT7	CB_3918_PHE_A_387	MDO_A_190	3.78564	2.8079	146.182	76.5381	27.4166
6B1K	CD_13_PRO_A_1	C9G_A_201	3.6245	2.91799	121.299	84.4129	45.862
6B1K	CD_412_PRO_A_33	C9G_A_201	3.99649	3.44404	111.913	94.7514	62.9009
6B3P	C6_2205_GLC_C_3	TYR_A_198	3.95768	2.99876	144.256	98.0944	6.05641
6B5Q	C35_699_2KY_D_3	TYR_A_181	4.05948	3.09853	144.635	87.7024	44.4584
6BFG	C1_3264_FMN_A_401	HIS_A_274	3.82796	3.20545	116.013	81.0847	65.4129
6BQA	C12_1680_67C_A_201	PHE_A_45	3.99024	3.43201	112.276	119.757	17.756
6C9B	CB_2312_SER_A_190	LLP_A_221	3.72872	3.39089	98.8363	100.909	46.332
6C9B	CB_2312_SER_A_190	LLP_A_221	3.72872	3.30767	103.487	83.8828	69.3065
6CMK	C3_5107_MES_A_501	PHE_A_98	3.54729	2.43264	178.016	77.1905	14.9113
6CNG	C14_4198_EIC_A_301	PHE_A_160	3.95551	3.01455	142.266	93.0086	38.274
6CNG	C7_4214_EIC_A_301	TYR_A_268	4.20329	3.43384	127.209	109.325	62.4746
6CNG	C5_4220_EIC_A_301	TYR_A_268	4.29104	3.38966	138.698	86.7098	53.9296
6CUL	CG_884_LYS_A_72	FGD_A_301	3.83319	3.14821	120.286	76.2858	68.8883
6CUL	CG_884_LYS_A_72	FGD_A_301	3.83319	3.32895	108.606	106.693	33.4658
6CUL	CE_890_LYS_A_72	FGD_A_301	4.20338	3.45557	125.615	111.901	64.5503
6CVQ	CB_535_LYS_A_194	AMP_A_401	4.07021	3.14062	141.181	97.1785	62.9335
6CVQ	CB_535_LYS_A_194	AMP_A_401	3.39493	2.65464	123.165	82.181	39.2309
6CVQ	CB_535_LYS_A_194	AMP_A_401	3.39493	2.99078	101.558	83.8458	61.8029
6CZ7	CB_316_CYS_A_64	MGD_A_902	3.93872	2.97039	145.361	91.6422	58.1228
6CZ7	CB_316_CYS_A_64	MGD_A_902	3.9218	2.98436	141.832	125.361	70.1802
6CZ7	CB_2675_SER_A_231	MGD_A_902	4.05521	3.43725	116.24	112.648	74.477
6CZ7	CG_3065_PRO_A_256	MGD_A_902	4.06618	3.35213	122.832	96.5195	51.4538
6CZ7	CD_3068_PRO_A_256	MGD_A_902	3.83045	3.11931	122.127	103.601	55.0188
6CZ7	CD_3068_PRO_A_256	MGD_A_902	3.41851	2.71137	120.76	82.9496	47.3294
6CZ7	CD_3068_PRO_A_256	MGD_A_902	3.41851	3.17655	92.8542	101.144	54.906
6CZ7	CA_4528_GLY_A_375	MGD_A_902	3.51513	2.68661	130.538	90.7531	29.2238
6CZ7	CA_4528_GLY_A_375	MGD_A_902	4.05741	3.43882	116.26	110.24	29.5792
6CZ7	CD_9279_LYS_A_724	MGD_A_902	3.76711	2.71678	156.784	84.6372	30.3009
6CZ7	CE_9282_LYS_A_724	MGD_A_902	3.91039	2.91061	149.266	165.922	50.2387
6D4B	CD_3585_PRO_A_230	NAD_A_501	4.34929	3.41823	141.772	113.441	44.3028
6DBE	C2_1487_EPE_B_201	PHE_A_47	4.27352	3.30609	145.674	100.483	2.28051
6DBE	C3_1490_EPE_B_201	TYR_A_59	4.09515	3.07596	152.21	98.9647	6.33849
6DBE	C9_1500_EPE_B_201	PHE_A_47	3.75772	3.25892	108.08	78.8871	62.1879
6DBE	C9_1500_EPE_B_201	PHE_A_47	3.75772	3.08351	119.334	92.4407	37.4977
6DBE	C7_1510_EPE_B_201	TYR_A_59	4.42569	3.37095	158.243	105.14	33.7657
6DEF	CG_845_LYS_A_240	GCP_A_1001	4.04187	3.08647	144.01	107.213	16.168
6DEF	CG_845_LYS_A_240	GCP_A_1001	3.73689	2.62637	174.021	79.6703	16.5994
6DEF	CE_851_LYS_A_240	GCP_A_1001	3.97547	2.97555	149.33	87.6167	12.6705
6DEF	CB_1068_ASN_A_270	GCP_A_1001	4.35695	3.327	154.035	131.209	30.8251
6DEF	CA_1102_GLY_A_272	GCP_A_1001	4.28087	3.42005	134.911	119.838	26.4486
6DGG	C5_1657_DAO_A_301	PHE_A_200	3.65979	2.69563	144.361	70.9505	32.4651
6DGG	C10_1684_DAO_A_301	PHE_A_160	4.08552	3.31602	127.037	84.7605	52.0641
6DYF	CG_91_MET_A_7	HEC_A_201	4.03858	3.15216	136.852	115.017	56.1363
6DYF	CB_1403_CYS_A_98	HEC_A_201	3.56538	2.73213	131.09	91.1795	70.6506
6DYF	CB_1424_CYS_A_101	HEC_A_201	3.6564	2.88949	125.895	95.6701	76.0372
6DYF	CB_1476_ARG_A_106	HEC_A_201	4.32486	3.41269	139.834	93.1205	56.7072
6E1Z	CG1_4159_ILE_A_305	HLP_A_401	3.84512	3.37286	106.721	105.55	64.5707
6E68	C15_7494_HVM_A_502	HIS_A_191	4.23131	3.42817	129.961	122.72	41.7839
6E68	C13_7500_HVM_A_502	HIS_A_191	3.90391	3.36874	110.64	95.669	48.1544
6E68	C13_7500_HVM_A_502	HIS_A_191	3.90391	3.24104	118.93	79.968	55.1373
6E68	CB_5327_ARG_A_349	HVM_A_502	3.95796	3.413	111.365	108.804	29.7785
6E68	CG_5330_ARG_A_349	HVM_A_502	3.6996	2.95185	124.539	71.935	50.0324
6EAC	CB_1164_ARG_A_93	ANP_A_506	4.19792	3.40505	129.095	85.7029	17.4595
6EAC	CG_1167_ARG_A_93	ANP_A_506	4.01815	3.49942	109.908	94.7855	59.952
6EAC	CD_1170_ARG_A_93	ANP_A_506	3.98645	3.25219	124.16	112.214	26.1461
6EGE	CB_304_MET_A_192	DL1_A_501	4.15741	3.19387	145.067	103.616	11.7777
6EGE	CA_839_GLY_A_268	DL1_A_501	3.46717	3.41301	83.4342	95.7565	70.6427
6EGE	CA_839_GLY_A_268	DL1_A_501	3.46717	2.48328	146.356	65.6515	31.8286
6EIM	CB_925_CYS_A_113	B6E_A_405	4.44234	3.44667	149.323	126.106	83.2437
6EIM	CA_953_GLY_A_116	B6E_A_405	3.8883	3.44637	105.063	113.281	48.9873
6EIM	CB_1869_ASP_A_175	B6E_A_405	3.28265	2.56267	121.238	77.5259	48.4365
6EIM	CB_1869_ASP_A_175	B6E_A_405	3.28265	2.85284	102.647	93.2914	51.4584
6ENI	CG_771_ARG_A_54	IAC_A_201	3.7056	2.84524	133.806	79.9501	35.6049
6ENI	CG_771_ARG_A_54	IAC_A_201	3.96585	3.46645	108.619	110.52	35.7577
6ENI	CD_774_ARG_A_54	IAC_A_201	3.50944	2.68077	130.534	80.3013	38.0464
6F70	CB1_3774_GSH_A_300	PHE_A_17	4.27515	3.28409	148.599	86.2697	37.8862
6FBC	C2_6378_XG4_A_901	PHE_A_667	3.61255	2.6214	147.597	73.3692	38.4131
6FEX	C21_4299_D6Z_A_1001	PHE_A_785	3.97069	3.35469	115.92	85.525	61.6004
6FGC	CAD_4925_D95_A_816	PHE_A_330	4.19711	3.26303	141.93	109.187	24.4044
6FIY	CBB_4456_HEM_A_401	TRP_A_176	3.74761	3.19273	111.962	120.468	24.1219
6FIY	CBB_4456_HEM_A_401	TRP_A_176	3.80242	3.27888	110.139	115.969	25.6805
6FMZ	CA_771_GLY_A_114	FAD_A_601	4.08635	3.21744	135.344	109.011	51.3408
6FMZ	CA_771_GLY_A_114	FAD_A_601	3.62584	2.60809	151.309	148.908	83.7965
6FMZ	CB_1019_TYR_A_138	FAD_A_601	4.39713	3.37165	153.397	91.3624	44.4346
6FMZ	CB_1308_CYS_A_159	FAD_A_601	3.66253	3.11589	110.764	101.607	41.8565
6FUV	C6_6486_BMA_B_2	TRP_A_301	4.01716	3.28158	124.302	91.9346	60.291
6FUV	C6_6506_BMA_B_1	TRP_A_214	4.30053	3.44017	134.894	117.819	86.6281
6FUV	C6_6506_BMA_B_1	TRP_A_281	4.4404	3.46168	147.261	113.349	66.7941
6GCB	CB1_4722_GSH_A_401	TRP_A_58	4.06196	3.09631	145.204	79.5064	42.1703
6GEH	CB_1151_HIS_A_96	FAD_A_635	3.83742	3.33614	108.442	99.7263	43.3841
6GMO	CB2_6747_GSM_A_602	PHE_A_375	4.11529	3.49681	116.401	96.6545	89.2167
6GNA	CG_1302_MET_A_109	FAD_A_300	4.17228	3.47987	121.523	108.3	88.0392
6GNA	CB_2527_ASP_A_219	FAD_A_300	4.57029	3.4917	163.259	92.97	25.9617
6GNA	CB_2539_SER_A_220	FAD_A_300	4.24911	3.13749	174.975	151.711	74.9644
6GQD	C5_5105_H2U_A_404	HIS_A_186	3.88329	3.37281	109.118	106.044	77.0588
6GW0	C1_4526_TUD_A_600	TRP_A_371	4.18692	3.16813	152.227	82.9146	22.5243
6GW0	C2_4529_TUD_A_600	HIS_A_299	3.72538	2.72697	148.762	77.1763	27.0586
6GY5	C1_3972_EDO_A_702	PHE_A_562	4.03758	3.41709	116.367	107.019	42.7909
6GY5	C2_3977_EDO_A_702	PHE_A_562	3.8354	2.87316	144.464	80.949	30.3878
6H0M	CB_516_LYS_A_41	NAD_A_302	4.05429	3.4276	116.803	88.0049	30.4187
6H0M	CG_519_LYS_A_41	NAD_A_302	3.70441	3.00496	121.006	90.1308	44.0629
6H0M	CD_522_LYS_A_41	NAD_A_302	3.8622	3.26528	114.416	110.376	35.0442
6H0M	CB_2551_PRO_A_184	NAD_A_302	4.35253	3.43344	140.533	108.728	32.4145
6H17	CG_2096_LYS_A_142	GSP_A_302	3.88136	3.03859	132.643	103.5	21.907
6H17	CE_2102_LYS_A_142	GSP_A_302	3.83784	2.95179	136.46	75.3101	17.5957
6H17	CG_2550_PRO_A_171	GSP_A_302	3.57152	3.48831	85.1641	76.8698	75.1161
6H17	CG_2550_PRO_A_171	GSP_A_302	3.57152	2.99857	112.161	99.7958	62.8243
6H17	CD_2553_PRO_A_171	GSP_A_302	3.62659	3.09205	109.935	122.173	27.9587
6H59	CA_1052_GLY_A_85	FQT_A_309	4.07207	3.36115	122.645	124.12	15.5856
6H5W	C8_8824_FT8_A_710	TYR_A_523	4.01728	3.17403	132.955	101.511	19.7543
6H5W	CB_4656_SER_A_355	FT8_A_710	3.78942	3.23324	111.661	96.237	41.5654
6H5W	CB_4656_SER_A_355	FT8_A_710	3.78942	3.13602	117.973	74.7739	59.7971
6HFQ	CG_5206_KCX_A_1556	TYR_A_1558	4.04642	3.42738	116.253	106.274	60.5182
6HFQ	CE_5223_KCX_A_1556	TYR_A_1558	3.97486	3.33007	117.845	79.6231	60.7994
6HR0	CB_403_CYS_A_35	HEC_A_104	3.89586	3.23734	118.6	95.5429	87.8772
6HR0	CB_433_CYS_A_38	HEC_A_104	3.55143	2.78508	125.604	94.2947	76.9719
6HVD	CB_35_LEU_A_40	GUQ_A_404	4.04461	3.0138	153.804	79.1558	34.3942
6I4M	CG_2447_GLU_A_214	ADP_A_401	3.52487	2.55872	144.285	97.3942	27.0853
6I4M	CB_3765_MET_A_306	ADP_A_401	4.20113	3.17268	153.721	92.7007	46.8146
6I4R	CG_450_LYS_A_37	FAD_A_501	4.06672	3.49349	113.394	109.886	28.6689
6I4R	CE_456_LYS_A_37	FAD_A_501	3.72067	2.67621	155.748	84.2829	10.5192
6I5R	C6_6611_BMA_B_2	TRP_A_303	3.6931	2.97542	122.27	82.708	63.1502
6I5R	C6_6611_BMA_B_2	TRP_A_303	3.6931	3.46496	92.9031	111.361	49.4982
6I5R	C6_6611_BMA_B_2	TRP_A_303	3.67715	3.25603	103.366	101.199	50.0837
6IUY	C5B_1463_NAD_A_701	TYR_A_396	4.04998	3.36616	120.66	109.642	61.3085
6IUY	CB_95_TRP_A_342	NAD_A_701	3.82163	3.25072	112.69	107.44	31.0654
6JQB	C6A_6301_7SA_A_605	TRP_A_308	4.27743	3.33205	143.21	100.049	8.33134
6JY1	C5_5241_LLP_A_245	HIS_A_132	3.65169	3.13368	108.98	116.075	35.4685
6K35	C5_5982_NGT_A_701	TRP_A_582	3.76599	2.71071	157.641	74.3752	26.1494
6KRI	CB_2842_PHE_A_196	FAD_A_701	3.83403	2.96428	134.942	96.7077	22.8395
6KRI	CB_2842_PHE_A_196	FAD_A_701	3.84091	2.73233	172.67	83.6949	22.4759
6KRI	CB_6555_TYR_A_446	FAD_A_701	4.24337	3.44633	129.473	93.6865	73.8266
6KRI	CB_6555_TYR_A_446	FAD_A_701	3.54904	3.39804	88.5328	93.7546	74.3297
6KRI	CB_6555_TYR_A_446	FAD_A_701	3.54904	2.68132	134.139	91.0751	26.9484
6KSE	CB_2714_PHE_A_196	FAD_A_701	4.02165	2.92982	166.372	96.2429	28.5851
6KSE	CB_2714_PHE_A_196	FAD_A_701	4.17882	3.43531	125.243	92.9623	28.4993
6KSE	CB_6478_TYR_A_446	FAD_A_701	3.78609	3.07865	121.763	88.9308	40.9338
6KSE	CB_6478_TYR_A_446	FAD_A_701	3.78609	3.37848	102.852	91.3988	60.0856
6L0Z	C6_5306_GLC_B_2	TRP_A_340	4.13384	3.27931	134.135	107.491	12.404
6L0Z	C6_5306_GLC_B_2	TRP_A_340	3.90924	2.82843	163.244	89.4548	13.5609
6L70	C13_4006_K36_A_401	HIS_A_41	3.94071	2.88302	158.279	83.494	10.6534
6LQL	C3_6676_F0C_A_702	TYR_A_433	4.43057	3.41813	151.526	112.151	69.2433
6LQL	CG_2950_GLN_A_208	F0C_A_702	3.1289	2.06236	159.074	65.7802	22.1658
6LQL	CA_812_GLY_A_61	FAD_A_701	3.4595	3.36271	85.5477	114.52	64.6184
6LQL	CA_812_GLY_A_61	FAD_A_701	3.4595	2.95663	107.498	110.461	37.9143
6LQL	CA_812_GLY_A_61	FAD_A_701	3.35705	2.64513	120.924	69.0517	62.6459
6LQL	CA_812_GLY_A_61	FAD_A_701	3.35705	2.92941	102.774	94.2462	39.2994
6LQL	CB_5838_PRO_A_396	FAD_A_701	4.14646	3.36583	128.01	79.3192	57.3481
6MFX	CAN_7698_9EF_A_2000	TYR_A_1015	4.00323	3.04587	144.161	99.3064	19.7592
6MGB	CD_1890_PRO_A_195	C5P_A_403	3.64285	3.10061	110.442	103.082	35.156
6MGB	CD_1890_PRO_A_195	C5P_A_403	3.64285	2.9365	121.308	73.4312	64.4105
6MGB	CB_2411_MET_A_241	C5P_A_403	4.31754	3.45154	135.456	100.475	16.6206
6MGC	CD_2293_PRO_A_195	C5P_A_401	3.5762	3.01035	111.727	96.7663	41.2146
6MGC	CD_2293_PRO_A_195	C5P_A_401	3.5762	2.88783	119.846	80.2926	60.7523
6MHF	CG_2934_LYS_A_270	GDP_A_401	3.97795	3.12779	133.482	107.984	26.0918
6MHF	CG_2934_LYS_A_270	GDP_A_401	3.7896	2.67598	176.915	89.1432	26.1221
6MHF	CE_2940_LYS_A_270	GDP_A_401	3.53532	3.34393	90.565	93.5564	70.5677
6MHF	CE_2940_LYS_A_270	GDP_A_401	3.53532	2.62478	138.21	84.2501	28.9505
6MHF	CE_2940_LYS_A_270	GDP_A_401	4.32598	3.38259	143.035	108.504	28.9659
6MRV	C9_8036_DAN_A_601	TRP_A_299	4.06561	3.15732	139.041	96.209	60.1083
6MRV	C9_8036_DAN_A_601	TRP_A_299	3.4632	3.01764	104.145	83.8353	60.0983
6MRV	C9_8036_DAN_A_601	TRP_A_299	3.4632	2.72252	123.364	79.5402	40.5602
6N1N	CG_3879_KCX_A_68	TYR_A_118	3.77035	2.88234	136.543	74.0247	45.3337
6N1N	CE_3896_KCX_A_68	TYR_A_118	4.22806	3.43931	128.787	124.587	41.4299
6NBE	CCP_2317_COA_N_400	PHE_N_204	4.01753	2.95448	159.48	97.4795	12.8649
6NBE	CB_1862_PHE_N_204	COA_N_400	3.78244	2.95286	131.268	86.5308	26.5509
6NEH	CG_3284_MET_A_237	SAH_A_401	3.89748	3.28111	115.783	114.338	32.789
6NES	CB_389_GLN_A_43	FAD_A_604	3.73434	2.76267	145.343	79.3013	32.6324
6NES	CB_415_MET_A_54	FAD_A_604	4.37152	3.26253	173.279	97.4897	37.5387
6NES	CB_1167_ASP_A_177	FAD_A_604	3.69454	2.76649	140.41	85.0733	22.8742
6NES	CB_1910_PRO_A_329	FAD_A_604	3.86422	2.93896	140.414	84.3701	26.9253
6NNR	C9_3871_CB3_A_902	TRP_A_80	3.91175	3.03083	136.158	91.378	62.0201
6NNR	C9_3871_CB3_A_902	TRP_A_80	3.84355	3.39239	105.512	113.38	35.6865
6NNR	C9_3871_CB3_A_902	TRP_A_80	3.84355	3.26362	113.313	94.1809	62.9385
6NX0	CB_914_CYS_A_191	HEC_A_601	3.41638	2.61366	128.134	85.1258	68.3368
6NX0	CD_1442_PRO_A_227	HEC_A_601	4.1811	3.19296	148.065	105.315	48.4427
6NX0	CB_2027_PRO_A_271	HEC_A_601	4.1467	3.14263	150.171	102.721	53.2889
6NX0	CG_2030_PRO_A_271	HEC_A_601	4.54378	3.45455	165.686	83.6522	25.6081
6O15	CB_151_PHE_A_12	NAD_A_402	3.90443	3.45232	105.706	108.449	38.3182
6O15	CD_500_PRO_A_34	NAD_A_402	3.942	3.10019	132.668	80.565	42.8958
6O15	CD_977_PRO_A_69	NAD_A_402	3.96775	3.39612	113.077	104.093	53.8623
6O15	CD_977_PRO_A_69	NAD_A_402	3.96775	3.39562	113.1	91.5314	70.2856
6O1B	C3_2131_MES_A_801	TYR_A_568	3.93119	2.98346	142.961	80.9907	32.8366
6O1B	C5_2135_MES_A_801	TYR_A_568	3.96488	3.01649	143.119	108.05	24.4044
6OAL	C09_6903_M0P_A_1001	TYR_A_795	4.31404	3.39476	140.518	85.687	42.0423
6OAL	CB_4039_GLN_A_754	M0P_A_1001	3.80482	3.13331	119.25	93.8346	43.3978
6OAL	CG_4042_GLN_A_754	M0P_A_1001	3.71834	3.0621	118.018	96.7994	43.8264
6OAL	CG_4042_GLN_A_754	M0P_A_1001	3.94697	2.95201	148.661	84.9353	44.749
6OGH	C14_1840_EIC_A_204	PHE_A_108	4.32154	3.21655	171.036	105.261	44.7211
6OJA	CG_3640_MET_A_1001	TYR_A_81	4.29442	3.48852	130.289	114.062	16.528
6ON4	C3_1031_SLB_A_301	HIS_A_244	3.54985	2.60165	142.287	82.4428	44.1935
6OT4	CG_70_MET_A_7	HEC_A_201	4.13932	3.31617	131.453	115.435	60.6421
6OT4	CB_1325_CYS_A_98	HEC_A_201	3.61501	2.74225	134.761	92.8058	68.6177
6OT4	CB_1359_CYS_A_101	HEC_A_201	3.74986	2.97538	126.706	100.646	80.5517
6OT4	CB_1447_ARG_A_106	HEC_A_201	4.22838	3.46265	126.985	84.0043	59.1428
6OT4	CD_1453_ARG_A_106	HEC_A_201	4.2381	3.30348	142.048	103.812	39.2664
6OT8	CG_61_MET_A_7	HEC_A_201	4.08427	3.22047	134.883	122.987	48.4271
6OT8	CB_805_CYS_A_98	HEC_A_201	3.69364	2.87199	130.418	91.2932	71.401
6OT8	CB_840_CYS_A_101	HEC_A_201	3.69056	2.94736	124.131	98.0297	82.891
6OVL	CG_2221_ARG_A_167	NAP_A_403	3.42383	2.42405	148.414	65.7118	26.2668
6OVL	CD_2224_ARG_A_167	NAP_A_403	3.81476	3.23735	113.079	105.625	32.6907
6OW7	C06_3021_N9Y_P_303	HIS_P_173	4.18193	3.16756	151.591	89.095	17.7254
6OW7	C11_3035_N9Y_P_303	HIS_P_173	4.27308	3.39126	136.861	101.248	31.3589
6OZB	CG1_1137_ILE_A_88	PEB_A_900	3.88423	2.77131	175.851	91.0611	21.6653
6OZB	CG_1157_PRO_A_89	PEB_A_900	3.73209	3.17928	111.307	106.958	40.3368
6OZB	CD_1160_PRO_A_89	PEB_A_900	3.39792	3.01652	100.299	82.8335	68.6105
6OZB	CD_1160_PRO_A_89	PEB_A_900	3.39792	2.91008	106.428	94.8516	45.668
6OZB	CB_1675_HIS_A_139	PEB_A_900	3.94066	2.93084	150.622	76.3171	30.3321
6P0C	CG_6272_MET_A_723	AMP_C_101	3.75008	2.71013	154.985	76.9986	3.72637
6P0I	CG_1775_LYS_B_128	GDP_B_401	4.16067	3.26756	137.702	107.823	20.7988
6P0I	CG_1775_LYS_B_128	GDP_B_401	3.81251	3.01762	128.453	98.3277	20.4292
6P0I	CD_1778_LYS_B_128	GDP_B_401	3.95111	3.40466	111.445	84.0955	56.9577
6P0I	CE_1781_LYS_B_128	GDP_B_401	3.71692	2.68404	153.69	81.748	21.5003
6P0I	CB_2233_LYS_B_159	GDP_B_401	4.38566	3.39226	149.034	100.157	56.4123
6P0Z	CG_1572_LYS_A_117	GDP_A_202	3.76701	2.71279	157.52	93.104	20.5225
6P0Z	CE_1578_LYS_A_117	GDP_A_202	3.83195	2.81526	151.481	94.173	20.4114
6P58	C20_2237_VRB_A_601	TRP_A_499	4.09195	3.35788	124.334	123.066	8.235
6P58	CG_821_PRO_A_493	VRB_A_601	4.1959	3.4447	125.819	121.574	52.6935
6P58	CD_824_PRO_A_493	VRB_A_601	4.29375	3.49102	130.013	94.9966	60.4192
6P58	CB_832_CYS_A_494	VRB_A_601	3.58387	2.82024	125.431	104.285	78.3566
6P58	CB_1217_CYS_A_522	VRB_A_601	4.151	3.46827	120.779	123.621	77.405
6P6S	C21_1013_O31_A_1201	HIS_A_1057	3.41796	2.41033	149.45	75.6746	24.2104
6P6S	CB_7_PHE_A_1043	O31_A_1201	4.30763	3.23774	161.084	117.542	52.4859
6P6S	CB_81_HIS_A_1057	O31_A_1201	3.97851	3.01956	144.27	96.0667	44.64
6P6S	CB_81_HIS_A_1057	O31_A_1201	3.98903	2.99921	148.008	95.105	45.4641
6P6S	CB_624_SER_A_1139	O31_A_1201	4.18906	3.10134	165.255	172.268	78.2316
6P6V	C21_2567_O31_A_1204	HIS_A_1057	3.43133	2.42335	149.56	73.3233	28.538
6P6V	CB_668_PHE_A_1043	O31_A_1204	4.5284	3.47586	157.847	115.552	52.9623
6P6V	CB_886_HIS_A_1057	O31_A_1204	3.9804	2.97282	150.43	94.7741	47.6504
6P6V	CB_886_HIS_A_1057	O31_A_1204	4.17538	3.2438	141.633	101.686	48.792
6P6V	CB_2031_SER_A_1139	O31_A_1204	4.13957	3.0966	155.972	170.778	78.4404
6P6Z	C21_2217_O31_A_1202	HIS_A_1057	3.35348	3.32461	81.8581	98.8739	71.3675
6P6Z	C21_2217_O31_A_1202	HIS_A_1057	3.35348	2.39672	142.823	75.8589	30.3793
6P6Z	CB_316_GLN_A_1041	O31_A_1202	4.4033	3.38469	152.39	159.711	50.6993
6P6Z	CB_344_PHE_A_1043	O31_A_1202	4.51685	3.48009	155.279	112.327	54.9448
6P6Z	CB_556_HIS_A_1057	O31_A_1202	4.0177	3.02382	148.642	100.198	46.9792
6P6Z	CB_556_HIS_A_1057	O31_A_1202	4.07022	3.07871	148.406	101	47.1021
6P6Z	CB_1717_SER_A_1139	O31_A_1202	4.40686	3.33903	160.727	179.677	84.227
6P7K	C5B_4991_COA_A_502	TYR_A_113	3.563	2.62586	141.092	70.1277	34.0087
6P7K	CB_107_ARG_A_32	COA_A_502	4.30433	3.29029	151.615	85.5124	50.7753
6PBM	CD_1288_PRO_A_97	NAP_A_501	4.05634	3.21121	133.126	97.9559	65.7336
6PBM	CB_2065_TYR_A_150	NAP_A_501	4.01314	3.18573	131.601	85.9088	32.7927
6PK1	CB_1308_PHE_A_95	PLP_A_501	4.15811	3.31773	132.897	87.138	44.2373
6PKU	C6_3736_NDG_A_401	PHE_A_141	4.21283	3.41107	129.798	96.7096	49.1174
6PLH	C6_2490_MAN_C_301	TRP_B_47	4.10825	3.28525	131.394	96.9001	33.2961
6PT8	CD_1142_PRO_A_77	AAM_A_601	3.50564	2.80012	120.911	97.8907	36.3039
6PT8	CD_1142_PRO_A_77	AAM_A_601	3.50564	3.0857	102.795	72.1115	63.8397
6PT8	CB_4792_GLU_A_315	NIO_A_602	3.85066	2.85356	148.784	74.324	23.9124
6Q4R	C5_12304_B3P_A_1010	TRP_A_921	3.41575	3.14497	94.367	104.635	53.1391
6Q4R	C5_12304_B3P_A_1010	TRP_A_921	3.41575	2.52304	136.173	73.8445	45.0802
6Q4R	C5_12304_B3P_A_1010	TRP_A_921	4.37029	3.46566	139.154	115.749	44.9504
6Q4R	C6_12314_B3P_A_1010	TRP_A_921	4.22678	3.20021	153.402	91.694	42.0734
6QGV	C26_2247_J2H_A_502	HIS_A_313	3.95949	3.06525	137.535	120.131	81.6908
6QGV	C28_2280_J2H_A_502	HIS_A_313	3.95519	3.20555	125.206	114.727	87.5901
6QGV	CD_1092_ARG_A_322	J2H_A_502	4.20009	3.45874	125.099	99.7019	56.248
6QXR	CG_2290_LYS_A_157	COA_A_301	4.50483	3.41548	165.97	103.019	47.5897
6R62	C3_3631_3PY_A_301	PHE_A_210	3.96354	3.2361	123.62	87.3956	69.9838
6RAR	CG_4335_MET_I_322	AMP_D_300	3.86818	2.99172	135.635	91.8284	19.7993
6RXS	CD_3053_ALY_B_16	HIS_A_147	3.78808	3.13424	118.005	90.999	44.9908
6RXS	CE_3071_ALY_B_16	HIS_A_147	3.67838	2.95327	122.761	102.37	28.9027
6RXS	CE_3071_ALY_B_16	PHE_A_190	4.04186	2.97087	161.055	79.3489	5.81993
6S1H	CD_792_LYS_A_188	KQZ_A_504	4.08134	3.05203	153.594	96.1317	42.9376
6S1H	CB_1665_LEU_A_241	KQZ_A_504	4.27945	3.27885	149.781	96.4499	59.9419
6SGE	C5_2569_GTP_A_201	TYR_A_34	4.20146	3.11038	166.081	102.477	27.4841
6SGE	CG_1618_LYS_A_118	GTP_A_201	3.87781	2.94922	140.802	101.021	25.0748
6SGE	CG_1618_LYS_A_118	GTP_A_201	3.6296	2.88241	124.308	94.0021	26.2143
6SGE	CD_1621_LYS_A_118	GTP_A_201	3.86165	3.17409	120.505	91.8149	39.3284
6SGE	CE_1624_LYS_A_118	GTP_A_201	4.09417	3.34808	125.267	91.5714	46.2719
6SGE	CB_2298_LYS_A_162	GTP_A_201	4.19496	3.13811	158.396	99.5052	54.0132
6SGF	C5_1896_XYP_G_3	TYR_A_62	4.01667	3.19606	131.003	104.534	16.6311
6SPO	CG_8014_MET_A_606	TRP_A_253	4.13342	3.15238	147.166	100.292	62.2764
6SR9	CB1_2944_GSH_A_301	PHE_A_15	3.92478	2.95995	144.853	71.1145	38.9214
6SRB	CB1_2673_GSH_A_300	TYR_A_39	3.68229	2.61658	159.64	69.6694	25.0437
6SRE	CB_6634_PRO_A_508	HIS_A_366	3.86578	3.06034	129.47	105.67	30.7909
6SXT	C5_6733_LXE_A_507	TRP_A_206	4.00704	2.97273	154.455	86.7729	18.375
6SZP	C11_3296_M3B_A_300	HIS_A_173	4.02336	2.99252	153.856	116.023	20.5148
6SZP	C01_3307_M3B_A_300	PHE_A_76	3.89497	2.99006	138.447	97.6433	10.6142
6T2L	C17_1481_HL9_A_201	TRP_A_79	3.70252	2.85696	132.45	89.5602	33.5953
6T2L	C16_1484_HL9_A_201	TRP_A_79	3.81533	3.34813	106.364	104.577	43.0957
6T2L	C16_1484_HL9_A_201	TRP_A_79	3.81231	2.89951	139.04	76.7431	41.7148
6T2L	C15_1487_HL9_A_201	TRP_A_79	4.05248	3.30947	124.926	109.634	32.5141
6T2L	C12_1496_HL9_A_201	TRP_A_108	3.50425	3.1248	100.52	109.201	45.2977
6T2L	C12_1496_HL9_A_201	TRP_A_108	3.50425	2.79339	121.298	74.9294	62.5968
6T2L	C12_1496_HL9_A_201	TRP_A_108	3.47057	2.51266	143.223	70.7875	44.2605
6T2L	C12_1496_HL9_A_201	TRP_A_108	3.47057	3.37009	85.7664	103.984	63.4699
6TD7	CBC_2010_HEM_A_201	PHE_A_60	3.67487	3.12968	111.155	126.789	23.8924
6TD7	CG_742_GLN_A_57	HEM_A_201	4.46784	3.45306	151.952	104.866	26.9481
6TPO	CB_132_CYS_A_50	HEC_A_903	3.53477	2.80696	122.606	87.2941	75.3496
6TPO	CB_403_MET_A_88	HEC_A_903	3.34657	2.30305	154.974	73.7903	28.0287
6TPO	CD_426_PRO_A_89	HEC_A_903	3.5224	2.75808	125.335	82.1461	41.3689
6TPO	CD_426_PRO_A_89	HEC_A_903	3.5224	3.08733	103.724	90.8197	59.1001
6TUG	CD_766_PRO_A_115	AF2_A_503	4.36912	3.29371	162.303	131.099	86.4538
6TUG	CD_766_PRO_A_115	AF2_A_503	3.58811	2.50937	162.414	-nan	-nan
6TUK	CA_54_GLY_B_8	FAD_B_401	4.3822	3.48551	138.435	124.984	38.4099
6TUK	CG_340_PRO_B_43	FAD_B_401	3.99654	3.03923	144.12	88.6265	34.1914
6TUK	CB_2248_TRP_B_278	FAD_B_401	4.31099	3.28376	153.542	110.312	58.5652
6U1V	CB_2028_PHE_A_149	FDA_A_401	3.94178	3.12208	130.794	110.573	22.7932
6U1V	CB_2028_PHE_A_149	FDA_A_401	4.14159	3.29683	133.276	93.388	70.969
6U1V	CG1_5062_ILE_A_363	FDA_A_401	4.02117	3.26408	125.963	94.118	35.2729
6U1V	CB_5120_ASP_A_368	FDA_A_401	3.64373	3.00113	116.902	77.1151	33.9647
6U1V	CB_5120_ASP_A_368	FDA_A_401	3.64373	3.13249	108.536	87.0148	69.731
6U1Y	CB_2148_PRO_A_393	ANP_A_800	3.57755	3.15181	103.353	91.2127	73.4759
6U1Y	CB_2148_PRO_A_393	ANP_A_800	3.57755	2.78255	127.912	95.1691	37.3488
6U5L	CA_1189_GLY_A_81	3RJ_A_301	3.77783	2.77361	149.607	70.723	34.7265
6U97	CBA_1166_HEM_A_202	TYR_A_71	4.16544	3.19466	145.897	94.5145	60.9754
6UAD	C15_1659_DXC_A_201	PHE_A_115	4.13918	3.04055	168.439	85.5542	29.9668
6V1C	C6_712_GAL_B_1	TRP_A_47	3.68917	2.91563	126.466	92.8935	46.2596
6VBY	CA_6349_GLY_A_445	HEM_A_602	3.71358	2.62217	165.819	81.7492	6.79573
6VTY	CD_2730_PRO_A_346	ORO_A_1003	4.41493	3.30076	177.352	99.5981	30.0914
6VWO	CA_2366_GLY_A_286	ADP_A_501	3.93544	3.15874	127.298	105.871	22.7323
6VZ6	CAB_1090_HEM_A_101	HIS_A_46	3.28118	2.15034	170.813	179.991	87.3512
6VZA	CAI_5859_QRP_A_406	PHE_A_387	3.59134	2.65816	140.774	71.3091	32.7216
6VZA	CB_4118_SER_A_284	QRP_A_406	3.74908	2.99894	124.85	102.438	63.4563
6W70	C25_1908_GG2_A_303	TYR_A_46	4.41749	3.38899	153.847	97.5217	51.5108
6W70	CA_142_GLY_A_13	GG2_A_303	4.24538	3.34202	138.864	94.0497	20.9231
6WBJ	C6_5911_GLC_B_2	TRP_A_342	4.16296	3.37747	128.403	109.793	18.3565
6WBJ	C6_5911_GLC_B_2	TRP_A_342	3.92229	2.85163	160.866	90.2794	18.2995
6WUP	C2_3162_EPE_A_302	TRP_A_71	3.83692	2.98457	133.397	79.7346	48.5044
6WUP	C2_3162_EPE_A_302	TRP_A_71	4.3254	3.41197	139.972	100.885	48.1441
6WUP	C3_3165_EPE_A_302	TRP_A_71	3.82902	3.33618	107.919	122.383	31.7351
6WUP	C5_3169_EPE_A_302	TYR_A_33	3.69464	2.61578	162.582	69.0105	14.4629
6WUP	C10_3178_EPE_A_302	TRP_A_71	3.78636	2.72157	159.505	74.4062	30.8715
6XLV	C5_2551_BRU_B_7	PHE_A_197	3.88102	3.2582	116.149	91.6485	61.0402
6XRK	C5_5311_BTB_A_402	TRP_A_321	3.88194	3.0844	128.848	81.5392	53.4081
6XRK	C6_5314_BTB_A_402	TRP_A_321	3.871	3.35855	109.185	112.679	58.0374
6XRK	C6_5314_BTB_A_402	TRP_A_321	3.47243	2.62971	131.667	72.4144	57.2984
6XRK	C6_5314_BTB_A_402	TRP_A_321	3.47243	3.20317	94.4432	107.415	44.7451
6XRK	C3_5324_BTB_A_402	TRP_A_321	4.03071	3.22491	129.825	119.399	74.2036
6XUB	C23_2856_VOV_A_301	TRP_A_183	3.40446	3.1423	93.8804	74.124	63.0785
6XUB	C23_2856_VOV_A_301	TRP_A_183	3.40446	2.59484	128.656	90.8209	45.9935
6XUB	C34_2870_VOV_A_301	HIS_A_118	3.7148	3.34426	100.614	119.14	48.4619
6XWB	CA_2570_GLY_A_214	PLP_A_514	4.03601	3.44375	114.524	112.418	21.4027
6XWB	CB_2869_LEU_A_233	PLP_A_514	4.20768	3.3675	132.98	103.278	24.1522
6Y43	C7_3453_EPE_A_505	TYR_A_406	3.94698	2.88434	159.292	96.2587	10.3736
6Y9J	C6_2995_GAL_B_2	TRP_A_198	4.1781	3.46367	123.079	104.153	61.351
6YII	CB_2491_ASN_A_184	ATP_A_601	4.10397	3.4885	116.137	110.305	41.0543
6YII	CA_4454_GLY_A_338	ATP_A_601	3.96351	3.26971	121.204	104.517	44.617
7ABB	CA_2593_GLY_A_248	HEC_A_501	4.07278	3.00583	160.322	106.577	27.8931
7ABB	CB_2632_SER_A_251	HEC_A_501	3.97359	3.37025	115.105	114.834	27.966
7ABB	CB_2632_SER_A_251	HEC_A_501	3.97359	3.49388	107.472	96.916	70.9566
7ABB	CA_4128_GLY_A_356	HEC_A_501	3.68957	2.70397	147.015	87.989	15.2347
7C4N	CA_670_GLY_A_87	FAD_A_701	3.90233	3.25535	117.817	130.381	15.0809
7C4N	CA_670_GLY_A_87	FAD_A_701	3.39618	2.7563	115.99	97.239	82.4436
7C4N	CA_670_GLY_A_87	FAD_A_701	3.39618	2.86005	109.328	106.069	17.0768
7KFF	CD_1223_PRO_A_127	SAH_A_302	3.49339	2.53776	143.026	75.8649	29.2507
7KFF	CD_1223_PRO_A_127	SAH_A_302	4.00891	3.39516	115.856	113.147	30.6543
7KFF	CB_2032_LEU_A_180	SAH_A_302	3.68799	2.83332	133.295	90.6041	44.6146
avg			3.91666	3.09725	134.631	96.0308	38.4211
stdev			0.28557	0.28507	19.9885	16.2212	19.1953

## Sheet: table_s3
PDBID	Aliphatic Carbon Atoms	Aromatic Rings	C-centroid	H-centroid	C-H-centroid	Omega	C-H-normal	Vina Score (kcal/mol)	Vina + CHpi (kcal/mol)			Problematic Structures
6VZ6	CAB_1090_HEM_A_101	CD2_625_HIS_A_46	3.28118	2.15034	170.813	179.991	87.3512	2.73703	2.72876			PDBID	Aliphatic Carbon Atoms	Aromatic Rings	C-centroid	H-centroid	C-H-centroid	Omega	C-H-normal	Vina Score (kcal/mol)	Vina + CHpi (kcal/mol)
4NSV	C_3553_2OY_A_301	CD2_780_HIS_A_57	3.71259	2.88654	129.708	178.098	80.3206	1.22687	1.17994			4NSV	C8_3555_2OY_A_301	CD2_780_HIS_A_57	2.62539	2.16226	164.164	179.981	82.0586	6.83373	6.80815
4LM9	C5_1984_5GP_A_201	CD2_998_TYR_A_124	4.06126	3.32625	124.387	173.827	87.7379	1.06312	1.04422			4NSV	C8_3555_2OY_A_301	CD2_780_HIS_A_57	2.62539	2.73645	72.4647	138.752	16.3092	6.83373	6.83373
4OJ0	C3_2993_N Q_A_63	CD2_1136_TRP_A_90	3.82234	2.98925	132.559	122.891	84.5524	0.655864	0.655864			4NSV	C8_3555_2OY_A_301	CD2_780_HIS_A_57	2.62539	1.74873	131.597	136.063	60.7107	6.83373	6.83373
6VZ6	CHC_1031_HEM_A_101	CD2_625_HIS_A_46	3.41949	2.88747	109.608	99.7285	67.4917	0.523567	0.392881			4NSV	C8_3555_2OY_A_301	CD2_780_HIS_A_57	2.62539	3.28669	45.3358	173.577	73.6197	6.83373	6.83373
6XUB	C33_2828_VOV_A_301	CD2_1197_HIS_A_118	3.49849	2.85741	116.417	121.65	35.2345	0.507944	0.259348			4PVK	C8M_7530_FAD_A_601	CD2_1225_HIS_A_86	2.65753	2.15983	156.966	179.141	68.3579	6.53534	6.46787
6TD7	CBC_2010_HEM_A_201	CD1_778_PHE_A_60	3.67487	3.12968	111.155	126.789	23.8924	0.46683	-0.0553331			4PVK	C8M_7530_FAD_A_601	CD2_1225_HIS_A_86	2.65753	2.88134	67.27	169.453	60.8271	6.53534	6.53534
5YKJ	CB_3331_CSO_A_91	CD2_546_HIS_A_83	3.84659	3.31565	110.25	110.936	73.0405	0.38281	0.38281			4PVK	C8M_7530_FAD_A_601	CD2_1225_HIS_A_86	2.65753	3.34438	43.9898	169.758	58.0004	6.53534	6.53534
6XRK	C6_5314_BTB_A_402	CZ2_4751_TRP_A_321	3.47243	2.62971	131.667	72.4144	57.2984	0.343892	-0.226804			4PVK	C8M_7530_FAD_A_601	CD2_1225_HIS_A_86	2.65753	1.66151	145.63	170.281	84.8218	6.53534	6.5249
6XRK	C6_5314_BTB_A_402	CZ2_4751_TRP_A_321	3.47243	3.20317	94.4432	107.415	44.7451	0.343892	-0.386533			5FRY	C08_1684_ERH_A_1209	CD2_1028_PHE_A_128	2.33153	2.4815	69.2034	84.2695	89.9721	5.96868	5.96799
5HWH	C4_2629_66Z_A_201	CD2_703_HIS_A_51	3.3425	2.88514	104.44	108.271	40.5657	0.338796	0.0946049			5FRY	C08_1684_ERH_A_1209	CD2_1028_PHE_A_128	2.33153	1.82694	102.107	70.5865	58.0304	5.96868	5.82574
5HWH	C4_2629_66Z_A_201	CD2_703_HIS_A_51	3.3425	2.70282	115.827	74.2039	64.1287	0.338796	0.203269			5FRY	C08_1684_ERH_A_1209	CD2_1028_PHE_A_128	2.33153	2.21782	81.5679	93.3747	58.7875	5.96868	5.74924
6GMO	C4_6751_GSM_A_602	CD2_2212_TYR_A_221	3.99889	3.36954	116.858	102.749	86.3218	0.330614	0.330614
5CUO	C2P_2698_COA_A_501	CD2_126_HIS_A_48	3.85248	2.86397	147.647	113.448	73.2752	0.326636	0.234391
5BVB	C19_2003_DOG_A_201	CZ2_622_TRP_A_41	4.12395	3.4257	121.838	120.658	82.0839	0.321385	0.321385
6Y9J	C5_2958_BGC_B_1	CD2_15_HIS_A_10	3.25483	2.18286	160.422	79.8198	19.7808	0.317172	0.153223
4WCX	CE_5903_MET_A_503	CD2_1429_TYR_A_99	4.32877	3.38886	142.642	159.542	39.3611	0.308762	-0.0778583
1MRJ	C1_3539_ADN_A_300	CD2_1548_TYR_A_111	3.9443	3.30495	117.965	120.741	39.1533	0.279644	-0.175945
7ABB	CBB_4935_HEC_A_501	CD2_2692_HIS_A_255	4.08917	3.33378	125.938	142.825	35.3993	0.25077	0.0256387
5CI5	C1_5978_T6T_A_501	CD2_3742_TRP_A_264	3.40486	2.79785	113.831	75.3945	64.7841	0.239895	-0.224328
5CI5	C1_5978_T6T_A_501	CD2_3742_TRP_A_264	3.40486	3.18207	91.8147	106.898	56.6255	0.239895	-0.376211
3PFZ	C6_6213_BGC_C_3	CD2_498_TRP_A_38	3.74973	3.3464	102.532	126.674	51.5267	0.225515	-0.258788
4PVK	C7M_7535_FAD_A_601	CD2_1225_HIS_A_86	4.14105	3.27094	135.549	148.206	62.4231	0.21961	0.104344
5JYB	C2_5346_P6G_A_402	CD2_662_PHE_A_44	3.90233	3.04988	133.531	108.408	46.4084	0.218449	-0.217627
5CI5	C1_5978_T6T_A_501	CZ2_3747_TRP_A_264	3.50288	3.46094	82.9198	105.854	65.9613	0.217299	-0.246924
5CI5	C1_5978_T6T_A_501	CZ2_3747_TRP_A_264	3.50288	2.661	131.687	71.4896	55.0055	0.217299	-0.398807
6ON4	C11_1057_SLB_A_301	CD2_824_HIS_A_214	3.74202	2.81965	139.887	98.9854	64.3426	0.212991	0.0708196
5CL8	C5_3868_ORP_B_6	CZ2_3161_TRP_A_187	3.34981	2.56271	126.652	75.9029	46.0249	0.208567	-0.48769
5CL8	C5_3868_ORP_B_6	CZ2_3161_TRP_A_187	3.34981	3.28058	83.8429	99.9908	64.3574	0.208567	-0.310859
6QGV	C26_2247_J2H_A_502	CD2_977_HIS_A_313	3.95949	3.06525	137.535	120.131	81.6908	0.20776	0.158156
6QGV	C28_2280_J2H_A_502	CD2_977_HIS_A_313	3.95519	3.20555	125.206	114.727	87.5901	0.206236	0.206236
6GQD	C5_5105_H2U_A_404	CD2_2123_HIS_A_186	3.88329	3.37281	109.118	106.044	77.0588	0.205284	0.205284
4H41	C13_4585_PE4_A_404	CD2_1824_TYR_A_167	3.54579	3.06474	106.46	104.346	39.7544	0.18165	-0.319431
4H41	C13_4585_PE4_A_404	CD2_1824_TYR_A_167	3.54579	2.84163	120.888	82.0162	58.6089	0.18165	-0.179879
6XUB	C34_2870_VOV_A_301	CD2_1197_HIS_A_118	3.7148	3.34426	100.614	119.14	48.4619	0.176029	-0.0193157
3TG2	C3_2950_ISC_A_501	CD2_2094_TYR_A_147	4.13558	3.40529	124.152	132.632	49.2061	0.17576	-0.184961
5U8U	C2_6166_DMS_A_509	CD2_5822_HIS_A_451	3.48784	3.42708	83.8159	96.4493	86.2829	0.171054	0.14599
5U8U	C2_6166_DMS_A_509	CD2_5822_HIS_A_451	3.48784	2.68801	128.076	103.313	26.6597	0.171054	-0.101417
6T2L	C12_1496_HL9_A_201	CZ2_1166_TRP_A_108	3.47057	2.51266	143.223	70.7875	44.2605	0.166182	-0.549874
6T2L	C12_1496_HL9_A_201	CZ2_1166_TRP_A_108	3.47057	3.37009	85.7664	103.984	63.4699	0.166182	-0.343624
6T2L	C12_1496_HL9_A_201	CD2_1161_TRP_A_108	3.50425	3.1248	100.52	109.201	45.2977	0.149433	-0.566623
6T2L	C12_1496_HL9_A_201	CD2_1161_TRP_A_108	3.50425	2.79339	121.298	74.9294	62.5968	0.149433	-0.360373
3TM9	CBB_2005_HEM_A_201	CD2_1675_TYR_A_126	4.30421	3.45655	134.686	123.337	84.1228	0.147441	0.147441
6JY1	C5_5241_LLP_A_245	CD2_1988_HIS_A_132	3.65169	3.13368	108.98	116.075	35.4685	0.13191	-0.129381
4C0R	CA4_3629_GDS_A_500	CD2_2395_PHE_A_162	4.27663	3.42675	133.972	107.287	88.2484	0.126881	0.106987
4PIO	C2_4511_SAH_A_401	CD1_403_TYR_A_39	3.44758	2.4627	146.434	71.3745	37.76	0.12604	-0.305671
6Q4R	C5_12304_B3P_A_1010	CD2_12076_TRP_A_921	3.41575	3.14497	94.367	104.635	53.1391	0.117548	-0.451075
6Q4R	C5_12304_B3P_A_1010	CD2_12076_TRP_A_921	3.41575	2.52304	136.173	73.8445	45.0802	0.117548	-0.573103
6CZI	C10_1646_38E_A_201	CD2_374_TRP_A_28	4.14789	3.44909	121.935	153.922	27.9742	0.117149	-0.399999
6P6Z	C21_2217_O31_A_1202	CD2_561_HIS_A_1057	3.35348	3.32461	81.8581	98.8739	71.3675	0.112955	-0.00650957
6P6Z	C21_2217_O31_A_1202	CD2_561_HIS_A_1057	3.35348	2.39672	142.823	75.8589	30.3793	0.112955	-0.0760082
6XRK	C3_5324_BTB_A_402	CD2_4746_TRP_A_321	4.03071	3.22491	129.825	119.399	74.2036	0.111625	-0.0949135
5JIP	C2_4900_MES_A_401	CD1_2292_TYR_A_149	3.53642	2.58738	142.358	78.3601	39.6256	0.110281	-0.347959
6ON4	C3_1031_SLB_A_301	CD2_1004_HIS_A_244	3.54985	2.60165	142.287	82.4428	44.1935	0.0827331	-0.120792
6IUY	C5B_1463_NAD_A_701	CD2_397_TYR_A_396	4.04998	3.36616	120.66	109.642	61.3085	0.0795638	-0.232041
6XRK	C6_5314_BTB_A_402	CD2_4746_TRP_A_321	3.871	3.35855	109.185	112.679	58.0374	0.0755605	-0.495136
5J47	C5_2961_MES_A_702	CZ2_2360_TRP_A_582	3.5692	2.75049	129.847	72.2556	55.5529	0.0735428	-0.569945
5J47	C5_2961_MES_A_702	CZ2_2360_TRP_A_582	3.5692	3.20773	99.713	103.512	43.3697	0.0735428	-0.618787
5T7D	C7P_2602_ACO_A_800	CD2_291_TYR_A_28	3.75363	2.96477	127.838	104.831	24.8867	0.0733598	-0.501941
6N1N	CE_3896_KCX_A_68	CD1_1533_TYR_A_118	4.22806	3.43931	128.787	124.587	41.4299	0.0717639	-0.352715
5CL8	C5_3868_ORP_B_6	CD2_3156_TRP_A_187	3.8143	2.93274	136.017	102.857	47.0421	0.0707959	-0.625462
5JGK	C2_4054_SAH_A_301	CD1_78_PHE_A_11	3.64222	2.59669	155.77	78.9104	38.3486	0.0702205	-0.400729
6GMO	CB2_6747_GSM_A_602	CD2_4516_PHE_A_375	4.11529	3.49681	116.401	96.6545	89.2167	0.0665817	0.0665817
4NO4	C4_1985_GAL_G_2	CD2_618_HIS_A_45	4.04435	3.30873	124.373	107.711	88.8051	0.0628237	0.0548224
6WUP	C3_3165_EPE_A_302	CD2_820_TRP_A_71	3.82902	3.33618	107.919	122.383	31.7351	0.0596615	-0.728808
5SZC	CA_1645_ALY_H_14	CD2_154_PHE_A_264	3.88741	3.16522	123.057	89.2054	70.0944	0.0578582	-0.195946
6T6C	C8_1743_NAG_B_2	CD2_1450_TRP_A_107	3.57484	2.71059	133.883	82.528	57.8078	0.0525387	-0.532416
5QIN	C27_3939_J2V_A_601	CD2_670_PHE_A_294	4.17192	3.4376	124.511	111.891	61.9503	0.0517427	-0.242676
5HT2	C4_3521_EDA_D_1	CZ2_2576_TRP_A_307	4.05218	2.97173	163.27	99.9088	48.6247	0.0503254	-0.670922
4BN4	C3D_3856_AR6_A_1395	CD2_517_PHE_A_157	4.0901	3.33079	126.241	126.318	23.9932	0.0485962	-0.494716
6GNA	C2_3333_FAD_A_300	CD2_3106_TYR_A_263	3.8364	2.89134	142.507	86.8391	54.3395	0.0449451	-0.359406
5VEO	C8_5869_NAG_A_510	CD2_4391_HIS_A_306	3.92221	3.13223	128.289	101.065	73.1892	0.0391836	-0.0675652
6NNR	C9_3871_CB3_A_902	CZ2_1135_TRP_A_80	3.84355	3.39239	105.512	113.38	35.6865	0.0389966	-0.798082
6NNR	C9_3871_CB3_A_902	CZ2_1135_TRP_A_80	3.84355	3.26362	113.313	94.1809	62.9385	0.0389966	-0.516752
6FIY	CBB_4456_HEM_A_401	CD2_2506_TRP_A_176	3.74761	3.19273	111.962	120.468	24.1219	0.0383364	-0.901645
5V6F	C6_2090_BMA_B_1	CD2_447_PHE_A_850	3.94118	2.98336	144.062	94.9136	49.4142	0.0327685	-0.408819
6LKK	C5_4517_G6P_A_401	CD2_2851_TYR_A_216	3.73994	2.87379	134.441	93.4309	33.6684	0.0277719	-0.513685
4UAB	CB_4856_ETA_A_403	CD2_3155_TRP_A_242	3.76521	3.25457	108.837	114.472	34.5755	0.0178534	-0.800631
3PFZ	C6_6174_BGC_C_2	CZ2_503_TRP_A_38	4.2102	3.12439	164.711	115.634	37.5046	0.0156861	-0.655169
6GNC	C2_1909_FAD_A_301	CD2_1616_TYR_A_263	3.92426	3.00863	139.587	91.2109	54.8957	0.0142639	-0.392666
6I5R	C6_6611_BMA_B_2	CZ2_4161_TRP_A_303	3.67715	3.25603	103.366	101.199	50.0837	0.0117731	-0.735681
6SPO	CG_8014_MET_A_606	CZ2_3568_TRP_A_253	4.13342	3.15238	147.166	100.292	62.2764	0.0117432	-0.431394
5A98	C2_3686_ATP_A_252	CD2_382_PHE_A_23	4.37595	3.3138	159.519	118.926	50.8263	0.00911231	-0.367461
4UAB	CB_4856_ETA_A_403	CZ2_3160_TRP_A_242	3.49021	2.48293	149.609	70.4288	33.3273	0.00895323	-0.809531
6KXH	C1_4303_DY9_A_401	CD2_2278_TRP_A_186	3.83814	2.88274	143.631	92.6765	59.9931	0.00708821	-0.507689
6C02	C3_11175_FUC_I_2	ND1_9973_HIS_A_792	4.10944	3.2383	135.562	112.626	78.0719	0.00474298	-0.0722659
5V6F	C1_2079_BMA_B_1	CZ2_1106_TRP_A_896	3.99859	2.97774	152.305	107.944	13.0275	0.00251206	-1.0378
5V8K	CMA_2613_GB0_A_1001	CD2_1986_TRP_A_540	3.70036	3.14962	111.102	90.1471	71.9118	2.05605e-05	-0.318098
6I5R	C6_6611_BMA_B_2	CD2_4156_TRP_A_303	3.6931	2.97542	122.27	82.708	63.1502	-0.00110942	-0.49909
6I5R	C6_6611_BMA_B_2	CD2_4156_TRP_A_303	3.6931	3.46496	92.9031	111.361	49.4982	-0.00110942	-0.748563
6CMK	C3_5107_MES_A_501	CD2_910_PHE_A_98	3.54729	2.43264	178.016	77.1905	14.9113	-0.00232032	-0.511761
6FIY	CBB_4456_HEM_A_401	CZ2_2511_TRP_A_176	3.80242	3.27888	110.139	115.969	25.6805	-0.00334386	-0.943325
4YAH	CG_3705_MET_X_301	CD2_888_HIS_X_88	4.00578	3.47265	110.757	134.603	15.6434	-0.00389071	-0.337197
5F82	C6_3563_EPE_A_301	CD2_988_TRP_A_99	3.43853	2.99153	104.148	97.4479	50.4714	-0.00449861	-0.718391
5F82	C6_3563_EPE_A_301	CD2_988_TRP_A_99	3.43853	2.85503	112.427	77.2286	60.1845	-0.00449861	-0.530648
6O1B	C5_2135_MES_A_801	CD2_105_TYR_A_568	3.96488	3.01649	143.119	108.05	24.4044	-0.00558006	-0.583306
6P6V	C21_2567_O31_A_1204	CD2_891_HIS_A_1057	3.43133	2.42335	149.56	73.3233	28.538	-0.00607659	-0.206821
4RP9	C6_6750_ASC_A_501	CD2_5331_PHE_A_362	3.49206	2.4035	164.952	70.0073	23.6296	-0.00712937	-0.483555
4Y7S	CBB_1511_HEB_A_201	CZ2_1181_TRP_A_124	4.2407	3.26344	148.148	109.968	74.8405	-0.00832515	-0.236707
5F82	C8_3580_EPE_A_301	CZ2_993_TRP_A_99	4.14248	3.22629	140.015	112.838	33.5547	-0.00848759	-0.775974
6E4L	C2_4932_DMS_A_401	CD2_427_PHE_A_27	3.85695	3.45098	102.952	92.7497	77.3413	-0.0107288	-0.172766
6E4L	C2_4932_DMS_A_401	CD2_427_PHE_A_27	3.85695	3.36905	107.68	112.282	35.2171	-0.0107288	-0.531713
5TVY	C5_2550_XPE_A_201	CZ2_824_TRP_A_63	3.47971	2.63768	131.658	80.8676	34.8218	-0.012994	-0.849063
6P6S	C21_1013_O31_A_1201	CD2_86_HIS_A_1057	3.41796	2.41033	149.45	75.6746	24.2104	-0.0150397	-0.217798
5HBS	C20_1990_RTL_A_201	CD1_1529_TRP_A_106	3.52339	2.61177	138.274	76.2343	47.8597	-0.0150439	-0.673766
1GAI	C6A_6715_RY7_D_3	CD2_691_TRP_A_52	3.79517	3.05563	124.158	91.7107	55.2422	-0.0152958	-0.688719
6R62	C3_3631_3PY_A_301	CD2_3084_PHE_A_210	3.96354	3.2361	123.62	87.3956	69.9838	-0.016744	-0.27553
2DRI	C5_3929_RIP_A_272	CD2_2415_PHE_A_164	3.45378	2.67195	126.505	75.8615	45.3935	-0.0176829	-0.467449
2DRI	C5_3929_RIP_A_272	CD2_2415_PHE_A_164	3.45378	3.43425	81.6803	99.1207	68.2342	-0.0176829	-0.277813
3PFZ	C5_6205_BGC_C_3	CD2_498_TRP_A_38	3.56056	2.56612	147.92	79.482	38.4608	-0.0182922	-0.827539
5CL8	C4_3865_ORP_B_6	CZ2_3161_TRP_A_187	3.72621	3.18538	110.557	103.353	30.0795	-0.0190516	-0.827327
4Q0H	CBC_2829_LBV_A_405	CD2_2312_HIS_A_260	4.18377	3.28078	138.719	121.755	63.4241	-0.0218013	-0.186122
6NNR	C9_3871_CB3_A_902	CD2_1130_TRP_A_80	3.91175	3.03083	136.158	91.378	62.0201	-0.0222977	-0.578046
5EZ2	CMA_2502_BLA_A_301	ND1_1358_HIS_A_108	3.92135	3.26536	118.48	118.274	22.4681	-0.0227453	-0.35432
6B3P	C2_2170_GLC_C_2	CD2_432_TRP_A_208	3.85401	3.16363	120.691	115.896	18.2649	-0.0230872	-0.895502
6LQL	C3_6676_F0C_A_702	CD2_6379_TYR_A_433	4.43057	3.41813	151.526	112.151	69.2433	-0.0267693	-0.248515
4RYB	CB_2403_CSD_A_114	CD2_2017_HIS_A_247	3.85333	2.79575	158.187	106.326	25.6028	-0.0275044	-0.315849
4AIE	C3_8592_MES_A_1543	CD2_2332_TYR_A_150	4.17072	3.23165	142.407	117.735	13.0185	-0.0279662	-0.616663
6XUB	C11_2808_VOV_A_301	CD2_2122_PHE_A_187	3.85168	3.23748	115.521	106.503	57.8169	-0.0305919	-0.384222
4YKI	CA_3624_GLY_A_301	CD2_906_PHE_A_63	3.73201	2.93108	128.786	75.4339	59.7841	-0.032819	-0.408925
6SZP	C11_3296_M3B_A_300	CD2_1814_HIS_A_173	4.02336	2.99252	153.856	116.023	20.5148	-0.0341831	-0.355491
4X9R	CA_3256_56A_B_3	CZ2_621_TRP_A_414	3.89797	3.2532	117.663	103.724	44.7243	-0.0354532	-0.755979
2XU3	C5_3003_BTB_A_1222	CD2_2599_TRP_A_189	3.66553	2.60354	158.751	88.7279	19.6876	-0.0355049	-0.943093
3WWX	C2_5020_DIA_A_401	CD2_4449_HIS_A_339	3.72474	2.65447	160.701	84.8802	32.9493	-0.0364236	-0.262664
6ON4	C4_1034_SLB_A_301	CD2_1004_HIS_A_244	3.96223	3.47989	107.601	117.177	27.2027	-0.0369097	-0.292093
3WA2	CB_8216_TPQ_X_382	CD2_4978_TYR_X_384	4.01388	3.25662	125.924	97.7209	76.8397	-0.0370567	-0.201187
5UC5	CB_4421_CSD_A_164	CD2_3358_HIS_A_303	3.93214	2.93991	148.263	101.471	49.1438	-0.0372025	-0.264337
5HZ7	C1_6862_GLC_B_2	CD2_2240_TYR_A_156	4.19368	3.36715	131.808	108.042	48.3095	-0.0378353	-0.471597
2NLR	C4_2760_BGC_B_3	CD2_94_PHE_A_8	4.44388	3.46962	146.689	83.8177	34.2455	-0.0385115	-0.680404
2V89	CM3_1027_M3L_E_2004	CD2_12_TYR_A_1415	3.9931	2.92225	161.074	91.7738	41.449	-0.0423386	-0.552181
5HT2	C4_3521_EDA_D_1	CD2_2571_TRP_A_307	4.08267	3.32016	126.484	112.026	48.9118	-0.0424913	-0.763739
5MK9	C1_5252_GLC_B_4	CZ2_3093_TRP_A_234	3.49886	2.41793	162.88	69.6373	23.4153	-0.0439338	-0.919308
6BLK	C2_2240_ATP_A_501	CZ2_842_TRP_A_379	4.21003	3.19108	152.32	107.044	43.1351	-0.0457951	-0.728488
5JIP	C3_4903_MES_A_401	CD2_1081_TYR_A_73	3.98148	3.159	131.094	91.0595	58.9691	-0.0469239	-0.428007
5V6F	C1_2079_BMA_B_1	CD2_1101_TRP_A_896	4.02799	3.10316	140.672	115.349	13.0948	-0.0476381	-1.08795
2FVY	C5_4323_BGC_A_310	CD2_2632_TRP_A_183	4.28802	3.41704	135.869	98.9237	17.0414	-0.0486776	-1.20696
6V1C	C5_703_GAL_B_1	CD2_575_TRP_A_47	3.75291	3.29773	105.529	111.518	36.1191	-0.048889	-0.913737
2FVY	C5_4323_BGC_A_310	CZ2_2637_TRP_A_183	4.41933	3.47131	143.703	97.3707	15.6797	-0.0505841	-1.20887
4ZDM	CA_3568_GLY_A_301	CD2_927_PHE_A_66	4.02251	3.06536	144.16	89.2526	58.1655	-0.0509977	-0.439462
5U8U	C1_6162_DMS_A_509	CD2_5822_HIS_A_451	3.87972	3.1818	121.311	108.967	26.6177	-0.0518537	-0.352239
4PL9	C2_1287_ADP_A_613	CD2_522_PHE_A_474	4.1013	3.04737	157.819	91.6274	46.3893	-0.052373	-0.533961
6FUV	C6_6506_BMA_B_1	CD2_2778_TRP_A_214	4.30053	3.44017	134.894	117.819	86.6281	-0.0524926	-0.121375
2XU3	C5_3003_BTB_A_1222	CZ2_2604_TRP_A_189	4.0878	3.38707	121.907	111.968	19.523	-0.0524948	-0.960083
6Y9J	C5_2986_GAL_B_2	CD1_2025_TRP_A_198	4.08337	3.47933	115.378	120.481	19.9611	-0.0529283	-0.974064
6WQV	C3_5274_BGC_E_3	CD2_673_TRP_A_53	4.29726	3.45106	133.674	104.592	16.6156	-0.0532858	-1.12405
6L0Z	C1_5293_GLC_B_2	CD2_2178_TYR_A_155	4.28771	3.45679	132.348	111.767	45.2177	-0.0533605	-0.499417
3PFZ	C5_6182_BGC_C_1	CD2_5246_TRP_A_371	3.92891	2.94614	147.016	108.411	4.57906	-0.0538696	-0.968455
4ZBD	CA3_3447_GSH_A_301	CD2_569_PHE_A_39	3.86144	3.03062	131.542	88.4059	48.8324	-0.0539052	-0.525612
6MFL	CG2_4290_OPV_A_402	CD2_652_TYR_A_84	3.85972	3.4153	105.128	86.3334	88.6604	-0.0551085	-0.0724742
6MFL	CG2_4290_OPV_A_402	CD2_652_TYR_A_84	3.85972	3.21498	117.547	117.232	16.6041	-0.0551085	-0.639445
5TVY	C26_2583_XPE_A_201	CD2_156_PHE_A_9	4.34918	3.40454	143.288	123.034	30.8135	-0.055193	-0.561578
6WQV	C1_5270_BGC_E_3	CZ2_678_TRP_A_53	4.19569	3.15186	156.14	75.4999	17.9062	-0.0558788	-1.19815
4ZS9	C1_5675_GLC_C_2	CD2_2345_TRP_A_216	4.59621	3.49109	171.394	116.108	31.8	-0.0558837	-0.978723
6TD7	CMC_1966_HEM_A_201	CD2_1354_PHE_A_95	3.95364	3.15169	129.344	104.663	56.7207	-0.0559545	-0.420464
3PFZ	C1_6202_BGC_C_3	CZ2_503_TRP_A_38	4.22492	3.24307	147.309	70.1393	33.6411	-0.0563078	-1.08596
5IWU	C31_4232_ERY_A_404	CD2_2825_HIS_A_202	3.64623	3.37592	95.0004	85.4087	80.3865	-0.0563857	-0.124143
5IWU	C31_4232_ERY_A_404	CD2_2825_HIS_A_202	3.64623	3.11958	109.503	94.2457	52.0919	-0.0563857	-0.273613
3PFZ	C5_6205_BGC_C_3	CZ2_503_TRP_A_38	4.22443	3.2231	149.821	108.373	38.9518	-0.0570014	-0.866248
6V1C	C6_712_GAL_B_1	CD2_575_TRP_A_47	3.68917	2.91563	126.466	92.8935	46.2596	-0.0571217	-0.770856
6Y9J	C5_2986_GAL_B_2	CE3_2030_TRP_A_198	3.56018	2.54705	150.519	80.2658	19.8139	-0.0571865	-0.978322
5CTA	C7_2665_BM0_A_201	CD2_521_TYR_A_37	3.91255	3.19262	122.927	80.8728	68.3946	-0.0578592	-0.346891
5HZ7	C4_6911_GLC_B_3	CD2_4852_TYR_A_342	4.38904	3.28043	173.111	110.458	37.2703	-0.0578947	-0.557302
5CTM	CE_3255_KCX_A_104	CD2_1267_TYR_A_154	3.97901	3.26774	122.454	110.804	18.6024	-0.0593482	-0.66425
6I5R	C3_6607_BMA_B_2	CZ2_2862_TRP_A_216	4.08707	3.32806	126.204	103.535	39.7161	-0.0594897	-0.887757
6OW7	C06_3021_N9Y_P_303	CD2_2542_HIS_P_173	4.18193	3.16756	151.591	89.095	17.7254	-0.0597072	-0.429216
5TPR	C2D_5971_NAD_A_503	CD2_4308_HIS_A_287	4.1858	3.15718	153.637	88.6038	13.5067	-0.0600851	-0.419396
5KQA	CG1_1688_GSH_A_201	CD2_491_TYR_A_41	3.98663	3.38224	115.195	114.937	49.4699	-0.0608711	-0.467157
6H5W	C3_8810_FT8_A_710	ND1_5108_HIS_A_383	4.50169	3.39877	170.381	112.612	46.8982	-0.061474	-0.318021
2NLR	C6_2769_BGC_B_3	CD2_94_PHE_A_8	4.16025	3.23875	140.531	96.289	52.4409	-0.0614993	-0.486345
6OAL	C09_6903_M0P_A_1001	CD2_4714_TYR_A_795	4.31404	3.39476	140.518	85.687	42.0423	-0.0615734	-0.638313
5HR5	C2_6321_ADP_A_604	CD2_248_TYR_A_54	4.38899	3.32002	160.99	94.6841	21.2279	-0.0617499	-0.744816
6PK1	C4A_5763_PLP_A_501	CD2_1314_PHE_A_95	3.9318	3.18517	125.699	102.047	24.1766	-0.0641448	-0.668789
6S1H	C_5063_KQZ_A_504	CD2_495_PHE_A_170	4.32528	3.32927	149.284	114.145	21.2152	-0.0642792	-0.640588
6OW7	C11_3035_N9Y_P_303	CD2_2542_HIS_P_173	4.27308	3.39126	136.861	101.248	31.3589	-0.0650624	-0.377955
6XLV	C5_2551_BRU_B_7	CD2_641_PHE_A_197	3.88102	3.2582	116.149	91.6485	61.0402	-0.0658183	-0.428084
6L70	C16_4015_K36_A_401	ND1_621_HIS_A_41	4.28853	3.29524	148.859	108.437	6.58368	-0.0659875	-0.424133
6WBJ	C1_5898_GLC_B_2	CD2_2188_TYR_A_157	4.25589	3.3922	135.107	105.868	47.6221	-0.0663705	-0.512937
6MRV	C9_8036_DAN_A_601	CD2_4237_TRP_A_299	4.06561	3.15732	139.041	96.209	60.1083	-0.0664125	-0.678851
5EHM	CA_3843_OEM_A_301	CD2_858_TYR_A_65	3.38798	2.28398	170.243	63.4609	11.0086	-0.0664897	-0.517516
5BVB	C12_1986_DOG_A_201	CZ2_994_TRP_A_64	4.51711	3.41589	169.709	101.667	30.1227	-0.066568	-0.899136
4MK3	CA3_3011_GSF_A_304	CZ2_553_TRP_A_34	4.04712	3.30535	124.855	93.2375	62.1144	-0.0666713	-0.630496
4JED	CA3_3170_GTS_A_302	CZ2_556_TRP_A_39	3.64564	2.97183	119.023	76.1677	59.9094	-0.0676435	-0.649496
6Y9J	C1_2961_BGC_B_1	CD2_15_HIS_A_10	4.27669	3.46648	130.579	113.241	11.5268	-0.0679454	-0.438082
6FUV	C5_6481_BMA_B_2	CD2_4063_TRP_A_301	4.04891	3.26879	127.794	119.19	11.3415	-0.0679718	-0.948462
6L0Z	C1_5270_GLC_B_1	CZ2_3240_TRP_A_230	3.87695	2.86251	151.237	86.3152	35.1367	-0.0681502	-0.938587
4WZZ	C5_4381_RAM_A_401	CD2_259_TYR_A_64	4.14163	3.10609	154.692	75.8213	18.9402	-0.0681865	-0.815128
4X8E	CAC_6164_AVJ_A_501	CD2_5823_TRP_A_415	4.18474	3.40496	127.986	100.383	28.1033	-0.0682045	-1.0982
5HBS	C15_1996_RTL_A_201	CD1_1529_TRP_A_106	4.31577	3.34014	146.68	105.839	44.5126	-0.0689286	-0.918653
4WN5	C10_1613_MVC_A_402	CD2_1524_HIS_A_338	4.057	3.22163	132.352	110.293	31.0757	-0.0691213	-0.362957
5II5	C1_2099_GLC_B_2	CD2_464_TYR_A_3822	4.26482	3.39635	135.569	104.265	49.8665	-0.0700652	-0.501585
6FGC	CAI_4934_D95_A_816	CD2_117_PHE_A_330	4.10129	2.99537	171.286	92.9054	34.301	-0.0705236	-0.633551
5V8K	CMA_2613_GB0_A_1001	CZ2_1991_TRP_A_540	3.78403	3.39351	101.888	111.434	46.2821	-0.0711233	-0.829233
6T6C	C1_1750_NAG_B_3	CD2_838_TYR_A_61	4.29417	3.46761	132.027	95.8591	22.9347	-0.0718692	-0.712009
5SYN	C_3269_71T_A_301	CD2_2075_HIS_A_152	4.32111	3.22332	168.231	108.502	27.3443	-0.0720346	-0.354091
6JQB	C5B_6275_7SA_A_605	CD2_3247_TRP_A_221	4.15318	3.19196	144.857	110.014	8.65453	-0.0723217	-1.08826
4B5O	CCP_2368_ACO_A_1197	CD2_1947_PHE_A_166	4.45437	3.43538	152.569	105.589	63.3906	-0.0727606	-0.370996
5MK9	C6_5238_GLC_B_5	CD2_4739_TRP_A_353	4.27864	3.45653	131.552	109.88	9.10258	-0.0727765	-1.19535
6e+68	C15_7494_HVM_A_502	CD2_2894_HIS_A_191	4.23131	3.42817	129.961	122.72	41.7839	-0.0730331	-0.337297
4Y1B	C5D_5897_NAP_A_501	CD2_4307_HIS_A_301	4.26368	3.24099	152.895	108.449	63.7437	-0.0732965	-0.24054
6FUV	C6_6506_BMA_B_1	CD2_3772_TRP_A_281	4.4404	3.46168	147.261	113.349	66.7941	-0.0733416	-0.379354
3IP2	CA3_2664_N Q_A_63	CD2_967_TRP_A_90	4.37828	3.40448	146.564	125.132	75.3575	-0.0735592	-0.32454
5CUO	CDP_2673_COA_A_501	CD2_126_HIS_A_48	4.29313	3.43646	134.556	109.755	46.3923	-0.0737173	-0.334177
6Q4R	C5_12304_B3P_A_1010	CZ2_12082_TRP_A_921	4.37029	3.46566	139.154	115.749	44.9504	-0.0739483	-0.7646
5MK9	C1_5252_GLC_B_4	CD2_3088_TRP_A_234	4.34371	3.30838	154.883	116.738	22.0516	-0.0740126	-0.949387
5TVY	C23_2576_XPE_A_201	CD2_156_PHE_A_9	4.12129	3.13802	147.437	81.1131	19.6227	-0.074029	-0.810424
3PFZ	C1_6185_BGC_C_1	CZ2_5251_TRP_A_371	4.08258	3.16946	139.578	107.964	5.16683	-0.0745803	-1.16603
6YWN	C2_5049_2TM_A_702	CD2_2759_TYR_A_445	4.18114	3.1751	150.384	74.9531	35.8468	-0.0747697	-0.725956
6OB7	C39_5815_8DZ_A_619	CD2_3917_PHE_A_334	4.54952	3.49963	157.371	109.656	45.7516	-0.0747957	-0.527911
5MK9	C1_5289_GLC_B_6	CD2_4739_TRP_A_353	4.30163	3.32516	146.799	112.52	14.3363	-0.0751915	-0.789867
5II5	C6_2111_GLC_B_2	CD2_1582_TRP_A_4007	4.12171	3.43474	121.038	113.025	25.7596	-0.075266	-1.07221
5SYN	C20_3233_71T_A_301	CD2_1999_TRP_A_148	4.06348	3.14798	139.819	119.927	18.0987	-0.0752931	-0.862213
6V1C	C4_701_GAL_B_1	CZ2_580_TRP_A_47	3.92026	3.4231	108.375	108.628	30.9071	-0.075377	-0.988824
6Y9J	C3_2965_BGC_B_1	CD2_15_HIS_A_10	4.18922	3.44804	125.077	122.64	15.6613	-0.0759041	-0.374748
6GY5	C1_3972_EDO_A_702	CD2_3401_PHE_A_562	4.03758	3.41709	116.367	107.019	42.7909	-0.0762128	-0.563708
6V1C	C4_701_GAL_B_1	CD2_575_TRP_A_47	3.82804	2.95983	134.765	100.085	31.6438	-0.0762469	-0.989693
6FUV	C3_6477_BMA_B_2	CZ2_2783_TRP_A_214	4.12192	3.44467	120.349	106.698	43.0039	-0.0762984	-0.829828
2NLR	C3_2758_BGC_B_3	CD2_829_TYR_A_66	4.31447	3.38143	141.936	103.838	6.23711	-0.0764287	-0.758932
5Z99	C11_7365_SLB_A_501	CD1_5851_TRP_A_397	4.49267	3.435	158.774	105.504	45.0348	-0.0767924	-0.918489
2NLR	C5_2791_BGC_B_2	CZ2_330_TRP_A_24	3.87077	2.97868	137.087	99.3485	11.3552	-0.0770621	-1.05458
4EDQ	C1_7162_GLC_C_2	CD2_2353_TYR_A_156	4.25932	3.41615	133.365	103.391	48.3388	-0.0771039	-0.523611
6SGF	C5_1896_XYP_G_3	CD2_540_TYR_A_62	4.01667	3.19606	131.003	104.534	16.6311	-0.0771165	-0.699821
6WBJ	C6_5911_GLC_B_2	CD2_4799_TRP_A_342	4.16296	3.37747	128.403	109.793	18.3565	-0.0772296	-1.13668
2NLR	C3_2781_BGC_B_2	CD2_325_TRP_A_24	4.18473	3.28141	138.708	105.381	6.96674	-0.07734	-0.847695
6I5R	C5_6603_BMA_B_2	CD2_4156_TRP_A_303	4.07843	3.46026	116.304	119.492	22.6862	-0.077566	-0.992907
1GAI	C2_6710_NAG_B_1	CD2_3164_TYR_A_223	4.20056	3.12189	162.84	83.889	24.3197	-0.0784406	-0.774884
3WCZ	C2_4714_CIT_A_406	CD2_825_TYR_A_58	4.16673	3.27145	137.942	103.188	69.5565	-0.078985	-0.3168
5CL8	C2_3858_ORP_B_6	CZ2_1867_TRP_A_109	4.05096	3.33272	123.115	90.1902	80.9425	-0.0794415	-0.26168
5MK9	C2_5276_GLC_B_3	CD2_3088_TRP_A_234	4.24821	3.32203	141.099	115.584	5.02786	-0.0797267	-0.849777
4MZC	C1_1358_MPO_A_201	CD2_315_TYR_A_31	4.07742	3.31482	126.49	102.921	39.5737	-0.079989	-0.604383
5TRK	C35_7729_23E_A_601	CD2_5524_HIS_A_428	4.20119	3.42127	128.01	109.993	41.0014	-0.0800406	-0.332132
4XDU	C5_4681_ADP_A_505	CD2_3361_HIS_A_256	4.28175	3.17288	172.926	118.183	40.147	-0.0801775	-0.351446
6JQB	C6A_6301_7SA_A_605	CZ2_4615_TRP_A_308	4.27743	3.33205	143.21	100.049	8.33134	-0.0804433	-1.01024
5TVY	C6_2547_XPE_A_201	CD2_819_TRP_A_63	4.0303	3.26085	126.887	105.061	34.5705	-0.08046	-1.03988
5HZ7	C1_6906_GLC_B_3	CD2_4828_TRP_A_341	4.28987	3.34838	142.84	122.118	31.6871	-0.0806134	-0.658866
2XU3	C8_3014_BTB_A_1222	CZ2_2604_TRP_A_189	4.42157	3.33352	165.504	110.597	34.6605	-0.0806634	-1.00088
4UIN	C_2893_QI9_H_1226	CD2_1548_PHE_H_109	4.23206	3.13957	166.667	98.9682	42.3691	-0.0808015	-0.592043
1GAF	C7_2896_NPE_H_218	CD2_1350_TYR_H_100	4.42345	3.38864	154.795	106.951	29.9256	-0.0808922	-0.649618
1GAI	C6_6691_MAN_C_5	CD2_636_PHE_A_49	4.38848	3.41204	146.868	96.5838	55.8065	-0.0810013	-0.484309
5CGM	C1_8653_GLC_C_1	CD2_3168_TRP_A_300	4.18375	3.46914	123.101	115.787	19.3198	-0.0811037	-0.807908
5F82	C5_3560_EPE_A_301	CD2_988_TRP_A_99	3.98395	3.47149	109.452	118.719	27.7065	-0.0811672	-0.993763
6DBE	C7_1510_EPE_B_201	CD2_656_TYR_A_59	4.42569	3.37095	158.243	105.14	33.7657	-0.0812968	-0.638428
4WZZ	C3_4377_RAM_A_401	CD2_259_TYR_A_64	4.22608	3.23084	149.017	109.645	12.8182	-0.0813852	-0.711075
6JQB	C2A_6288_7SA_A_605	CD2_4610_TRP_A_308	3.55408	2.46389	165.465	79.7642	11.0601	-0.0814425	-0.981182
6WQV	C5_5278_BGC_E_3	CZ2_678_TRP_A_53	4.32845	3.30932	152.44	107.729	13.9719	-0.0815337	-1.04388
2XN2	C6_11303_GLA_A_1733	CD2_5138_TRP_A_340	4.23135	3.46974	126.7	116.535	30.4479	-0.0815887	-0.999331
5HZ7	C6_6875_GLC_B_2	CD2_4828_TRP_A_341	4.18232	3.3033	136.382	105.891	15.4932	-0.0817394	-1.18272
6Y9J	C6_2995_GAL_B_2	CD1_2025_TRP_A_198	4.1781	3.46367	123.079	104.153	61.351	-0.0818501	-0.576591
6L0Z	C6_5306_GLC_B_2	CD2_4866_TRP_A_340	4.13384	3.27931	134.135	107.491	12.404	-0.081966	-1.16762
1GCA	C5_4602_GAL_A_350	CZ2_2780_TRP_A_183	4.2564	3.33222	140.975	101.334	17.2834	-0.0823219	-1.22094
5MK9	C4_5231_GLC_B_5	CZ2_4744_TRP_A_353	4.33336	3.47191	135.072	113.294	7.92847	-0.0825185	-1.11765
5CGM	C2_8655_GLC_C_1	CZ2_3174_TRP_A_300	4.323	3.29612	153.521	104.853	13.4939	-0.0825732	-1.18151
2NLR	C1_2764_BGC_B_3	CD2_829_TYR_A_66	4.19615	3.1822	151.587	93.8577	2.06428	-0.0827114	-0.8085
5FAL	C15_5462_SKT_A_502	CD2_4614_TRP_A_384	4.53751	3.48892	159.337	125.049	61.5067	-0.0827328	-0.528911
3G5T	C3_4189_SAH_A_308	CD2_49_PHE_A_4	4.41579	3.31341	169.991	111.517	47.4157	-0.0833201	-0.51635
5CGM	C4_8659_GLC_C_1	CD2_3168_TRP_A_300	4.114	3.10506	150.788	91.8768	8.64437	-0.0833465	-1.10337
3WEO	C3B_12474_AC1_D_7	CD2_8307_PHE_A_601	4.31121	3.30632	150.451	110.685	38.111	-0.0834027	-0.589456
6SPO	CE_8018_MET_A_606	CD2_3668_TYR_A_260	4.36999	3.37055	149.79	113.981	23.5918	-0.083492	-0.660969
6H5W	C1_8807_FT8_A_710	ND1_5108_HIS_A_383	4.06977	3.02469	156.245	89.5985	11.1503	-0.0835812	-0.447483
4BN4	C2D_3854_AR6_A_1395	CD2_517_PHE_A_157	3.83173	3.08107	125.079	96.6501	43.9428	-0.0836804	-0.594953
6FUV	C5_6520_BMA_B_3	CD2_4605_TYR_A_337	4.21743	3.3526	135.163	89.1318	44.7215	-0.0836906	-0.625108
5II5	C4_2106_GLC_B_2	CZ2_1587_TRP_A_4007	4.40692	3.4771	141.74	118.781	7.94543	-0.0842046	-1.01262
5CBL	C6_1747_GAL_E_2	CE3_860_TRP_A_256	4.13132	3.30732	141.749	81.2579	35.1098	-0.0842113	-1.09067
1GAI	C4_6706_NAG_B_1	CD2_3164_TYR_A_223	4.43356	3.44982	147.817	116.616	21.6644	-0.0842402	-0.654875
6XUB	C22_2818_VOV_A_301	CD1_1450_PHE_A_137	3.98062	2.91207	160.447	95.2921	50.6656	-0.0842741	-0.498597
6WUP	C2_3162_EPE_A_302	CZ2_826_TRP_A_71	4.3254	3.41197	139.972	100.885	48.1441	-0.0844128	-0.880378
6WBJ	C4_5904_GLC_B_2	CZ2_4804_TRP_A_342	4.39759	3.47322	141.133	118.397	7.53238	-0.0846269	-1.01577
4ZS9	C1_5738_FRU_C_1	CZ2_2350_TRP_A_216	4.22054	3.117	170.331	99.1553	26.3086	-0.0846434	-1.06952
4Z0N	C5_4620_GAL_A_405	CZ2_2789_TRP_A_208	3.96955	2.90295	160.131	92.1599	19.3496	-0.084671	-1.09868
2V89	CE_1023_M3L_E_2004	CD2_548_TRP_A_1453	4.15575	3.18657	145.735	111.777	4.55167	-0.0848215	-1.09099
6DBE	C2_1487_EPE_B_201	CD2_512_PHE_A_47	4.27352	3.30609	145.674	100.483	2.28051	-0.0854588	-0.757065
5IDB	C6_2178_BMA_A_1003	CD2_793_PHE_A_55	4.33909	3.38507	144.259	107.263	33.7624	-0.0855386	-0.630135
3QVQ	C1_3755_G3P_A_301	CD2_3501_PHE_A_235	4.06951	3.09102	146.722	74.0735	27.1277	-0.0856985	-0.789035
5G3T	C7M_5761_FDA_A_419	CD2_4991_TRP_A_359	4.1569	3.281	136.066	121.573	47.3588	-0.0858289	-0.63907
6MFX	CAN_7698_9EF_A_2000	CD2_5800_TYR_A_1015	4.00323	3.04587	144.161	99.3064	19.7592	-0.0858789	-0.717836
6I5R	C2_6609_BMA_B_2	CZ2_2862_TRP_A_216	3.83851	3.09421	124.564	100.463	28.6956	-0.0858934	-1.01625
6NEH	C2_5018_SAH_A_401	CD2_2073_PHE_A_148	4.26267	3.16968	166.597	106.084	35.201	-0.0861489	-0.626886
4BS6	C32_3060_JG7_A_1342	CD2_2944_TYR_A_334	4.06656	3.19443	135.606	109.048	13.7492	-0.0864779	-0.719878
2XU3	C8_3014_BTB_A_1222	CD2_2599_TRP_A_189	3.95505	3.09982	133.889	108.969	34.3181	-0.0865224	-1.00674
5TVY	C21_2572_XPE_A_201	CD2_156_PHE_A_9	4.2652	3.38406	136.733	100.453	28.3107	-0.086533	-0.690793
3M8U	CA6_7713_GDS_A_1	CZ2_6160_TRP_A_429	3.84916	3.49332	100.142	104.633	43.4679	-0.0868092	-0.711072
4ZS9	C4_5681_GLC_C_2	CD2_3489_TYR_A_291	4.30619	3.26174	156.327	102.961	13.3795	-0.0871089	-0.738432
6I5R	C2_6609_BMA_B_2	CD2_2857_TRP_A_216	3.75451	2.66596	165.002	80.7359	28.3933	-0.0871855	-1.01754
4Y1B	C3D_5902_NAP_A_501	CD2_919_TYR_A_64	4.14364	3.186	144.37	84.2201	34.2147	-0.0871967	-0.724656
6Y9J	C3_2982_GAL_B_2	CE3_2030_TRP_A_198	4.19846	3.4139	128.4	102.713	22.0515	-0.0872282	-1.04093
4WCK	C4_6340_API_A_533	CD2_1601_HIS_A_128	4.1543	3.42806	123.899	119.969	31.3769	-0.087437	-0.372722
6SGE	C5_2569_GTP_A_201	CD2_419_TYR_A_34	4.20146	3.11038	166.081	102.477	27.4841	-0.0876287	-0.690177
1GCA	C4_4600_GAL_A_350	CD2_2775_TRP_A_183	4.0837	3.3814	122.025	89.2752	47.7274	-0.087933	-0.812861
3PFZ	C1_6185_BGC_C_1	CD2_5246_TRP_A_371	3.8584	2.83833	152.023	103.269	4.49844	-0.0879361	-1.17938
5WDR	C5_2573_GNP_A_203	CD2_447_TYR_A_32	4.28303	3.20602	162.52	103.601	19.5356	-0.0880668	-0.719551
6SRE	CB_6634_PRO_A_508	ND1_4943_HIS_A_366	3.86578	3.06034	129.47	105.67	30.7909	-0.0884584	-0.398784
6OJA	CG_3640_MET_A_1001	CD2_585_TYR_A_81	4.29442	3.48852	130.289	114.062	16.528	-0.0888499	-0.690711
5H4R	C3_5995_BGC_B_2	CZ2_5400_TRP_A_360	3.94618	2.98955	143.915	81.0778	50.4457	-0.0888938	-0.824423
6Y9J	C4_2984_GAL_B_2	CD1_2025_TRP_A_198	4.09905	3.20368	137.826	90.9894	45.1959	-0.0889059	-0.948324
6FUV	C6_6486_BMA_B_2	CD2_4063_TRP_A_301	4.01716	3.28158	124.302	91.9346	60.291	-0.089077	-0.668222
6I5R	C1_6600_BMA_B_2	CZ2_2862_TRP_A_216	4.06005	3.31766	124.898	79.9035	43.4394	-0.0896014	-0.909937
5EHM	CAA_3847_OEM_A_301	CD2_858_TYR_A_65	4.26096	3.44404	131.139	111.257	6.96782	-0.0898755	-0.718033
3LO8	C2_4069_FAD_A_415	CD1_1116_TYR_A_93	4.30569	3.28233	153.032	104.217	17.5516	-0.090112	-0.714382
4NO4	C4_1985_GAL_G_2	CZ2_971_TRP_A_69	4.14471	3.33516	130.315	102.985	35.2488	-0.0901221	-0.891025
1GCA	C5_4602_GAL_A_350	CD2_2775_TRP_A_183	4.06706	3.22105	133.288	102.039	17.4169	-0.0902044	-1.22882
5TRK	C36_7726_23E_A_601	CD2_5524_HIS_A_428	4.0333	3.49928	110.877	115.821	31.1355	-0.0902792	-0.400165
6Y43	C7_3453_EPE_A_505	CD2_2413_TYR_A_406	3.94698	2.88434	159.292	96.2587	10.3736	-0.0903988	-0.73168
4BS6	C9_3035_JG7_A_1342	CD2_952_TYR_A_193	4.11448	3.19816	139.92	89.5724	58.9619	-0.0905232	-0.481251
4EDQ	C1_7189_GLC_C_1	CZ2_3480_TRP_A_231	4.19991	3.18175	152.112	91.0602	30.6104	-0.0905405	-1.046
5TED	C9_3078_SKM_A_401	CD2_1593_PHE_A_196	4.23694	3.18625	157.387	93.2462	47.6937	-0.090869	-0.578902
5JRY	C5D_6890_NDP_A_500	CD1_5411_PHE_A_381	4.25282	3.4132	133.054	112.808	8.89112	-0.0908871	-0.721119
5EKD	C01_4969_5BX_A_401	CD2_1874_TYR_A_160	3.51877	2.9894	109.283	91.3681	49.485	-0.0915198	-0.549906
5MK9	C4_5268_GLC_B_3	CZ2_3093_TRP_A_234	4.19442	3.19464	149.632	101.943	4.46434	-0.0916084	-1.179
4UAB	CA_4849_ETA_A_403	CZ2_2759_TRP_A_215	4.23279	3.20643	153.418	90.1644	44.8189	-0.0918071	-0.859145
6JQB	C4A_6284_7SA_A_605	CZ2_4615_TRP_A_308	4.08455	3.04771	154.88	82.5977	12.0365	-0.0918279	-1.28359
4X9X	C5_3911_OLA_A_301	CD2_3721_HIS_A_266	3.71638	2.79983	139.279	75.7419	45.4855	-0.091857	-0.319797
6T6C	C8_1743_NAG_B_2	CZ2_1455_TRP_A_107	4.04068	3.30702	124.234	104.992	57.68	-0.0919493	-0.676904
5CI5	C6_5971_T6T_A_501	CD2_602_PHE_A_59	4.24438	3.32134	140.831	101.843	40.5203	-0.0921706	-0.617653
4H41	C12_4581_PE4_A_404	CD2_1824_TYR_A_167	3.96122	3.32717	117.084	103.473	28.4836	-0.0922152	-0.674549
6Q4R	C6_12314_B3P_A_1010	CZ2_12082_TRP_A_921	4.22678	3.20021	153.402	91.694	42.0734	-0.0924311	-0.931015
6V1C	C3_710_GAL_B_1	CZ2_580_TRP_A_47	4.19724	3.41365	128.353	105.429	34.7441	-0.0927495	-0.938647
2NLR	C5_2791_BGC_B_2	CD2_325_TRP_A_24	3.68449	2.57863	171.044	84.7307	10.9532	-0.0928939	-1.07041
4ZCD	C7M_4848_FAD_A_401	CD2_3327_HIS_A_232	3.89345	3.21475	119.954	108.83	31.5196	-0.0929889	-0.396764
4ZCD	C7M_4848_FAD_A_401	CD2_3327_HIS_A_232	3.89345	3.43435	106.081	84.1049	79.1631	-0.0929889	-0.168322
5EO8	C5_4494_TFU_A_401	CD2_591_TYR_A_40	3.99591	3.38315	115.754	110.322	26.2259	-0.0935098	-0.674639
6PKU	C6_3736_NDG_A_401	CD2_1012_PHE_A_141	4.21283	3.41107	129.798	96.7096	49.1174	-0.0935128	-0.551731
4ZS9	C6_5686_GLC_C_2	CD2_3489_TYR_A_291	4.19109	3.21188	147.014	96.0436	36.9622	-0.0936207	-0.66594
6WQV	C5_5278_BGC_E_3	CD2_673_TRP_A_53	3.70278	2.63614	159.872	88.7344	13.9184	-0.0941051	-1.05645
6FUV	C2_6475_BMA_B_2	CD2_2778_TRP_A_214	3.90307	2.79407	172.953	91.6452	24.0564	-0.094258	-1.08169
5II5	C6_2111_GLC_B_2	CZ2_1587_TRP_A_4007	3.82991	2.76968	158.726	84.1887	25.7658	-0.0944058	-1.09135
6IUY	C3B_1470_NAD_A_701	CD2_397_TYR_A_396	3.78535	2.80874	146.043	92.4708	6.34003	-0.0944945	-0.729809
5DUF	C2_3498_G7A_A_301	CD2_1048_HIS_A_79	4.02967	3.1335	137.802	86.6345	42.8395	-0.0951583	-0.376276
3PE6	C24_3981_ZYH_A_304	CD2_2514_TYR_A_194	3.85661	3.16025	121.118	100.387	23.5121	-0.0951607	-0.710199
5TRK	C37_7723_23E_A_601	CD2_5524_HIS_A_428	4.03201	3.17136	134.5	86.1485	40.8523	-0.0956371	-0.390069
6XLV	C4_2535_BRU_B_7	CD2_641_PHE_A_197	3.9627	3.27594	120.686	103.086	24.1321	-0.0960041	-0.703383
5SZC	CB_1642_ALY_H_14	CD2_154_PHE_A_264	4.0185	3.41549	115.163	125.155	16.2946	-0.0961658	-0.654334
5JRY	C3D_6900_NDP_A_500	CD1_5411_PHE_A_381	4.1747	3.24726	141.205	85.7984	53.4096	-0.0965938	-0.552154
6B3P	C4_2195_GLC_C_3	CD2_302_TYR_A_198	4.15663	3.23463	140.571	103.247	4.8793	-0.0970455	-0.77414
5MK9	C6_5258_GLC_B_4	CD2_2161_TYR_A_164	4.12222	3.15557	145.404	104.113	13.8296	-0.0975252	-0.741805
6WBJ	C6_5911_GLC_B_2	CZ2_4804_TRP_A_342	3.92229	2.85163	160.866	90.2794	18.2995	-0.0977703	-1.15722
5VI6	C04_5130_5OM_B_4	CD2_2285_HIS_A_180	3.66226	2.69164	145.138	79.1032	38.0213	-0.0977767	-0.341301
6RXS	CE_3071_ALY_B_16	CD2_1253_HIS_A_147	3.67838	2.95327	122.761	102.37	28.9027	-0.098309	-0.397746
6RXS	CE_3071_ALY_B_16	CD2_1902_PHE_A_190	4.04186	2.97087	161.055	79.3489	5.81993	-0.0984818	-0.84045
3PFZ	C5_6182_BGC_C_1	CZ2_5251_TRP_A_371	3.48944	2.40687	163.176	75.204	5.72959	-0.0985123	-1.0131
6P8J	C3_4674_ATP_A_401	CD1_3161_PHE_A_200	4.03172	3.38761	117.903	78.7771	53.3453	-0.0990072	-0.575796
4ZK1	C8_3196_4P7_A_303	CZ2_2223_TRP_A_143	3.83212	3.45692	101.156	97.8297	60.9693	-0.0990118	-0.55668
4AB4	C7M_5211_FMN_A_1351	CD2_4985_TYR_A_336	4.13169	3.49511	117.583	103.778	76.5117	-0.0993844	-0.258216
5HZ7	C1_6889_GLC_B_1	CE3_3257_TRP_A_231	3.92894	2.9239	150.037	84.1259	38.4049	-0.0995074	-0.9736
5DT6	CG_3687_GLU_A_301	CD1_2470_TYR_A_179	4.28435	3.44339	133.18	100.045	80.0335	-0.0996139	-0.217345
5HT2	C5_3526_EDA_D_1	CD2_2571_TRP_A_307	4.04145	3.43428	115.475	108.286	40.3288	-0.100322	-0.768835
6WBJ	C1_5926_GLC_B_1	CE3_3192_TRP_A_232	4.04586	3.01968	153.084	90.3914	38.0183	-0.10052	-0.958785
6NBE	CCP_2317_COA_N_400	CD2_1868_PHE_N_204	4.01753	2.95448	159.48	97.4795	12.8649	-0.100617	-0.750197
5CBL	C4_1745_GAL_E_2	CE3_860_TRP_A_256	4.11856	3.26229	143.706	97.8067	31.0625	-0.100645	-1.05182
2XN2	C5_11300_GLA_A_1733	CD2_5138_TRP_A_340	4.00677	3.44127	112.746	103.884	39.9752	-0.100775	-0.999149
4XNH	CCP_1251_ACO_C_201	CD2_1069_TRP_C_141	3.99502	3.06718	140.953	95.7709	16.1094	-0.101039	-1.21585
1GAI	C6A_6715_RY7_D_3	CZ2_696_TRP_A_52	3.47128	3.10119	99.9158	91.0535	55.2956	-0.101097	-0.774521
1GAI	C6A_6715_RY7_D_3	CZ2_696_TRP_A_52	3.47128	2.72678	123.688	71.4982	49.4116	-0.101097	-0.818614
6V1C	C5_703_GAL_B_1	CZ2_580_TRP_A_47	3.60332	2.64732	143.351	74.4573	36.5208	-0.101817	-0.966666
3WEO	C6B_12505_AC1_D_7	CD2_4099_TRP_A_329	4.01	3.02131	147.908	87.748	19.8279	-0.10189	-1.13319
6PQ1	C22_3859_45D_A_501	CD2_1293_TRP_A_110	3.86913	2.92715	142.247	106.255	24.7042	-0.102325	-1.048
6DBE	C3_1490_EPE_B_201	CD2_656_TYR_A_59	4.09515	3.07596	152.21	98.9647	6.33849	-0.102495	-0.77789
6PLH	C6_2490_MAN_C_301	CZ2_523_TRP_B_47	4.10825	3.28525	131.394	96.9001	33.2961	-0.102644	-0.900242
4Z0N	C3_4616_GAL_A_405	CZ2_2789_TRP_A_208	4.10944	3.10566	150.071	93.2821	18.6337	-0.102655	-1.19049
6SZP	C01_3307_M3B_A_300	CD2_731_PHE_A_76	3.89497	2.99006	138.447	97.6433	10.6142	-0.103243	-0.757112
4X8R	C5_4398_BDP_A_401	CD2_2426_TYR_A_191	4.07095	3.07077	149.5	77.2	41.0892	-0.103451	-0.69033
4KXQ	C3D_2676_APR_A_602	CD2_507_PHE_A_273	4.02424	3.21397	130.134	101.226	27.643	-0.103843	-0.715827
2XU3	C7_3011_BTB_A_1222	CD2_2599_TRP_A_189	4.00805	3.33519	119.823	103.76	36.2519	-0.103933	-0.772798
5IDB	C4_2165_BMA_A_1003	CD2_793_PHE_A_55	4.06637	3.00553	159.112	79.6541	31.5837	-0.104308	-0.743586
6P8J	C2_4676_ATP_A_401	CD1_3161_PHE_A_200	4.08322	3.21334	135.397	98.5793	14.0279	-0.105	-0.771183
6SGF	C1_1875_XYP_G_2	CD2_1246_TYR_A_110	4.06579	3.135	141.335	94.4575	34.4718	-0.105032	-0.687699
4PIO	C3_4509_SAH_A_401	CD1_403_TYR_A_39	4.01336	3.45494	112.32	109.404	32.3701	-0.105248	-0.65852
6B3P	C6_2205_GLC_C_3	CD2_302_TYR_A_198	3.95768	2.99876	144.256	98.0944	6.05641	-0.105381	-0.770341
5WL1	CBD_4138_CUY_A_401	CD2_500_HIS_A_38	3.95292	2.89436	158.432	92.4847	43.0367	-0.105419	-0.355426
4XNH	CCP_1251_ACO_C_201	CZ2_1074_TRP_C_141	4.06497	2.96574	168.812	91.3974	16.2805	-0.105813	-1.22062
6LQL	C7M_6708_FAD_A_701	CD2_5698_TRP_A_386	4.2676	3.367	138.636	121.771	39.0376	-0.106027	-0.756851
4WCK	C2_6346_API_A_533	CD2_1601_HIS_A_128	3.9711	2.99448	146.316	93.9348	13.6707	-0.106369	-0.458602
5HZ7	C6_6875_GLC_B_2	CZ2_4833_TRP_A_341	4.05518	2.97485	163.086	94.6058	15.1629	-0.106602	-1.20758
6P58	C20_2237_VRB_A_601	CD2_925_TRP_A_499	4.09195	3.35788	124.334	123.066	8.235	-0.106605	-0.796297
2V89	CM2_1035_M3L_E_2004	CD2_548_TRP_A_1453	3.9943	3.00604	147.817	96.1661	7.53314	-0.106647	-1.19536
4NO4	C5_1987_GAL_G_2	CD2_966_TRP_A_69	3.94791	2.91388	154.26	86.4006	33.1442	-0.107241	-1.07872
4QJL	C3P_3516_COA_A_301	CD2_2566_PHE_A_173	3.86612	3.14785	122.705	96.1135	39.8512	-0.107262	-0.653361
4Z0N	C4_4618_GAL_A_405	CD2_2783_TRP_A_208	3.98784	3.45491	110.713	94.9659	48.1432	-0.107501	-0.745832
2V89	CM1_1031_M3L_E_2004	CD2_548_TRP_A_1453	3.77545	2.70055	161.656	91.3059	7.53314	-0.107515	-1.07429
3SIG	C4D_3919_AR6_A_280	CD2_3183_PHE_A_227	3.9786	3.44206	110.917	101.475	43.4724	-0.107603	-0.606515
4G1Q	C20_6690_T27_A_601	CD2_2381_TRP_A_229	3.67071	2.89521	127.365	83.872	52.9741	-0.107704	-0.722693
6BFG	C1_3264_FMN_A_401	CD2_1987_HIS_A_274	3.82796	3.20545	116.013	81.0847	65.4129	-0.107824	-0.270607
2FVY	C3_4319_BGC_A_310	CZ2_2637_TRP_A_183	4.0473	2.97554	161.259	86.9118	11.2676	-0.107874	-1.24457
4PSR	C5_8448_FUL_A_622	CD2_4599_TRP_A_311	3.94572	3.46576	107.439	111.587	37.9264	-0.107951	-0.932725
5H4R	C5_6002_BGC_B_2	CD2_5395_TRP_A_360	3.98481	2.9771	150.424	79.2789	36.8001	-0.108831	-1.03734
2NLR	C6_2795_BGC_B_2	CZ2_330_TRP_A_24	4.04806	3.32502	123.436	93.7167	49.6875	-0.109191	-0.825856
4BEU	C2A_5845_PLP_A_1416	CD2_2603_HIS_A_204	3.97795	3.34477	117.079	85.216	65.7794	-0.109333	-0.275029
6GW0	C5_4537_TUD_A_600	CD2_2239_TRP_A_371	4.2687	3.23203	154.993	113.463	17.5527	-0.109346	-1.14558
5DKV	C3_4360_T6T_A_401	CD2_272_PHE_A_46	4.04692	3.17556	135.536	91.4364	33.6063	-0.109965	-0.710848
6WQV	C3_5302_GLC_E_1	CZ2_4766_TRP_A_321	3.98503	3.04005	142.702	78.1681	49.8964	-0.110166	-0.880418
4BOE	C26_1470_CLR_A_575	CD2_1147_TRP_A_117	3.66181	2.95114	121.665	97.8816	36.0937	-0.110536	-0.99973
4BOE	C26_1470_CLR_A_575	CD2_1147_TRP_A_117	3.66181	3.40232	94.4559	88.7728	80.7493	-0.110536	-0.324692
5MK9	C6_5238_GLC_B_5	CZ2_4744_TRP_A_353	4.00374	2.98444	151.997	96.6448	10.5936	-0.110594	-1.23317
2NLR	C1_2787_BGC_B_2	CD2_325_TRP_A_24	3.97	3.03952	141.149	102.726	6.18747	-0.111096	-1.17604
4NO4	C6_1990_GAL_G_2	CZ2_971_TRP_A_69	3.9956	3.25258	124.847	81.9734	44.336	-0.1113	-0.952949
5F9S	C2A_5600_PLP_A_401	CD2_1451_TRP_A_108	3.63379	2.90132	123.239	97.6259	39.7235	-0.11177	-0.798571
6B3P	C2_2170_GLC_C_2	CZ2_437_TRP_A_208	3.44302	2.36324	162.462	64.2247	18.4955	-0.11278	-0.985195
3QPA	CB_2534_MIR_A_120	CD1_1301_TYR_A_119	4.01534	3.10331	139.306	89.5467	30.728	-0.112907	-0.746598
4NO4	C5_1987_GAL_G_2	CZ2_971_TRP_A_69	3.99034	3.37826	115.708	100.595	33.9912	-0.113396	-1.08487
5V8K	CBA_2636_GB0_A_1001	CD2_1986_TRP_A_540	4.1965	3.14541	157.418	117.286	36.031	-0.114042	-0.98865
4PNE	C3_4031_SAH_A_301	CD2_239_TYR_A_23	4.01712	3.03963	146.561	84.4826	35.6047	-0.114287	-0.719746
6L0Z	C6_5306_GLC_B_2	CZ2_4871_TRP_A_340	3.90924	2.82843	163.244	89.4548	13.5609	-0.114524	-1.20018
6SXT	C5_6733_LXE_A_507	CZ2_2565_TRP_A_206	4.00704	2.97273	154.455	86.7729	18.375	-0.114838	-1.15875
4MZC	C3_1366_MPO_A_201	CD2_315_TYR_A_31	3.49372	3.20084	95.7609	90.0578	61.0109	-0.115495	-0.472911
4MZC	C3_1366_MPO_A_201	CD2_315_TYR_A_31	3.49372	2.63678	133.002	74.7896	38.3906	-0.115495	-0.604878
6L70	C13_4006_K36_A_401	ND1_621_HIS_A_41	3.94071	2.88302	158.279	83.494	10.6534	-0.115583	-0.457085
1VYR	C7M_4625_FMN_A_1401	CD2_4478_TYR_A_351	4.19895	3.10223	167.795	112.721	33.2501	-0.115914	-0.633464
2XN2	C5_11300_GLA_A_1733	CZ2_5143_TRP_A_340	3.9895	3.41823	113.071	100.833	39.9892	-0.117266	-1.01564
6B3P	C1_2168_GLC_C_2	CD2_432_TRP_A_208	3.58114	2.8264	124.771	76.9618	49.3273	-0.117938	-0.812432
5SYN	C5_3223_71T_A_301	CD2_1999_TRP_A_148	3.92124	2.92673	148.515	92.2927	28.598	-0.118226	-1.06441
5BVB	C15_1989_DOG_A_201	CD2_989_TRP_A_64	3.94886	3.30389	117.787	120.141	25.7892	-0.119206	-1.08772
6GW0	C19_4570_TUD_A_600	CD2_2239_TRP_A_371	4.32188	3.33062	148.694	105.615	16.8093	-0.119471	-1.26601
5CGM	C2_8655_GLC_C_1	CD2_3168_TRP_A_300	3.88954	2.90876	146.727	99.4523	14.2081	-0.119536	-1.21847
6GW0	C1_4526_TUD_A_600	CD2_2239_TRP_A_371	4.18692	3.16813	152.227	82.9146	22.5243	-0.119658	-1.0736
6HR0	CMA_1151_HEC_A_104	CD2_749_HIS_A_62	3.83857	2.86964	145.224	86.5699	37.9421	-0.120243	-0.391711
6FEX	C21_4299_D6Z_A_1001	CD1_2370_PHE_A_785	3.97069	3.35469	115.92	85.525	61.6004	-0.120325	-0.492669
6HFQ	CE_5223_KCX_A_1556	CD2_1296_TYR_A_1558	3.97486	3.33007	117.845	79.6231	60.7994	-0.121074	-0.512428
6SGF	C4_1912_XYP_G_1	CD2_1246_TYR_A_110	3.96237	2.90019	159.214	76.2416	15.468	-0.121991	-0.824732
5SYT	C3_5443_C8E_A_516	CD2_1614_TRP_A_141	4.26044	3.2795	147.261	108.392	10.8679	-0.122214	-1.187
4EDQ	C6_7177_GLC_C_2	CZ2_5131_TRP_A_341	3.97105	2.97554	148.731	90.6199	12.3054	-0.122298	-1.26297
5II5	C4_2106_GLC_B_2	CD2_1582_TRP_A_4007	3.54822	2.43353	178.591	75.7308	8.03702	-0.122456	-1.05087
6OS6	C13_5359_DST_A_401	CD2_2106_TRP_A_148	3.73591	3.18309	111.317	111.848	29.9218	-0.12286	-0.914322
6FIY	CAB_4454_HEM_A_401	CD2_2506_TRP_A_176	3.5239	2.62861	137.789	73.343	40.149	-0.123021	-0.931459
6e+68	C13_7500_HVM_A_502	CD2_2894_HIS_A_191	3.90391	3.36874	110.64	95.669	48.1544	-0.124175	-0.376231
6e+68	C13_7500_HVM_A_502	CD2_2894_HIS_A_191	3.90391	3.24104	118.93	79.968	55.1373	-0.124175	-0.351174
6WBJ	C4_5904_GLC_B_2	CD2_4799_TRP_A_342	3.54857	2.43624	174.971	75.733	7.53671	-0.12435	-1.05549
5VN0	C4D_6440_NAI_A_503	CD2_3341_PHE_A_242	3.75758	3.20103	111.622	97.4785	40.8204	-0.124504	-0.656795
5CBL	C5_1746_GAL_E_2	CD1_855_TRP_A_256	3.90884	3.08278	144.944	75.1311	36.0313	-0.124682	-1.05461
6WUP	C10_3178_EPE_A_302	CZ2_826_TRP_A_71	3.78636	2.72157	159.505	74.4062	30.8715	-0.124812	-1.04267
6FUV	C2_6475_BMA_B_2	CZ2_2783_TRP_A_214	3.81427	2.93475	135.812	91.522	25.171	-0.124883	-1.11232
4PSR	C6_8450_FUL_A_622	CD2_4599_TRP_A_311	4.02782	3.212	130.659	109.359	36.9755	-0.124963	-0.983485
5VN0	C5D_6437_NAI_A_503	CD2_3341_PHE_A_242	3.49318	2.696	127.899	83.032	31.1416	-0.125581	-0.664855
6XRK	C5_5311_BTB_A_402	CD2_4746_TRP_A_321	3.88194	3.0844	128.848	81.5392	53.4081	-0.125722	-0.776768
6O1B	C3_2131_MES_A_801	CD2_105_TYR_A_568	3.93119	2.98346	142.961	80.9907	32.8366	-0.125884	-0.730547
1GCA	C3_4598_GAL_A_350	CZ2_2780_TRP_A_183	3.94793	2.89902	156.685	84.905	15.689	-0.126049	-1.22805
5HQJ	C3_3201_64K_A_401	CD2_209_PHE_A_43	3.94204	2.8785	159.463	76.9735	14.4859	-0.126248	-0.829853
1W7C	C5_10212_NAG_B_1	CD2_1526_PHE_A_158	3.82338	2.71594	172.277	80.7273	23.1301	-0.126497	-0.72457
5TVY	C9_2540_XPE_A_201	CD2_2371_TYR_A_174	3.86958	2.84025	153.447	90.0137	8.18091	-0.12741	-0.784015
5HGR	C22_4951_45D_A_501	CD2_1651_TRP_A_110	3.88081	2.93281	142.858	103.715	26.5197	-0.127961	-1.05847
6JQB	C5B_6275_7SA_A_605	CZ2_3252_TRP_A_221	3.63858	2.61476	152.29	83.5855	9.19276	-0.12827	-1.14421
6HFQ	CG_5206_KCX_A_1556	CD2_1296_TYR_A_1558	4.04642	3.42738	116.253	106.274	60.5182	-0.129033	-0.459982
6H5W	C9_8827_FT8_A_710	CD2_7260_TYR_A_523	3.93695	3.08377	133.669	82.1374	43.1972	-0.129258	-0.685683
6MRV	C9_8036_DAN_A_601	CZ2_4242_TRP_A_299	3.4632	3.01764	104.145	83.8353	60.0983	-0.129901	-0.74234
6MRV	C9_8036_DAN_A_601	CZ2_4242_TRP_A_299	3.4632	2.72252	123.364	79.5402	40.5602	-0.129901	-0.917534
2NLR	C5_2762_BGC_B_3	CD2_829_TYR_A_66	3.93104	2.84723	163.947	84.2806	6.29131	-0.130303	-0.80974
3PFZ	C3_6189_BGC_C_1	CD2_5246_TRP_A_371	3.79263	2.79618	148.557	92.4499	9.19243	-0.130521	-1.04137
4BN4	C1D_3852_AR6_A_1395	CD2_517_PHE_A_157	3.93118	3.05653	135.621	87.1701	33.3897	-0.131478	-0.746328
5HBS	C15_1996_RTL_A_201	CE3_1534_TRP_A_106	3.77238	2.87813	137.109	76.7469	44.2175	-0.131494	-0.981219
5HBS	C15_1996_RTL_A_201	CE3_1534_TRP_A_106	3.77238	3.41467	100.035	99.2009	52.6884	-0.131494	-0.734051
4UIN	C14_2905_QI9_H_1226	CD2_463_TRP_H_33	4.16058	3.48711	120.153	111.04	20.3056	-0.132388	-1.18287
6P80	C3_3706_ATP_A_401	CD2_2180_PHE_A_203	3.91931	3.30774	115.504	95.667	39.0101	-0.132492	-0.692377
5TUI	C7M_5841_FAD_A_404	CD2_3953_TYR_A_267	4.54167	3.46688	162.28	119.756	45.4381	-0.132875	-0.551011
6FUV	C5_6481_BMA_B_2	CZ2_4068_TRP_A_301	3.40999	2.33489	161.389	66.7914	12.5954	-0.132905	-1.01339
6Y9J	C4_2984_GAL_B_2	CE3_2030_TRP_A_198	3.91995	3.45555	106.447	94.8828	44.7745	-0.132946	-0.992364
4YDD	C10_13273_MGD_A_1003	CD2_11136_HIS_A_764	3.77381	2.73829	154.237	80.3585	35.5981	-0.133582	-0.3897
1GAI	C6_6698_NAG_B_2	CD2_3382_PHE_A_237	3.77832	3.18677	113.91	79.1126	63.2018	-0.133783	-0.490403
1GAI	C6_6698_NAG_B_2	CD2_3382_PHE_A_237	3.77832	3.20333	112.819	100.028	35.9257	-0.133783	-0.695914
4IX8	CG_2830_LLP_A_286	CD2_1855_TYR_A_256	4.43335	3.46385	146.112	108.558	67.6404	-0.133982	-0.382679
5MK9	C4_5247_GLC_B_4	CD2_2161_TYR_A_164	3.91903	2.8291	165.705	81.2162	4.3677	-0.134243	-0.829044
5TVY	C6_2547_XPE_A_201	CZ2_824_TRP_A_63	3.76543	3.179	113.508	99.8863	34.5353	-0.134248	-1.09367
6WUP	C2_3162_EPE_A_302	CD2_820_TRP_A_71	3.83692	2.98457	133.397	79.7346	48.5044	-0.134505	-0.93047
5V8K	CMA_2613_GB0_A_1001	CD2_1928_HIS_A_537	3.85807	2.97496	136.262	76.5748	39.4921	-0.134574	-0.419551
4Z0N	C5_4620_GAL_A_405	CD2_2783_TRP_A_208	3.63261	2.72926	137.747	93.0346	21.4136	-0.136197	-1.1502
4X9R	CD_3320_4L0_B_1	CD2_2382_PHE_A_535	3.90113	2.80435	167.829	76.8691	22.2875	-0.137156	-0.776103
4EDQ	C4_7184_GLC_C_1	CD2_2353_TYR_A_156	3.90988	2.79768	175.112	73.8951	7.66798	-0.137436	-0.829673
6U97	CBA_1166_HEM_A_202	CD2_626_TYR_A_71	4.16544	3.19466	145.897	94.5145	60.9754	-0.137955	-0.48017
4XB4	C05_2025_45D_A_201	CD2_1495_TYR_A_129	3.95585	3.09949	134.004	106.485	29.5893	-0.139045	-0.698019
6WBJ	C4_5921_GLC_B_1	CD2_2188_TYR_A_157	3.89992	2.78616	176.753	73.8615	8.81953	-0.14032	-0.825383
5HZ7	C4_6868_GLC_B_2	CD2_4828_TRP_A_341	3.83772	2.73936	168.306	80.8345	1.72211	-0.140571	-1.12738
4BOE	C4_1414_CLR_A_575	CD2_174_HIS_A_17	3.84239	2.77046	161.108	75.963	13.6792	-0.141376	-0.456977
4AIE	C7_8603_MES_A_1543	CD2_2332_TYR_A_150	3.8241	2.77388	156.817	83.7219	7.74276	-0.141665	-0.793588
4GJZ	C3_3207_AKG_A_502	CD2_1631_TRP_A_310	4.12068	3.01931	169.408	99.1461	37.7838	-0.142055	-1.02634
4KXQ	C2D_2674_APR_A_602	CD2_507_PHE_A_273	3.88803	2.98824	137.903	85.3962	27.4524	-0.142225	-0.790552
6OJA	CE_3644_MET_A_1001	CD2_585_TYR_A_81	3.53065	2.47496	157.43	76.3159	12.4083	-0.142225	-0.67713
6BQA	C12_1680_67C_A_201	CD2_399_PHE_A_45	3.99024	3.43201	112.276	119.757	17.756	-0.143042	-0.705353
5HGR	C40_4913_45D_A_501	CD2_4242_TRP_A_279	4.30218	3.41699	137.211	93.6476	60.456	-0.143492	-0.747177
6CZI	C6_1638_38E_A_201	CD2_1050_TYR_A_72	4.28349	3.29465	149.73	117.734	29.6263	-0.144347	-0.66795
5TUI	C8M_5836_FAD_A_404	CD2_3953_TYR_A_267	4.51132	3.43819	161.933	115.565	42.2278	-0.144409	-0.593114
6T2L	C15_1487_HL9_A_201	CD2_800_TRP_A_79	4.05248	3.30947	124.926	109.634	32.5141	-0.144634	-1.0622
5OJY	C25_2111_9XB_A_304	CD2_1700_TRP_A_177	4.30189	3.18975	175.505	105.39	30.5062	-0.145082	-0.999249
1GAI	C5A_6685_RY7_D_3	CD2_691_TRP_A_52	4.09111	3.36804	123.566	105.505	32.7515	-0.145718	-1.07208
2XU3	C6_3006_BTB_A_1222	CZ2_2604_TRP_A_189	3.77629	3.32909	105.111	94.6197	50.3534	-0.147188	-0.868355
2XU3	C6_3006_BTB_A_1222	CZ2_2604_TRP_A_189	3.77629	3.28888	107.466	70.757	71.701	-0.147188	-0.542066
6K35	C5_5982_NGT_A_701	CD2_5213_TRP_A_582	3.76599	2.71071	157.641	74.3752	26.1494	-0.147433	-1.08534
4WN5	C8_1607_MVC_A_402	CD2_1524_HIS_A_338	3.78074	2.82047	144.098	86.3406	23.7064	-0.147501	-0.429854
1LLF	C21_7896_F23_A_800	CD2_5317_PHE_A_366	4.35722	3.28425	161.765	112.813	60.4017	-0.148647	-0.461692
4PSR	C4_8446_FUL_A_622	CD2_4599_TRP_A_311	3.79607	2.84131	143.488	83.8029	28.99	-0.148665	-1.01667
5DFS	CMA_1593_HEM_A_201	CZ2_879_TRP_A_59	4.41536	3.4098	150.612	85.2262	28.433	-0.148821	-1.16707
4FB2	CBC_6096_HEM_A_501	CD2_1475_PHE_A_109	4.18432	3.48102	122.962	104.88	70.4273	-0.149401	-0.371528
1GAI	C2_6705_RY7_D_3	CD2_4444_TYR_A_311	3.83673	2.7273	173.334	75.8558	16.5936	-0.149538	-0.788264
4UIN	C15_2902_QI9_H_1226	CD2_463_TRP_H_33	3.80081	2.79372	150.121	83.4852	24.3073	-0.149756	-1.09778
6L0Z	C4_5276_GLC_B_1	CD2_2178_TYR_A_155	3.86968	2.75571	177.073	71.6854	6.50098	-0.149784	-0.829614
6GEH	C7M_3604_FAD_A_635	CD2_499_TYR_A_47	4.18578	3.432	125.984	97.4512	81.7525	-0.150077	-0.253267
5BVB	C6_2009_DOG_A_201	CD2_898_HIS_A_58	3.59188	2.84289	124.367	86.1273	38.6333	-0.150522	-0.394821
5BVB	C6_2009_DOG_A_201	CD2_898_HIS_A_58	3.59188	3.25576	98.3942	91.491	63.8019	-0.150522	-0.325623
6RXS	CD_3053_ALY_B_16	CD2_1253_HIS_A_147	3.78808	3.13424	118.005	90.999	44.9908	-0.150787	-0.41024
6P7K	C5B_4991_COA_A_502	CD2_1191_TYR_A_113	3.563	2.62586	141.092	70.1277	34.0087	-0.150988	-0.671041
6GY5	C2_3977_EDO_A_702	CD2_3401_PHE_A_562	3.8354	2.87316	144.464	80.949	30.3878	-0.151368	-0.76464
4ZS9	C1_5738_FRU_C_1	CD2_2345_TRP_A_216	3.64893	2.71297	141.126	85.9792	26.5769	-0.152042	-1.13692
1KQP	C1R_4074_ADJ_A_3001	CD2_2531_PHE_A_167	3.81823	2.73058	165.013	81.9713	3.4759	-0.152258	-0.803106
6CZH	C6_1418_38E_A_201	CD2_888_TYR_A_72	4.25293	3.30257	145.004	116.303	26.9331	-0.152263	-0.694924
6T6C	C5_1758_NAG_B_3	CD2_838_TYR_A_61	3.61511	2.58809	152.772	78.1356	24.4491	-0.152312	-0.698272
4X8E	CAA_6160_AVJ_A_501	CZ2_5828_TRP_A_415	3.76266	2.90043	134.083	86.5839	26.3032	-0.152596	-1.07725
7C4N	C8M_7453_FAD_A_701	CD1_6048_TRP_A_517	4.09746	3.35656	124.88	99.2778	30.0377	-0.152707	-0.884343
6JQB	C3B_6279_7SA_A_605	CD2_3247_TRP_A_221	3.78545	2.71259	161.167	81.3053	6.95625	-0.154934	-1.14926
5EO8	C4_4492_TFU_A_401	CD2_591_TYR_A_40	3.83099	3.01467	130.267	74.1819	46.5311	-0.155975	-0.687122
6CNG	C7_4214_EIC_A_301	CD2_4002_TYR_A_268	4.20329	3.43384	127.209	109.325	62.4746	-0.158016	-0.461393
4ZS9	C2_5698_GLA_C_3	CD2_5061_PHE_A_392	3.73163	2.72253	150.199	80.283	15.5021	-0.158215	-0.779023
4UAB	CA_4849_ETA_A_403	CD2_3155_TRP_A_242	3.57454	2.65948	138.812	79.3934	32.4644	-0.158486	-1.01627
6P80	C2_3708_ATP_A_401	CD2_2180_PHE_A_203	3.83269	2.92488	138.629	83.4059	23.4624	-0.15857	-0.814552
2DRI	C3_3925_RIP_A_272	CD1_202_PHE_A_15	3.69289	2.71822	145.701	71.5413	35.5696	-0.159433	-0.704429
4BOE	C16_1440_CLR_A_575	CD2_870_TYR_A_92	4.45921	3.41609	156.186	103.474	24.0172	-0.159816	-0.770438
6GCB	CB1_4722_GSH_A_401	CD2_500_TRP_A_58	4.06196	3.09631	145.204	79.5064	42.1703	-0.160751	-0.958513
2V89	CD_1020_M3L_E_2004	CD2_12_TYR_A_1415	4.44343	3.49428	143.869	115.882	33.8076	-0.160763	-0.66479
5BVB	C16_1978_DOG_A_201	CD2_989_TRP_A_64	4.04127	3.2402	129.466	84.9758	45.8296	-0.160843	-1.04982
5MK9	C4_5231_GLC_B_5	CD2_4739_TRP_A_353	3.75404	2.64477	173.12	75.4554	9.68945	-0.161871	-1.19701
4YAH	CE_3709_MET_X_301	CD1_940_TYR_X_91	3.66206	2.72215	141.634	80.0417	29.0897	-0.162559	-0.732562
5V8K	CBA_2636_GB0_A_1001	CZ2_1991_TRP_A_540	4.40552	3.33197	161.989	117.67	35.3071	-0.162913	-1.03752
6GW0	C2_4529_TUD_A_600	CD2_1159_HIS_A_299	3.72538	2.72697	148.762	77.1763	27.0586	-0.162915	-0.446451
5MK9	C4_5268_GLC_B_3	CD2_3088_TRP_A_234	3.75437	2.66248	166.177	75.8456	6.36168	-0.163024	-1.25041
6L0Z	C4_5298_GLC_B_2	CD2_4866_TRP_A_340	3.73189	2.62458	172.177	79.0663	6.22763	-0.163347	-1.15782
6PQ1	C22_3859_45D_A_501	CZ2_1298_TRP_A_110	3.90305	3.28581	115.859	113.748	23.1245	-0.16375	-1.10943
5IDB	C2_2161_BMA_A_1003	CD2_1824_TYR_A_123	3.80267	2.72071	163.376	76.4722	11.7377	-0.163905	-0.809578
5V6F	C3_2083_BMA_B_1	CD2_1101_TRP_A_896	3.74264	2.70373	154.782	79.6634	15.0172	-0.163982	-1.13757
5V6F	C5_2087_BMA_B_1	CZ2_1106_TRP_A_896	3.81459	2.73524	162.787	71.9893	10.3551	-0.167031	-1.26405
6OJA	CE_3644_MET_A_1001	CD2_940_TYR_A_103	3.66818	2.72609	141.848	79.4463	29.2725	-0.167182	-0.737819
5HZ7	C4_6884_GLC_B_1	CD2_2240_TYR_A_156	3.80308	2.68897	177.609	71.8551	7.12094	-0.167727	-0.817435
4EDQ	C4_7168_GLC_C_2	CD2_5126_TRP_A_341	3.68781	2.59312	166.746	79.3607	7.36936	-0.167976	-1.15146
4ZS9	C1_5675_GLC_C_2	CZ2_2350_TRP_A_216	3.67434	2.66412	150.34	68.6836	32.2593	-0.168101	-1.09094
6W70	C25_1908_GG2_A_303	CD2_635_TYR_A_46	4.41749	3.38899	153.847	97.5217	51.5108	-0.168305	-0.61545
1C75	CAA_881_HEM_A_93	CD2_385_TYR_A_55	4.41196	3.45214	145.021	94.3627	59.4267	-0.169658	-0.541988
1MRJ	C8_3543_ADN_A_300	CD2_1548_TYR_A_111	3.73771	3.2198	109.649	85.2996	56.756	-0.170166	-0.593047
4YAH	CE_3709_MET_X_301	CD2_606_TYR_X_69	3.50335	3.30791	90.6909	83.2024	75.2874	-0.171836	-0.371941
4YAH	CE_3709_MET_X_301	CD2_606_TYR_X_69	3.50335	2.52613	145.641	75.7949	19.6696	-0.171836	-0.707012
2XN2	C4_11298_GLA_A_1733	CD2_5138_TRP_A_340	3.5844	2.55709	152.664	77.537	18.4395	-0.173121	-1.09478
6BFG	C7M_3249_FMN_A_401	CD2_219_TYR_A_26	4.20381	3.21291	148.489	103.206	49.1421	-0.174333	-0.617146
4WCH	CBC_2141_HEM_D_201	CD2_1476_PHE_D_104	4.40092	3.44654	145.653	106.194	67.6149	-0.176006	-0.428728
6BQA	C13_1683_67C_A_201	CD2_399_PHE_A_45	3.45416	3.44552	81.2477	83.3075	89.5998	-0.176229	-0.182321
5G3T	C8M_5756_FDA_A_419	CD2_4991_TRP_A_359	3.52188	2.56918	142.73	82.6396	25.1592	-0.176481	-1.02612
5Z99	C11_7365_SLB_A_501	CE3_5857_TRP_A_397	4.37184	3.36896	150.19	99.3257	43.5401	-0.176963	-1.01866
6DBE	C9_1500_EPE_B_201	CD2_512_PHE_A_47	3.75772	3.25892	108.08	78.8871	62.1879	-0.176979	-0.548612
6DBE	C9_1500_EPE_B_201	CD2_512_PHE_A_47	3.75772	3.08351	119.334	92.4407	37.4977	-0.176979	-0.757726
6I5R	C5_6603_BMA_B_2	CZ2_4161_TRP_A_303	3.48508	2.52176	143.937	77.8079	20.6157	-0.178034	-1.09337
4Y95	C34_3826_746_A_701	CD2_2144_TYR_A_551	4.36401	3.45302	139.776	114.449	21.0983	-0.178507	-0.755117
5BVB	C15_1989_DOG_A_201	CZ2_994_TRP_A_64	4.2003	3.31278	137.248	115.82	26.4419	-0.179743	-1.14825
5H4R	C1_6020_BGC_B_1	CZ2_2848_TRP_A_198	3.72315	2.61236	173.908	73.7261	5.23534	-0.179782	-1.20815
5OJY	C27_2114_9XB_A_304	CZ2_1705_TRP_A_177	4.31262	3.24226	161.078	82.6895	15.5137	-0.179997	-1.39449
4OMJ	CAT_4239_2TX_A_310	CD2_2371_TYR_A_153	4.35438	3.25115	170.504	95.9862	35.4121	-0.180868	-0.771676
5OMV	C2_525_DTP_A_806	CD2_154_TYR_A_409	3.77934	2.83562	142.256	99.0964	7.79296	-0.18281	-0.804132
5Z99	C9_7358_SLB_A_501	CD2_5425_TYR_A_366	3.67559	3.06309	114.99	81.8907	52.0021	-0.183963	-0.649717
5Z99	C9_7358_SLB_A_501	CD2_5425_TYR_A_366	3.67559	3.20222	106.37	83.9532	60.3339	-0.183963	-0.567966
5XJN	C10_5942_88L_A_501	CZ2_4236_TRP_A_315	4.30719	3.48031	132.056	106.205	52.2511	-0.184034	-0.698532
6GIT	C8_7188_NAG_A_604	CD2_6519_PHE_A_466	4.04028	3.24122	129.253	93.1045	66.1099	-0.185513	-0.48175
4PET	C3_4560_PYR_A_402	CZ2_2673_TRP_A_217	4.39224	3.40187	148.545	97.6702	15.1066	-0.186128	-1.09981
5V4V	C7M_5981_FMN_A_401	CD2_5678_PHE_A_374	4.19179	3.49596	121.796	91.7919	81.9162	-0.187202	-0.289275
5IGI	C2_3966_ZIT_A_402	CD2_2617_TYR_A_202	4.20041	3.11478	164.549	102.679	38.9017	-0.188812	-0.711278
6TPO	CBB_6765_HEC_A_903	CD2_455_TRP_A_91	3.6049	2.57917	152.493	75.0072	30.1742	-0.189004	-1.07707
5H4R	C5_6060_BGC_B_4	CD1_814_TRP_A_76	3.70139	2.62528	161.975	92.8012	23.8409	-0.18945	-1.03264
5IEO	C26_1727_VDY_A_206	CD2_968_PHE_A_68	4.38607	3.46549	140.766	96.6431	15.0299	-0.193189	-0.890775
6FIY	CAB_4454_HEM_A_401	CZ2_2511_TRP_A_176	3.83538	3.31269	110.19	105.47	40.8105	-0.193668	-1.00211
5F82	C5_3560_EPE_A_301	CZ2_993_TRP_A_99	3.56019	2.56869	147.556	69.3157	27.6298	-0.194096	-1.10669
5WL1	CAM_4059_CUY_A_401	CD2_1982_PHE_A_144	4.44453	3.42349	152.79	107.836	32.8305	-0.195716	-0.760655
6T2L	C16_1484_HL9_A_201	CD2_800_TRP_A_79	3.81533	3.34813	106.364	104.577	43.0957	-0.195774	-1.08836
6SLD	C1_5095_B7N_A_401	CD2_3159_TYR_A_195	4.30578	3.24896	158.46	105.691	20.5248	-0.197303	-0.800425
5WL1	CAO_4053_CUY_A_401	CD2_1982_PHE_A_144	4.42541	3.36115	159.998	105.079	18.8074	-0.19755	-0.846518
6CNG	C5_4220_EIC_A_301	CD2_4002_TYR_A_268	4.29104	3.38966	138.698	86.7098	53.9296	-0.197872	-0.65145
6WUP	C5_3169_EPE_A_302	CD2_292_TYR_A_33	3.69464	2.61578	162.582	69.0105	14.4629	-0.19792	-0.803582
4JED	CG1_3144_GTS_A_302	CD2_170_TYR_A_16	3.87879	3.48245	102.453	110.99	44.5941	-0.197951	-0.658141
5HGR	C22_4951_45D_A_501	CZ2_1656_TRP_A_110	3.98686	3.39907	114.112	111.104	26.4725	-0.198783	-1.12929
2XN2	C6_11303_GLA_A_1733	CZ2_5143_TRP_A_340	3.51534	2.63361	135.381	76.2726	30.635	-0.200042	-1.11778
6P58	C34_2252_VRB_A_601	CD2_399_TYR_A_463	3.98429	2.97028	151.255	86.0136	49.1062	-0.20049	-0.670199
5BVB	C16_1978_DOG_A_201	CZ2_994_TRP_A_64	4.26354	3.47213	129.088	95.564	44.6507	-0.201461	-1.09044
3SIG	C5D_3916_AR6_A_280	CD2_3183_PHE_A_227	3.65789	2.92183	123.531	82.6162	38.0257	-0.204359	-0.767667
6T2L	C17_1481_HL9_A_201	CD2_800_TRP_A_79	3.70252	2.85696	132.45	89.5602	33.5953	-0.206569	-0.993771
6TPO	CBB_6765_HEC_A_903	CZ2_460_TRP_A_91	4.00981	3.40429	115.326	112.042	29.9732	-0.207759	-1.09582
5V8K	CHB_2606_GB0_A_1001	CZ2_1991_TRP_A_540	4.38641	3.43924	144.791	105.814	9.88495	-0.208449	-1.05646
4XNH	CDP_1259_ACO_C_201	CZ2_1074_TRP_C_141	4.24246	3.23786	150.318	90.2808	21.324	-0.208677	-1.32994
4I3B	CBB_1872_BLR_A_201	CD2_54_PHE_A_5	4.38842	3.41845	147.467	101.427	52.5643	-0.209317	-0.629869
5OJY	C42_2190_9XB_A_304	CZ2_1705_TRP_A_177	4.08682	3.15559	141.473	92.9206	51.6175	-0.210046	-0.844582
4OMJ	CBA_4254_2TX_A_310	CD2_2762_PHE_A_178	4.34272	3.39741	143.29	87.8138	40.6347	-0.210653	-0.795227
3ZIY	CBA_5640_HEC_A_600	CD2_4719_PHE_A_387	4.18925	3.27867	139.46	95.7891	59.819	-0.210779	-0.571355
2V89	CE_1023_M3L_E_2004	CZ2_553_TRP_A_1453	3.61842	2.51359	170.682	67.7042	4.78838	-0.211371	-1.21754
4LTW	C15_3627_486_A_303	CD2_3075_TYR_A_209	4.22435	3.1969	153.57	96.8541	11.7707	-0.212135	-0.901717
4PF6	C8_4424_KDO_A_401	CD2_2462_PHE_A_196	3.59373	2.6935	137.343	78.9043	28.0233	-0.212141	-0.781022
5WL1	CAC_4089_CUY_A_401	CD1_1218_PHE_A_84	4.36217	3.30198	159.296	97.5209	39.2247	-0.213077	-0.769725
6OGH	C14_1840_EIC_A_204	CD2_1598_PHE_A_108	4.32154	3.21655	171.036	105.261	44.7211	-0.214687	-0.68973
5IEO	C26_1727_VDY_A_206	CD2_189_PHE_A_15	3.90785	3.39862	109.087	90.4505	74.9643	-0.215592	-0.410087
5IGI	C6A_4060_ZIT_A_402	CD2_3712_PHE_A_280	4.10135	3.24733	134.031	104.922	44.2589	-0.216527	-0.699487
6OT4	CMC_1499_HEC_A_201	CD2_837_PHE_A_65	4.27139	3.39777	136.06	79.4944	38.2672	-0.217526	-0.84937
6OZB	CMD_2701_PEB_A_900	CD2_671_TYR_A_55	4.18632	3.17679	150.929	95.5297	38.4564	-0.217654	-0.779854
6BJB	C_5768_1VU_A_401	CD1_4203_PHE_A_288	3.39236	3.17238	91.6326	91.6138	67.553	-0.219625	-0.504817
6BJB	C_5768_1VU_A_401	CD1_4203_PHE_A_288	3.39236	2.7064	119.127	78.0145	49.1069	-0.219625	-0.643911
5WL1	CAE_4083_CUY_A_401	CD1_1218_PHE_A_84	4.2801	3.26034	152.448	115.605	22.009	-0.220832	-0.800937
5WL1	CBI_4123_CUY_A_401	CD2_979_PHE_A_70	4.31032	3.26949	155.724	87.386	26.6046	-0.221004	-0.898641
2V89	CG_1017_M3L_E_2004	CZ2_553_TRP_A_1453	4.22793	3.34449	136.928	113.937	9.4007	-0.221022	-1.04348
6NBE	CDP_2325_COA_N_400	CD2_1868_PHE_N_204	4.2729	3.29615	146.745	90.7293	12.6336	-0.221696	-0.960292
6LQL	C8M_6703_FAD_A_701	CZ2_5704_TRP_A_386	4.16299	3.26184	138.486	103.414	26.1717	-0.222832	-1.217
4N73	CMA_3031_COH_A_601	CD2_3008_PHE_A_575	4.32727	3.4047	140.899	106.016	10.0961	-0.223008	-0.852879
5HGR	C14_4938_45D_A_501	CD2_658_PHE_A_44	4.02234	3.41414	115.523	86.2362	81.2289	-0.224091	-0.342872
4OMJ	CAL_4263_2TX_A_310	CD2_2652_TYR_A_171	4.1775	3.37992	129.446	104.452	34.5168	-0.225029	-0.782583
5BVB	C2_2017_DOG_A_201	CD2_1453_TYR_A_97	4.17723	3.28689	137.477	94.8134	28.5919	-0.225744	-0.865862
4X9R	C33_3282_56A_B_3	CD2_1666_TYR_A_485	4.26801	3.2378	154.022	92.3365	37.2868	-0.226627	-0.80423
5K91	CMC_2850_HEM_A_201	CD1_2198_PHE_A_145	3.99497	3.28155	122.664	94.3386	54.5109	-0.226638	-0.649978
5NSA	C10_1605_B12_A_501	CD2_1037_PHE_A_376	4.27642	3.39928	137.36	107.36	34.568	-0.226904	-0.760862
4FGL	C8M_3610_FAD_A_302	CD2_1615_TYR_A_104	4.07063	3.28123	128.545	98.1061	47.5168	-0.226984	-0.707501
4WCH	CMC_2096_HEM_D_201	CD2_1496_TYR_D_105	4.00413	3.38454	116.215	81.9437	75.5643	-0.227167	-0.423964
1LLF	C4_7924_F23_A_800	CD2_4246_PHE_A_296	3.99561	3.32929	119.319	92.4801	67.6667	-0.230226	-0.513226
1LLF	C4_7924_F23_A_800	CD2_4246_PHE_A_296	3.99561	3.43705	112.294	108.488	31.7576	-0.230226	-0.767501
2LHB	CMD_2107_HEM_A_151	CD2_711_PHE_A_52	4.27428	3.24504	153.839	85.6446	40.9722	-0.230738	-0.812525
5V8K	C10_2665_GB0_A_1001	CD2_1539_TYR_A_510	4.18974	3.22287	145.532	96.6738	20.6144	-0.230949	-0.893387
5IEO	C24_1719_VDY_A_206	CD2_968_PHE_A_68	4.21134	3.19746	151.488	105.312	12.6713	-0.231288	-0.864734
4N73	CBB_3085_COH_A_601	CD2_410_PHE_A_409	3.9907	3.13483	134.878	85.0333	62.7942	-0.232016	-0.580756
6F70	CB1_3774_GSH_A_300	CD2_235_PHE_A_17	4.27515	3.28409	148.599	86.2697	37.8862	-0.232195	-0.840692
5WL1	C23_4052_D3D_A_423	CD2_1039_TYR_A_73	4.23305	3.25559	146.84	102.744	33.921	-0.232543	-0.800402
4ZCD	C8M_4852_FAD_A_401	CD1_4004_TRP_A_276	4.20232	3.12887	161.871	92.9656	38.6058	-0.23427	-0.925303
6FGC	CAD_4925_D95_A_816	CD2_117_PHE_A_330	4.19711	3.26303	141.93	109.187	24.4044	-0.238241	-0.826859
5WL1	CAB_4092_CUY_A_401	CD2_2098_TYR_A_151	4.05447	3.02725	153.336	98.8736	19.1574	-0.239928	-0.877656
5BU3	C11_2518_4W9_A_203	CD1_2340_TYR_A_177	4.02431	3.093	141.36	99.1829	30.2425	-0.240314	-0.833802
5K91	CMD_2858_HEM_A_201	CD2_2123_PHE_A_141	4.26181	3.41308	133.832	103.795	35.1032	-0.241347	-0.801387
4BOE	C26_1470_CLR_A_575	CZ2_1152_TRP_A_117	3.62959	2.8009	130.83	86.8814	36.7303	-0.241845	-1.13104
6B5Q	C35_699_2KY_D_3	CD2_468_TYR_A_181	4.05948	3.09853	144.635	87.7024	44.4584	-0.24422	-0.778361
5CTA	C_2680_BM0_A_201	CD2_814_PHE_A_58	4.23362	3.18343	157.204	95.0525	27.0877	-0.245215	-0.886322
5WL1	CBF_4132_CUY_A_401	CD2_979_PHE_A_70	4.11197	3.21174	138.336	97.3409	51.2368	-0.246144	-0.69804
4WCH	CMD_2104_HEM_D_201	CD2_664_PHE_D_47	4.21837	3.19181	153.371	81.85	41.7164	-0.246876	-0.827004
6LQL	C8M_6703_FAD_A_701	CD2_5698_TRP_A_386	3.64549	2.72551	139.433	83.4722	26.3414	-0.247521	-1.24169
4Q9M	CM_3156_2ZW_A_301	CD2_1128_TYR_A_98	4.1532	3.34206	130.471	80.0686	60.042	-0.24796	-0.645475
6FBC	C2_6378_XG4_A_901	CD1_4621_PHE_A_667	3.61255	2.6214	147.597	73.3692	38.4131	-0.249079	-0.734809
4UIN	C17_2913_QI9_H_1226	CZ2_468_TRP_H_33	4.10866	3.12815	147.084	85.45	18.7507	-0.249517	-1.32084
5WL1	C34_4083_D3D_A_423	CD2_2385_TYR_A_169	4.13363	3.283	133.802	101.175	17.0715	-0.251231	-0.913556
4IIL	C8M_4599_RBF_A_401	CD2_2210_TYR_A_157	3.78127	3.11699	118.7	94.4879	41.0413	-0.252172	-0.779209
6XUB	C23_2856_VOV_A_301	CD1_2050_TRP_A_183	3.40446	3.1423	93.8804	74.124	63.0785	-0.253393	-0.648124
6XUB	C23_2856_VOV_A_301	CD1_2050_TRP_A_183	3.40446	2.59484	128.656	90.8209	45.9935	-0.253393	-0.89827
4LTW	C8_3635_486_A_303	CD2_3075_TYR_A_209	4.1073	3.3557	125.721	93.7147	39.1798	-0.25504	-0.826891
5CTM	CG_3249_KCX_A_104	CD2_1267_TYR_A_154	3.84052	3.29461	111.172	103.998	36.8147	-0.255492	-0.796196
6DYF	CBC_1562_HEC_A_201	CD2_930_PHE_A_65	3.68815	2.6434	155.702	76.3877	37.2408	-0.255934	-0.754062
4MK3	CG1_2993_GSF_A_304	CD2_169_TYR_A_11	3.84048	3.27536	112.351	103.371	39.5713	-0.257646	-0.788268
4UIN	C14_2905_QI9_H_1226	CZ2_468_TRP_H_33	4.02144	3.07143	143.327	96.7888	20.0597	-0.25816	-1.30864
5WL1	CAN_4056_CUY_A_401	CD2_1697_PHE_A_123	4.15747	3.24851	139.274	104.187	28.8437	-0.258286	-0.844009
6OZB	CAD_2705_PEB_A_900	CD2_1082_PHE_A_83	4.14444	3.12806	153.556	74.0607	22.2636	-0.262462	-1.00073
5IGI	C18_3995_ZIT_A_402	CD2_2617_TYR_A_202	3.51835	2.4709	155.88	67.9109	27.6552	-0.263641	-0.750889
6H5W	C8_8824_FT8_A_710	CD2_7260_TYR_A_523	4.01728	3.17403	132.955	101.511	19.7543	-0.263821	-0.909391
4XFE	C6_4559_CXS_A_402	CD2_4490_TYR_A_328	4.037	2.92544	174.769	78.9197	15.793	-0.264044	-0.96951
3TFG	CAC_1911_HEM_A_500	CD2_562_TYR_A_83	3.81796	3.38145	104.973	106.421	38.5632	-0.265811	-0.788012
4O94	C3_4503_SIN_A_403	CD1_2584_PHE_A_192	3.63159	2.83036	128.558	86.095	35.9195	-0.26609	-0.802351
4O94	C3_4503_SIN_A_403	CD1_2584_PHE_A_192	3.63159	3.25262	100.862	85.3557	70.2523	-0.26609	-0.527939
5IEO	C16_1678_VDY_A_206	CD2_1221_PHE_A_86	4.0652	3.03298	154.055	97.3031	22.4919	-0.266161	-0.895777
6UAD	C15_1659_DXC_A_201	CD2_1522_PHE_A_115	4.13918	3.04055	168.439	85.5542	29.9668	-0.26977	-0.912303
5SYT	C7_5431_C8E_A_516	CD2_1668_TYR_A_144	4.02214	3.31327	122.396	96.1517	30.2391	-0.270805	-0.897807
6CNG	C14_4198_EIC_A_301	CD2_2413_PHE_A_160	3.95551	3.01455	142.266	93.0086	38.274	-0.27249	-0.821968
4LTW	C9_3630_486_A_303	CD2_3075_TYR_A_209	4.00916	3.09104	139.941	89.861	19.3709	-0.27397	-0.966057
4X9R	C30_3273_56A_B_3	CD2_1666_TYR_A_485	3.97843	3.15604	131.056	81.6363	50.2048	-0.275417	-0.773113
6PQ1	C40_3821_45D_A_501	CD1_3158_TRP_A_279	3.97656	3.27933	121.437	105.653	37.2009	-0.275439	-0.902035
5SYT	C5_5437_C8E_A_516	CZ2_1619_TRP_A_141	3.94652	2.85776	165.419	90.7827	11.9795	-0.276459	-1.33845
5IGI	C4A_4055_ZIT_A_402	CD2_3712_PHE_A_280	4.10462	3.13024	146.286	86.6778	36.9629	-0.276647	-0.881641
5IEO	C27_1723_VDY_A_206	CD2_968_PHE_A_68	4.10674	3.05556	157.351	87.2069	11.6889	-0.276895	-0.996952
4WXJ	CB_3291_GLU_A_301	CD2_624_TYR_A_68	3.71163	2.71696	148.244	89.8174	5.58287	-0.277008	-0.895506
4KQP	CG_2996_GLN_A_501	CD2_783_PHE_A_308	4.08639	3.07023	151.702	93.549	32.1435	-0.278021	-0.880861
4QJL	C6P_3509_COA_A_301	CD2_2328_TYR_A_160	3.8768	2.85551	152.205	83.2286	33.7361	-0.278288	-0.853796
5WL1	C36_4089_D3D_A_423	CD2_2385_TYR_A_169	3.96835	3.11275	133.971	99.2382	20.7571	-0.278728	-0.938069
5BU3	C26_2474_4W9_A_203	CD1_2340_TYR_A_177	3.98959	3.02217	146.638	80.3095	31.6913	-0.281358	-0.926469
6MFX	CAB_7690_9EF_A_2000	CD2_5800_TYR_A_1015	3.99401	2.95704	154.79	84.8314	14.161	-0.281377	-0.983445
6DGG	C10_1684_DAO_A_301	CD2_720_PHE_A_160	4.08552	3.31602	127.037	84.7605	52.0641	-0.282821	-0.75936
5V8K	C14_2674_GB0_A_1001	CD2_592_TYR_A_341	3.88673	3.04232	132.799	90.8955	37.3754	-0.284622	-0.855331
5IEO	C22_1713_VDY_A_206	CD2_1221_PHE_A_86	4.0847	3.22796	134.232	88.5626	37.7375	-0.284778	-0.882984
4WCK	C3_6343_API_A_533	CZ2_1903_TRP_A_148	3.96723	2.96188	150.044	86.5213	29.1833	-0.285351	-1.22652
5SYT	C6_5434_C8E_A_516	CD2_1668_TYR_A_144	3.99291	3.21663	127.382	86.6545	37.4424	-0.285394	-0.893566
5KQA	CB1_1691_GSH_A_201	CD2_491_TYR_A_41	3.91987	3.02816	137.159	83.0061	42.3068	-0.285426	-0.832537
4GJZ	C4_3210_AKG_A_502	CZ2_1636_TRP_A_310	3.78358	3.28972	107.867	97.5237	41.9889	-0.289292	-1.00562
5WL1	CAL_4062_CUY_A_401	CD2_1697_PHE_A_123	3.8613	2.93738	140.251	81.4666	47.9729	-0.290901	-0.781955
5IEO	C27_1723_VDY_A_206	CD2_1346_TYR_A_104	3.85396	2.8781	146.102	81.9629	34.3211	-0.293873	-0.874612
3S9E	CB_3881_GLU_A_259	CD2_948_TYR_A_63	3.53935	2.53224	149.63	74.5543	25.2152	-0.297196	-0.817166
4OVS	C3_3671_SIN_A_401	CD2_2131_PHE_A_190	3.55161	2.5129	154.52	73.5266	31.3189	-0.299494	-0.792415
6VZ6	CAC_1095_HEM_A_101	CD2_300_PHE_A_22	3.91463	3.00845	139.634	94.6069	16.4588	-0.301463	-0.94925
6AEF	CH3_3427_ACT_A_501	CD1_2207_TYR_A_185	3.81582	2.85939	143.705	75.032	43.3734	-0.301473	-0.825429
4WLH	C2_5691_LLP_A_247	CD2_1568_PHE_A_125	3.89534	3.38868	108.911	100.44	41.6223	-0.302562	-0.81069
4XB4	C12_2021_45D_A_201	CD2_1495_TYR_A_129	3.93292	3.21672	122.714	87.9386	36.3262	-0.304984	-0.912093
5SYT	C3_5443_C8E_A_516	CZ2_1619_TRP_A_141	3.81874	2.71958	168.452	82.6788	11.5453	-0.306422	-1.37121
4Y7S	CMB_1467_HEB_A_201	CD2_13_TYR_A_39	3.61537	2.71546	137.345	87.0469	17.7474	-0.306609	-0.902298
4PSR	C6_8450_FUL_A_622	CZ2_4604_TRP_A_311	3.54468	2.61048	140.789	70.7916	35.9789	-0.307831	-1.16635
6GW0	C19_4570_TUD_A_600	CZ2_2244_TRP_A_371	3.92019	2.86648	157.631	74.3802	16.5962	-0.307937	-1.45447
4Q0H	CBD_2850_LBV_A_405	CD2_1646_PHE_A_198	3.90736	3.2523	118.975	91.3258	51.655	-0.311926	-0.775938
5V8K	C7_2658_GB0_A_1001	CD2_1539_TYR_A_510	3.69925	2.70288	149.95	76.6272	29.7944	-0.314788	-0.87928
6T2L	C16_1484_HL9_A_201	CZ2_805_TRP_A_79	3.81231	2.89951	139.04	76.7431	41.7148	-0.314842	-1.20743
4WN5	C3_1648_MVC_A_402	CD2_96_PHE_A_241	3.97917	3.42019	112.27	95.7409	45.8913	-0.316985	-0.820075
6N1N	CG_3879_KCX_A_68	CD1_1533_TYR_A_118	3.77035	2.88234	136.543	74.0247	45.3337	-0.318104	-0.833392
4EIE	CBB_872_HEM_A_101	CD2_584_TYR_A_61	3.88224	3.04068	132.538	79.9465	33.4853	-0.321956	-0.956112
5K91	CAD_2878_HEM_A_201	CD2_2123_PHE_A_141	3.96323	2.88391	162.971	83.3292	22.1799	-0.32326	-0.976183
3G3K	CB_3307_GLU_A_260	CD2_797_TYR_A_61	3.49073	2.4948	147.994	69.1742	27.3648	-0.323825	-0.821204
5VI6	C05_5133_5OM_B_4	CD2_1817_PHE_A_152	3.79258	2.76763	152.575	78.6525	35.7006	-0.324317	-0.873829
5T7D	C6P_2605_ACO_A_800	CD2_291_TYR_A_28	3.87181	3.21782	118.207	78.8893	50.2904	-0.325182	-0.832138
4G1Q	C7_6684_T27_A_601	CD2_2128_TYR_A_181	3.79928	2.93573	134.29	79.8769	42.4773	-0.327388	-0.868668
3ZVS	C1_2445_MLI_A_1162	CD2_660_TYR_A_43	3.818	3.45801	100.28	82.1295	71.4448	-0.328274	-0.578012
3ZVS	C1_2445_MLI_A_1162	CD2_660_TYR_A_43	3.818	3.05724	125.791	85.4067	40.0836	-0.328274	-0.893068
4N65	C7M_2672_FMN_A_301	CD2_1319_TYR_A_98	3.84914	3.09022	125.742	76.8492	45.4898	-0.33072	-0.879893
6OS6	C14_5363_DST_A_401	CZ2_2112_TRP_A_148	3.66487	2.85063	129.733	82.566	38.9553	-0.33072	-1.1717
5JCA	C7M_4409_FAD_S_301	CD2_554_PHE_S_39	3.9342	2.92533	150.559	84.6429	12.1028	-0.332284	-1.02008
5MPT	CB_4899_SAH_A_2201	CD2_2087_TYR_A_1955	3.58467	2.55754	152.615	66.0313	28.4212	-0.333052	-0.854628
6SR9	CB1_2944_GSH_A_301	CD2_228_PHE_A_15	3.92478	2.95995	144.853	71.1145	38.9214	-0.335008	-0.927288
2LHB	CAD_2125_HEM_A_151	CD2_1501_PHE_A_109	3.7216	3.23661	107.187	84.7246	62.6136	-0.335662	-0.688038
2LHB	CAD_2125_HEM_A_151	CD2_1501_PHE_A_109	3.7216	3.42125	96.8003	100.982	50.9281	-0.335662	-0.769521
2WSI	C7M_4431_FAD_A_2762	CD2_2086_PHE_A_148	3.79894	3.09273	121.706	78.4054	57.0691	-0.338455	-0.762286
6FGC	CAB_4920_D95_A_816	CD2_117_PHE_A_330	3.88778	2.83086	158.116	78.6295	27.975	-0.342187	-0.961475
4IO2	CB_3369_GLU_A_303	CD2_824_TYR_A_67	3.56488	2.49177	161.119	67.4793	22.1072	-0.342384	-0.865887
6MCJ	C12_2084_45D_B_201	CD2_1558_TYR_A_115	3.79702	3.0619	123.828	80.7866	45.5513	-0.343807	-0.880775
3TM9	CMC_1966_HEM_A_201	CD1_1260_TYR_A_95	3.76778	2.67893	165.297	74.3943	16.0307	-0.345015	-0.96662
4ZK1	C9_3193_4P7_A_303	CD1_2887_TYR_A_192	3.76213	2.67924	163.732	71.053	22.3187	-0.345367	-0.948345
6AMG	CMD_2113_HEM_A_201	CD2_1869_PHE_A_182	3.47306	2.83684	115.984	76.6466	52.2002	-0.346608	-0.778039
5LDG	C9_4431_IT9_A_401	CD2_3242_PHE_A_235	3.86682	2.79845	160.356	84.8429	2.12438	-0.347092	-1.01503
5LDG	C9_4434_IT9_A_401	CD2_3242_PHE_A_235	3.86682	2.79845	160.356	84.8429	2.12438	-0.347092	-1.01503
6SRB	CB1_2673_GSH_A_300	CD2_372_TYR_A_39	3.68229	2.61658	159.64	69.6694	25.0437	-0.347775	-0.912412
4REK	C7M_6610_FAD_A_601	CD1_5835_TYR_A_446	3.67592	2.81998	133.363	69.4497	44.2959	-0.348639	-0.860444
4I2U	CB1_1676_GSH_A_201	CD2_383_TYR_A_27	3.69937	2.60085	168.123	72.8305	17.043	-0.349578	-0.934067
3TM9	CMD_1974_HEM_A_201	CD2_640_PHE_A_43	3.90293	3.02695	135.684	78.3393	35.9435	-0.350457	-0.971408
4MX6	C2_4695_SIN_A_401	CD2_2570_PHE_A_202	3.60762	2.61593	147.648	70.5306	31.4747	-0.357987	-0.88822
4PAK	C4_4491_PAF_A_407	CD2_2517_PHE_A_202	3.50634	2.72816	126.377	84.8715	31.9642	-0.360703	-0.90288
4PAK	C4_4491_PAF_A_407	CD2_2517_PHE_A_202	3.50634	3.37965	87.1819	79.9836	81.2914	-0.360703	-0.481831
4MK3	CB1_2996_GSF_A_304	CD2_169_TYR_A_11	3.75629	2.85707	137.568	78.6055	29.3041	-0.361298	-0.979773
5CTM	CD_3252_KCX_A_104	CD2_1267_TYR_A_154	3.73524	3.13397	114.394	80.912	52.8759	-0.362128	-0.832392
5DT6	CB_3684_GLU_A_301	CD2_916_TYR_A_66	3.66984	2.66609	149.394	72.0535	27.1983	-0.363251	-0.935056
4GJZ	C3_3207_AKG_A_502	CZ2_1636_TRP_A_310	3.55012	2.77285	126.409	80.0494	38.4981	-0.363348	-1.24764
5VI6	C07_5139_5OM_B_4	CD2_2673_PHE_A_208	3.63826	2.68021	143.594	72.4202	37.1698	-0.365167	-0.883418
3P3G	C26_3377_3P3_A_401	CD2_2101_PHE_A_192	3.83808	3.19414	117.443	94.1969	37.7738	-0.366349	-0.944464
5NSA	C46_1609_B12_A_501	CD2_1037_PHE_A_376	3.83324	2.72767	171.219	72.947	14.2235	-0.366516	-1.01596
6QGV	C35_2285_J2H_A_502	CD2_938_TYR_A_310	3.68048	2.81121	134.595	72.9915	39.3726	-0.369481	-0.917094
3TFG	CBC_1913_HEM_A_500	CD2_562_TYR_A_83	3.52734	2.66617	134.396	80.1632	29.4295	-0.371135	-0.920643
4WN5	C4_1645_MVC_A_402	CD2_96_PHE_A_241	3.831	3.17178	118.467	89.1105	39.9978	-0.37177	-0.94604
5V8K	C3A_2593_GB0_A_1001	CZ2_1991_TRP_A_540	3.68453	2.77338	138.673	71.7923	34.68	-0.373727	-1.30476
2E3B	CMC_4711_HEM_A_401	CD2_619_PHE_A_55	3.60922	3.11331	107.517	91.8084	49.4876	-0.376422	-0.849447
4RI1	CH3_2397_ACT_A_1302	CD1_625_PHE_A_52	3.67354	2.97881	120.572	89.5479	38.7061	-0.376601	-0.929026
3TG2	C3_2950_ISC_A_501	CD2_548_PHE_A_40	3.66963	3.22399	104.734	94.1413	46.5403	-0.380345	-0.874307
3TG2	C3_2950_ISC_A_501	CD2_548_PHE_A_40	3.66963	3.00366	118.542	72.3305	57.2272	-0.380345	-0.797753
4JED	CB1_3147_GTS_A_302	CD2_170_TYR_A_16	3.56533	2.56027	149.356	69.8338	24.8824	-0.382584	-0.922108
6FIY	CMC_4417_HEM_A_401	CD1_3622_PHE_A_248	3.79677	3.14452	117.94	82.1558	47.8555	-0.383031	-0.903215
3TG2	C5_2943_ISC_A_501	CZ2_1269_TRP_A_93	3.52463	3.0054	109.147	81.4576	55.8007	-0.385988	-1.01461
6DGG	C5_1657_DAO_A_301	CD2_1358_PHE_A_200	3.65979	2.69563	144.361	70.9505	32.4651	-0.398152	-0.953465
4WN5	C7_1604_MVC_A_402	CD2_1073_PHE_A_306	3.69476	2.68368	150.451	74.6838	19.9051	-0.409332	-1.0186
5HWO	C4_5868_HMG_A_501	CD2_2639_PHE_A_192	3.51425	2.85647	117.541	80.8445	45.2298	-0.412341	-0.90288
5HWO	C4_5868_HMG_A_501	CD2_2639_PHE_A_192	3.51425	3.11	101.946	83.9207	61.4983	-0.412341	-0.776324
5TWT	CMC_4291_HEM_A_301	CD2_609_PHE_A_41	3.58537	2.83896	124.155	84.0167	36.476	-0.413746	-0.963381
4B5O	CEP_2376_ACO_A_1197	CD2_1349_PHE_A_124	3.50691	2.57919	139.987	74.0179	29.7634	-0.414009	-0.937072
6VZA	CAI_5859_QRP_A_406	CD2_5667_PHE_A_387	3.59134	2.65816	140.774	71.3091	32.7216	-0.41624	-0.95647
Avg			3.94522	3.09952	136.998	95.0687	36.4601	-0.107556	-0.717626
Stdev			0.275476	0.287173	19.5066	15.9905	19.4396	0.186928	0.359621

## Sheet: table_s4
Weighting Factor =	0			0.1			0.2			0.3			0.4			0.5			0.6			0.7			0.8			0.9			1
PDB ID
3 degree search	X1	X2	RMSD (Å)	X1	X2	RMSD (Å)	X1	X2	RMSD (Å)	X1	X2	RMSD (Å)	X1	X2	RMSD (Å)	X1	X2	RMSD (Å)	X1	X2	RMSD (Å)	X1	X2	RMSD (Å)	X1	X2	RMSD (Å)	X1	X2	RMSD (Å)	X1	X2	RMSD (Å)
4BFM	3	0	0.1	3	0	0.1	3	0	0.1	3	0	0.1	3	0	0.1	3	0	0.1	3	0	0.1	3	0	0.1	3	0	0.1	3	0	0.1	3	0	0.1
4BOE	21	153	2.08	24	156	2.09	24	156	2.09	24	156	2.09	27	159	2.1	30	162	2.12	30	162	2.12	30	162	2.12	30	162	2.12	30	162	2.12	27	168	2.1
4I2U	-6	-3	0.16	-6	-3	0.16	-6	-3	0.16	-6	-3	0.16	-6	-3	0.16	-6	-3	0.16	-6	-3	0.16	-6	-3	0.16	0	-3	0.12	0	-3	0.12	0	-3	0.12
4ZK1	9	165	1.46	9	165	1.46	6	171	1.45	6	171	1.45	6	171	1.45	6	171	1.45	6	171	1.45	6	171	1.45	6	171	1.45	6	171	1.45	6	171	1.45
5EHM	-6	0	0.28	-6	0	0.28	-6	0	0.28	-6	0	0.28	-6	0	0.28	-6	0	0.28	-6	0	0.28	-6	0	0.28	-6	0	0.28	-6	0	0.28	-6	0	0.28
5TRK	0	0	0	0	0	0	0	0	0	0	0	0	0	0	0	0	0	0	0	-3	0.05	0	-3	0.05	0	-3	0.05	0	-3	0.05	0	-3	0.05
2WSI	-3	0	0.1	-3	0	0.1	-3	0	0.1	-3	0	0.1	-3	0	0.1	-3	0	0.1	-3	0	0.1	-3	0	0.1	-3	0	0.1	-3	0	0.1	-3	0	0.1
3PE6	0	0	0	0	0	0	0	0	0	0	0	0	0	0	0	0	0	0	0	0	0	0	0	0	0	0	0	0	0	0	0	0	0
3WEO	3	-3	0.18	3	-3	0.18	3	-3	0.18	3	-3	0.18	3	-3	0.18	3	-3	0.18	3	-3	0.18	3	-3	0.18	3	-3	0.18	3	-3	0.18	3	-3	0.18
4XFE	9	-9	0.49	9	-9	0.49	9	-9	0.49	9	-9	0.49	9	-9	0.49	9	-9	0.49	9	-6	0.45	9	-6	0.45	9	-6	0.45	9	-6	0.45	9	-6	0.45
4YAH	-3	6	0.13	-3	6	0.13	-3	6	0.13	-3	6	0.13	-3	6	0.13	-3	6	0.13	-3	6	0.13	-3	6	0.13	-3	6	0.13	-3	6	0.13	-3	6	0.13
5AFY	-3	6	0.31	-3	6	0.31	-3	6	0.31	-3	6	0.31	-3	6	0.31	-3	6	0.31	-3	6	0.31	-3	6	0.31	-3	6	0.31	-3	6	0.31	-3	6	0.31
5C8W	-3	0	0.12	-3	0	0.12	-3	0	0.12	-3	0	0.12	-3	0	0.12	-3	0	0.12	-3	0	0.12	-3	0	0.12	-3	0	0.12	-3	0	0.12	-3	0	0.12
5DMH	6	0	0.2	6	0	0.2	6	0	0.2	6	0	0.2	6	0	0.2	6	0	0.2	6	0	0.2	6	0	0.2	6	0	0.2	6	0	0.2	6	0	0.2
5HR5	-3	-3	0.22	-3	-3	0.22	-3	-3	0.22	-3	-3	0.22	-3	-3	0.22	-3	-3	0.22	-3	-3	0.22	-3	-3	0.22	-3	-3	0.22	-3	0	0.23	-3	0	0.23
5I34	3	0	0.13	3	0	0.13	3	0	0.13	3	0	0.13	3	0	0.13	3	0	0.13	3	0	0.13	3	0	0.13	3	0	0.13	3	0	0.13	3	0	0.13
5MPT	0	0	0	0	0	0	0	0	0	0	0	0	0	0	0	0	0	0	0	0	0	0	0	0	0	0	0	0	0	0	0	0	0
5OMV	6	3	0.39	6	3	0.39	6	3	0.39	6	3	0.39	6	3	0.39	6	3	0.39	6	3	0.39	6	3	0.39	6	3	0.39	6	3	0.39	6	6	0.36
5TPR	-3	3	0.27	-3	3	0.27	-3	3	0.27	-3	3	0.27	-3	3	0.27	-3	3	0.27	-3	3	0.27	-3	3	0.27	-3	3	0.27	-3	3	0.27	-3	3	0.27
5TUI	3	0	0.1	3	0	0.1	3	0	0.1	3	0	0.1	3	0	0.1	3	0	0.1	3	0	0.1	3	0	0.1	3	0	0.1	3	0	0.1	6	0	0.2
5TVY	3	42	0.3	3	42	0.3	3	42	0.3	3	42	0.3	3	42	0.3	3	42	0.3	3	45	0.3	3	45	0.3	3	45	0.3	3	45	0.3	3	45	0.3
5WDR	0	0	0	0	0	0	0	0	0	0	0	0	0	0	0	0	0	0	0	0	0	0	0	0	0	0	0	0	0	0	0	0	0
6CMK	-6	-18	0.4	-6	-18	0.4	-6	-18	0.4	-6	-18	0.4	-6	-18	0.4	-6	-18	0.4	-6	-18	0.4	-6	-18	0.4	-6	-18	0.4	-6	-18	0.4	-6	-18	0.4
6DEF	0	0	0	0	0	0	0	0	0	0	0	0	0	0	0	0	0	0	0	0	0	0	0	0	0	0	0	0	0	0	0	0	0
6EAC	6	0	0.2	6	0	0.2	6	0	0.2	6	0	0.2	6	0	0.2	6	0	0.2	6	0	0.2	6	0	0.2	6	0	0.2	6	0	0.2	6	0	0.2
6H5W	-6	0	0.32	-6	0	0.32	-6	0	0.32	-6	0	0.32	-6	0	0.32	-6	0	0.32	-6	0	0.32	-6	0	0.32	-6	0	0.32	-6	0	0.32	-6	0	0.32
6I4R	6	0	0.19	6	0	0.19	6	0	0.19	6	0	0.19	6	0	0.19	6	0	0.19	6	0	0.19	6	0	0.19	6	0	0.19	6	0	0.19	6	0	0.19
6OJA	-3	6	0.13	-3	6	0.13	-3	6	0.13	-3	6	0.13	-3	6	0.13	-3	6	0.13	-3	6	0.13	-3	6	0.13	-3	6	0.13	-3	6	0.13	-3	6	0.13
6P0C	-3	0	0.09	-3	0	0.09	-3	0	0.09	-3	0	0.09	-3	0	0.09	-3	0	0.09	-3	0	0.09	-3	0	0.09	-3	0	0.09	-3	0	0.09	-3	0	0.09
6RXS	12	21	0.4	12	18	0.33	12	18	0.33	12	18	0.33	12	18	0.33	12	18	0.33	12	18	0.33	12	18	0.33	12	18	0.33	12	18	0.33	12	18	0.33
1LQT	0	0	0	0	0	0	0	0	0	0	0	0	0	0	0	0	0	0	0	0	0	0	0	0	0	0	0	0	0	0	0	0	0
2X9G	0	0	0	0	0	0	0	0	0	0	0	0	0	0	0	0	0	0	0	0	0	0	0	0	0	0	0	0	0	0	0	0	0
2XU3	3	-6	0.1	3	-3	0.1	3	-3	0.1	3	-3	0.1	3	-3	0.1	3	0	0.1	3	0	0.1	3	3	0.1	3	3	0.1	3	3	0.1	3	6	0.1
3G5T	-3	-3	0.18	-3	-3	0.18	-3	-3	0.18	-3	-3	0.18	-3	-3	0.18	-3	-3	0.18	-3	-3	0.18	-3	-3	0.18	-3	-3	0.18	-3	-3	0.18	-3	0	0.19
4B5O	0	0	0	0	0	0	0	0	0	0	0	0	0	0	0	0	0	0	0	0	0	0	0	0	0	0	0	0	0	0	0	0	0
4I3B	0	0	0	0	0	0	0	0	0	0	0	0	0	0	0	0	0	0	0	0	0	0	0	0	0	0	0	0	0	0	0	0	0
4IO2	0	0	0	0	0	0	0	0	0	0	0	0	0	0	0	-3	0	0.09	-3	0	0.09	-3	0	0.09	-3	0	0.09	-3	0	0.09	-3	0	0.09
4JED	0	0	0	0	0	0	0	0	0	0	0	0	0	0	0	0	0	0	0	0	0	0	0	0	0	0	0	0	0	0	0	0	0
4KU4	0	0	0	0	0	0	0	0	0	0	0	0	0	0	0	0	0	0	0	0	0	0	0	0	0	0	0	0	0	0	0	0	0
4LTW	-3	0	0.18	-3	0	0.18	-3	0	0.18	-3	0	0.18	-3	0	0.18	-3	0	0.18	-3	0	0.18	-3	0	0.18	-3	0	0.18	-3	0	0.18	-3	0	0.18
4PNE	0	3	0.08	0	3	0.08	0	3	0.08	0	3	0.08	0	3	0.08	0	3	0.08	0	3	0.08	0	3	0.08	0	3	0.08	0	3	0.08	0	3	0.08
4WUV	3	-9	0.11	3	-9	0.11	3	-9	0.11	3	-9	0.11	3	-9	0.11	3	-9	0.11	3	-9	0.11	3	-12	0.11	3	-12	0.11	3	-12	0.11	6	-12	0.21
4X9R	-3	0	0.09	-3	0	0.09	-3	0	0.09	0	3	0.16	0	3	0.16	0	3	0.16	0	3	0.16	0	3	0.16	0	3	0.16	0	3	0.16	3	3	0.18
4YAC	0	0	0	0	0	0	0	0	0	0	0	0	0	0	0	0	0	0	0	0	0	0	0	0	0	0	0	0	0	0	0	0	0
5EJ8	0	-15	0.31	0	-15	0.31	0	-15	0.31	0	-15	0.31	0	-18	0.37	0	-18	0.37	0	-18	0.37	0	-18	0.37	0	-18	0.37	0	-18	0.37	0	-18	0.37
5EZ2	-3	0	0.08	-3	0	0.08	-3	0	0.08	-3	0	0.08	-6	0	0.16	-6	0	0.16	-6	0	0.16	-6	0	0.16	-6	0	0.16	-6	0	0.16	-6	0	0.16
5JCA	0	0	0	0	0	0	0	0	0	0	0	0	0	0	0	0	0	0	0	0	0	0	0	0	0	0	0	0	0	0	0	0	0
5L87	-3	0	0.1	0	0	0	0	0	0	0	0	0	0	0	0	0	0	0	0	0	0	0	0	0	0	0	0	0	0	0	0	0	0
5LVO	0	-168	1.82	0	-165	1.82	0	-165	1.82	0	-180	1.83	0	-180	1.83	3	174	1.83	3	174	1.83	3	174	1.83	3	171	1.83	6	168	1.84	6	168	1.84
5QIN	-3	0	0.06	-3	0	0.06	-3	0	0.06	-3	0	0.06	-3	0	0.06	-3	0	0.06	-3	0	0.06	-3	0	0.06	-3	0	0.06	-3	0	0.06	-3	0	0.06
5SYN	0	-12	0.14	0	-9	0.11	0	-9	0.11	0	-9	0.11	0	-9	0.11	0	-9	0.11	0	-9	0.11	0	-9	0.11	0	-9	0.11	0	-9	0.11	0	-9	0.11
5TUK	0	0	0	0	0	0	0	0	0	0	0	0	0	0	0	0	0	0	0	0	0	0	0	0	0	0	0	0	0	0	0	0	0
6AYH	-177	0	2.02	-177	0	2.02	-177	0	2.02	-177	0	2.02	-177	0	2.02	-177	0	2.02	-177	0	2.02	-177	0	2.02	-177	0	2.02	-177	0	2.02	-177	0	2.02
6HP2	-3	0	0.1	-3	0	0.1	-3	0	0.1	-3	0	0.1	-3	0	0.1	-3	0	0.1	-3	0	0.1	-3	0	0.1	-3	0	0.1	0	0	0	0	0	0
6LQL	0	-12	0.2	0	-12	0.2	0	-12	0.2	0	-12	0.2	0	-12	0.2	0	-15	0.25	0	-15	0.25	0	-15	0.25	0	-15	0.25	0	-15	0.25	0	-15	0.25
6NES	0	0	0	0	0	0	0	0	0	0	0	0	0	0	0	0	0	0	3	0	0.1	3	0	0.1	3	0	0.1	3	0	0.1	3	0	0.1
6OZB	21	0	0.94	21	0	0.94	21	0	0.94	21	0	0.94	21	0	0.94	21	0	0.94	21	0	0.94	21	0	0.94	21	0	0.94	21	0	0.94	21	0	0.94
6P0I	0	0	0	0	0	0	0	0	0	0	0	0	0	0	0	0	0	0	0	0	0	0	0	0	0	0	0	0	0	0	0	0	0
6P80	0	0	0	0	0	0	0	0	0	0	0	0	0	0	0	0	0	0	0	0	0	0	0	0	0	0	0	0	0	0	0	0	0
6PT8	-174	0	2.15	-174	0	2.15	-174	0	2.15	-174	0	2.15	-177	0	2.15	-177	0	2.15	-177	0	2.15	-177	0	2.15	-177	0	2.15	-177	0	2.15	-177	0	2.15
6TUG	-42	0	1.47	-42	0	1.47	-42	0	1.47	-42	0	1.47	-42	0	1.47	-42	0	1.47	-42	0	1.47	-42	0	1.47	-42	0	1.47	-42	0	1.47	-42	0	1.47
1GAF	-3	-174	1.75	-3	-174	1.75	-3	-174	1.75	-3	-174	1.75	-3	-174	1.75	-3	-174	1.75	-3	-174	1.75	-3	-174	1.75	-3	-174	1.75	-3	-174	1.75	-3	-174	1.75
3G3K	3	3	0.16	3	3	0.16	3	3	0.16	3	3	0.16	3	3	0.16	3	3	0.16	3	3	0.16	3	3	0.16	3	3	0.16	3	3	0.16	3	3	0.16
3P3G	-9	0	0.22	-9	0	0.22	-9	0	0.22	-9	0	0.22	-9	0	0.22	6	0	0.15	6	0	0.15	9	0	0.22	9	0	0.22	9	0	0.22	9	0	0.22
3QVQ	0	0	0	0	0	0	0	0	0	0	0	0	0	0	0	0	0	0	0	0	0	0	0	0	0	0	0	-3	0	0.09	-3	0	0.09
4MK3	6	3	0.17	6	3	0.17	6	3	0.17	6	3	0.17	6	3	0.17	6	3	0.17	6	3	0.17	6	3	0.17	6	3	0.17	6	3	0.17	6	3	0.17
4PGN	-3	3	0.17	-3	3	0.17	0	3	0.1	0	3	0.1	0	3	0.1	0	3	0.1	0	3	0.1	0	3	0.1	0	3	0.1	0	3	0.1	0	3	0.1
4PIO	-3	0	0.1	-3	0	0.1	-3	0	0.1	-3	0	0.1	-3	0	0.1	-3	0	0.1	-3	0	0.1	-3	0	0.1	-3	0	0.1	-3	0	0.1	-3	0	0.1
5DT6	-3	-6	0.26	-3	-6	0.26	-3	-6	0.26	-3	-6	0.26	-3	-6	0.26	-3	-6	0.26	-3	-6	0.26	-3	-6	0.26	-3	-6	0.26	-3	-6	0.26	-3	-6	0.26
5EKD	-3	0	0.15	-3	0	0.15	-3	0	0.15	-3	0	0.15	-3	0	0.15	-3	0	0.15	-3	0	0.15	-3	0	0.15	-3	0	0.15	-3	0	0.15	-3	0	0.15
5EYN	0	0	0.02	0	0	0.02	0	0	0.02	0	0	0.02	0	0	0.02	0	0	0.02	0	0	0.02	0	0	0.02	0	0	0.02	0	0	0.02	0	0	0.02
5HTK	0	3	0.07	0	3	0.07	0	3	0.07	0	3	0.07	0	3	0.07	0	3	0.07	0	3	0.07	0	3	0.07	0	3	0.07	0	3	0.07	0	3	0.07
5WL1	3	3	0.35	3	3	0.35	3	3	0.35	3	3	0.35	3	3	0.35	3	3	0.35	3	3	0.35	3	3	0.35	3	3	0.35	3	3	0.35	3	3	0.35
6AN9	0	0	0	0	0	0	0	0	0	0	0	0	0	0	0	0	0	0	0	0	0	0	0	0	0	0	0	0	0	0	0	0	0
6FGC	3	3	0.25	3	3	0.25	3	3	0.25	3	0	0.21	3	0	0.21	3	0	0.21	3	0	0.21	3	0	0.21	3	0	0.21	3	0	0.21	3	0	0.21
6OVL	-3	0	0.1	-3	0	0.1	-3	0	0.1	-3	0	0.1	-3	0	0.1	-3	0	0.1	-3	0	0.1	-3	0	0.1	-3	0	0.1	-3	0	0.1	-3	0	0.1
6PWG	0	0	0	0	0	0	0	0	0	0	0	0	0	0	0	0	0	0	0	0	0	0	0	0	0	0	0	0	0	0	0	0	0
6SGE	0	-3	0.09	0	-3	0.09	0	-3	0.09	0	-3	0.09	0	-3	0.09	0	-3	0.09	0	-3	0.09	0	-3	0.09	0	-3	0.09	0	-3	0.09	0	-3	0.09
6SRB	-3	0	0.09	-3	0	0.09	-3	0	0.09	-3	0	0.09	-3	0	0.09	-3	0	0.09	-3	0	0.09	-3	0	0.09	-3	0	0.09	-3	0	0.09	0	0	0
6VVE	6	0	0.2	6	0	0.2	6	0	0.2	6	0	0.2	6	0	0.2	6	0	0.2	6	0	0.2	6	0	0.2	6	0	0.2	6	0	0.2	6	0	0.2
5F9S	0	15	0.37	0	15	0.37	0	15	0.37	0	15	0.37	0	15	0.37	0	15	0.37	0	15	0.37	0	15	0.37	0	15	0.37	0	15	0.37	0	15	0.37
6BJB	-3	6	0.06	-3	6	0.06	-3	6	0.06	-3	6	0.06	-3	6	0.06	-3	6	0.06	-3	6	0.06	-3	6	0.06	-3	6	0.06	-3	6	0.06	-3	9	0.08
6BLK	3	0	0.1	3	0	0.1	3	0	0.1	3	0	0.1	3	0	0.1	3	0	0.1	3	0	0.1	3	0	0.1	3	0	0.1	3	0	0.1	3	0	0.1
6GNA	21	0	0.7	21	0	0.7	18	0	0.6	18	0	0.6	18	0	0.6	18	0	0.6	18	0	0.6	18	0	0.6	18	0	0.6	18	0	0.6	18	0	0.6
6TUK	3	0	0.1	3	0	0.1	3	0	0.1	3	0	0.1	3	0	0.1	3	0	0.1	3	0	0.1	3	0	0.1	3	0	0.1	3	0	0.1	3	0	0.1
7KFF	0	0	0	0	0	0	0	0	0	0	0	0	0	0	0	0	0	0	0	0	0	3	0	0.1	3	0	0.1	3	0	0.1	3	0	0.1
1HDO	0	0	0	-3	0	0.1	-3	0	0.1	-3	0	0.1	-3	0	0.1	-3	0	0.1	-3	0	0.1	-3	0	0.1	-3	0	0.1	-3	0	0.1	-3	0	0.1
4BN4	0	-3	0.08	0	-3	0.08	0	-3	0.08	0	-3	0.08	0	-3	0.08	-3	0	0.17	-3	0	0.17	-3	0	0.17	-3	0	0.17	-3	0	0.17	-3	0	0.17
4OVS	-6	-3	0.13	-6	-3	0.13	-6	-3	0.13	-6	-3	0.13	-6	-3	0.13	-6	-3	0.13	-6	-3	0.13	-6	-3	0.13	-6	-3	0.13	-6	-3	0.13	-6	-3	0.13
4UAB	-9	0	0.31	-9	0	0.31	-9	0	0.31	-9	0	0.31	-9	0	0.31	-9	0	0.31	-9	0	0.31	-9	0	0.31	-6	0	0.21	-6	0	0.21	-6	0	0.21
5DUF	0	0	0	0	0	0	0	0	0	0	0	0	0	0	0	0	0	0	0	0	0	0	0	0	0	0	0	0	0	0	0	0	0
5J60	3	0	0.1	3	0	0.1	3	0	0.1	3	0	0.1	3	0	0.1	6	0	0.2	6	0	0.2	6	0	0.2	6	0	0.2	6	0	0.2	6	0	0.2
5JRY	3	0	0.1	0	0	0	0	0	0	0	0	0	0	0	0	0	0	0	0	0	0	0	0	0	0	0	0	0	0	0	0	0	0
5OW0	3	0	0.1	3	0	0.1	3	0	0.1	3	0	0.1	3	0	0.1	3	0	0.1	3	0	0.1	3	0	0.1	3	0	0.1	3	0	0.1	3	0	0.1
5VN0	0	0	0	0	0	0	0	0	0	0	0	0	0	0	0	0	0	0	0	0	0	0	0	0	0	0	0	0	0	0	0	0	0
6BJB	-3	6	0.06	-3	6	0.06	-3	6	0.06	-3	6	0.06	-3	6	0.06	-3	6	0.06	-3	6	0.06	-3	6	0.06	-3	6	0.06	-3	6	0.06	-3	9	0.08
6GY5	6	0	0.17	6	0	0.17	6	0	0.17	6	0	0.17	6	0	0.17	6	0	0.17	6	0	0.17	6	0	0.17	6	0	0.17	6	0	0.17	6	0	0.17
6HVD	138	18	6.32	138	15	6.3	138	15	6.3	138	15	6.3	138	15	6.3	138	15	6.3	138	12	6.28	138	12	6.28	138	12	6.28	141	6	6.3	141	6	6.3
6MGB	-174	0	2.6	-174	0	2.6	-174	0	2.6	-174	0	2.6	-174	0	2.6	-174	0	2.6	-174	0	2.6	-174	0	2.6	-174	0	2.6	-174	0	2.6	-174	0	2.6
6PBM	3	0	0.11	3	0	0.11	3	0	0.11	3	3	0.11	3	3	0.11	3	3	0.11	3	3	0.11	3	3	0.11	3	3	0.11	3	3	0.11	3	3	0.11
6VZA	0	3	0.11	0	3	0.11	0	3	0.11	0	3	0.11	0	3	0.11	0	3	0.11	0	3	0.11	0	3	0.11	0	3	0.11	0	3	0.11	0	3	0.11
3WWX	-27	-66	1.24	-27	-66	1.24	-27	-66	1.24	-27	-66	1.24	-27	-66	1.24	-27	-66	1.24	-27	-66	1.24	-27	-66	1.24	-27	-66	1.24	-27	-66	1.24	-27	-66	1.24
4CO3	6	0	0.19	6	0	0.19	6	0	0.19	6	0	0.19	6	0	0.19	6	0	0.19	3	0	0.1	3	0	0.1	3	0	0.1	3	0	0.1	3	0	0.1
4KQP	3	-3	0.15	3	-3	0.15	3	-3	0.15	0	-6	0.17	0	-6	0.17	0	-6	0.17	0	-6	0.17	0	-6	0.17	0	-6	0.17	0	-6	0.17	-3	-9	0.21
4NBT	-3	0	0.1	-3	0	0.1	-3	0	0.1	-3	0	0.1	-3	0	0.1	3	3	0.1	3	3	0.1	3	3	0.1	3	3	0.1	3	3	0.1	3	3	0.1
4PAK	6	-3	0.19	6	-3	0.19	6	-3	0.19	6	-3	0.19	6	-3	0.19	6	-3	0.19	6	-3	0.19	6	-3	0.19	6	-3	0.19	6	-3	0.19	6	-3	0.19
4QJL	0	0	0	0	0	0	0	0	0	0	0	0	0	0	0	0	0	0	0	0	0	0	0	0	0	0	0	0	0	0	0	0	0
4WLH	0	0	0	0	0	0	0	0	0	0	0	0	0	0	0	0	0	0	0	0	0	0	0	0	0	0	0	0	0	0	0	0	0
5JGK	0	0	0	0	0	0	0	0	0	0	0	0	0	0	0	0	0	0	0	0	0	3	0	0.1	3	0	0.1	3	0	0.1	3	0	0.1
5OF9	3	0	0.1	3	0	0.1	3	0	0.1	3	0	0.1	3	0	0.1	3	0	0.1	3	0	0.1	3	0	0.1	3	0	0.1	3	0	0.1	3	0	0.1
5VKT	-3	0	0.11	-3	0	0.11	-3	0	0.11	-3	0	0.11	-3	0	0.11	-3	0	0.11	-3	0	0.11	-3	0	0.11	-3	0	0.11	-3	0	0.11	-3	0	0.11
5XJN	-3	-123	0.95	-3	-123	0.95	-3	-123	0.95	-3	-123	0.95	-3	-123	0.95	-3	-123	0.95	-3	-123	0.95	-3	-123	0.95	-3	-123	0.95	-3	-123	0.95	-3	-123	0.95
6BLK	3	0	0.1	3	0	0.1	3	0	0.1	3	0	0.1	3	0	0.1	3	0	0.1	3	0	0.1	3	0	0.1	3	0	0.1	3	0	0.1	3	0	0.1
6H0M	3	0	0.1	3	0	0.1	3	0	0.1	3	0	0.1	3	3	0.1	3	3	0.1	3	3	0.1	3	3	0.1	3	3	0.1	3	3	0.1	3	3	0.1
6K28	6	12	0.45	6	9	0.4	6	9	0.4	6	9	0.4	6	9	0.4	6	9	0.4	6	6	0.36	6	6	0.36	6	6	0.36	6	6	0.36	6	6	0.36
6O15	-3	0	0.11	-3	0	0.11	-3	0	0.11	-3	0	0.11	-3	0	0.11	-3	0	0.11	-3	0	0.11	-3	0	0.11	-3	0	0.11	-3	0	0.11	-3	0	0.11
6SZP	0	0	0	0	0	0	0	0	0	0	0	0	0	0	0	0	0	0	0	0	0	0	0	0	0	0	0	0	0	0	0	0	0
5J71	3	0	0.35	3	0	0.35	3	0	0.35	3	0	0.35	3	0	0.35	3	0	0.35	3	0	0.35	3	0	0.35	3	0	0.35	3	0	0.35	3	0	0.35
5K0A	3	0	0.1	3	0	0.1	3	0	0.1	3	0	0.1	6	0	0.2	6	0	0.2	6	0	0.2	6	0	0.2	6	0	0.2	6	0	0.2	6	0	0.2
6O1B	0	-3	0.06	0	-3	0.06	0	-3	0.06	0	-3	0.06	0	-3	0.06	0	-3	0.06	0	-3	0.06	0	-3	0.06	0	-3	0.06	0	-3	0.06	0	-3	0.06
6SRE	9	0	0.25	9	0	0.25	9	0	0.25	9	0	0.25	9	0	0.25	9	0	0.25	9	0	0.25	9	0	0.25	9	0	0.25	9	0	0.25	9	0	0.25
6VTY	6	0	0.16	6	0	0.16	6	0	0.16	6	0	0.16	6	0	0.16	6	0	0.16	6	0	0.16	6	0	0.16	6	0	0.16	6	0	0.16	6	0	0.16
6VWO	-6	0	0.2	-6	0	0.2	-6	0	0.2	-6	0	0.2	-6	0	0.2	-6	0	0.2	-6	0	0.2	-6	0	0.2	-6	0	0.2	-6	0	0.2	-6	0	0.2
6Y43	-48	0	1.01	-48	0	1.01	-48	0	1.01	-48	0	1.01	-48	0	1.01	-51	0	1.07	-51	0	1.07	-51	0	1.07	-51	0	1.07	-51	0	1.07	-51	0	1.07
2V89	0	6	0.17	0	3	0.09	0	3	0.09	0	3	0.09	0	3	0.09	0	3	0.09	0	3	0.09	0	3	0.09	3	6	0.13	3	6	0.13	9	15	0.36
4MUV	0	0	0	0	0	0	0	0	0	0	0	0	-3	0	0.12	-3	0	0.12	-3	0	0.12	-3	0	0.12	-3	0	0.12	-3	0	0.12	-3	0	0.12
6L27	0	0	0	0	0	0	0	0	0	0	0	0	0	0	0	0	0	0	0	0	0	-3	-3	0.15	-3	-3	0.15	-3	-3	0.15	-3	-6	0.18
6WUP	3	12	0.3	3	9	0.25	3	9	0.25	3	9	0.25	3	9	0.25	3	6	0.21	3	6	0.21	0	3	0.08	0	0	0	0	0	0	0	0	0
4UIN	-33	-96	2.7	-33	-96	2.7	-6	0	0.34	-6	0	0.34	-6	0	0.34	-6	0	0.34	-6	0	0.34	-6	0	0.34	-6	0	0.34	-6	0	0.34	-6	0	0.34
4WN5	6	6	0.21	3	3	0.11	3	3	0.11	3	3	0.11	3	3	0.11	3	3	0.11	3	3	0.11	3	3	0.11	0	0	0	0	0	0	0	0	0
4Y95	12	-12	1.01	12	-12	1.01	12	-12	1.01	12	-12	1.01	12	-15	1.1	12	-15	1.1	9	-15	0.94	6	-12	0.69	6	-12	0.69	6	-12	0.69	6	-15	0.79
4YAG	3	3	0.1	3	3	0.1	3	3	0.1	3	3	0.1	3	0	0.1	3	0	0.1	3	0	0.1	6	0	0.21	6	0	0.21	6	0	0.21	6	0	0.21
5OJY	6	0	0.22	6	0	0.22	6	0	0.22	6	0	0.22	6	0	0.22	6	0	0.22	6	0	0.22	6	0	0.22	6	0	0.22	3	0	0.11	3	0	0.11
5SYT	-6	-9	0.34	-6	-9	0.34	-6	-9	0.34	-6	-9	0.34	-6	-15	0.45	-9	-18	0.56	-9	-18	0.56	-9	-18	0.56	-9	-18	0.56	-9	-21	0.62	-9	-21	0.62
6L70	-24	-15	0.85	-24	-15	0.85	-24	-15	0.85	-24	-15	0.85	0	117	1.99	0	117	1.99	0	117	1.99	0	117	1.99	0	117	1.99	0	117	1.99	0	117	1.99
6OW7	45	150	1.85	45	150	1.85	45	150	1.85	45	150	1.85	45	147	1.85	45	147	1.85	45	147	1.85	45	147	1.85	6	6	0.3	6	6	0.3	6	6	0.3
1KZK	3	-9	0.14	6	-9	0.13	6	-9	0.13	6	-9	0.13	6	-9	0.13	6	-9	0.13	6	-9	0.13	6	-9	0.13	6	-9	0.13	6	-9	0.13	12	-15	0.25
3SIG	0	0	0	0	0	0	0	0	0	0	0	0	0	0	0	3	0	0.11	3	0	0.11	3	0	0.11	3	0	0.11	3	0	0.11	3	0	0.11
4AIE	-27	-12	0.63	-27	-12	0.63	-18	-9	0.42	-15	-9	0.36	-15	-9	0.36	-15	-9	0.36	-15	-9	0.36	-15	-9	0.36	-15	-9	0.36	-15	-9	0.36	-15	-9	0.36
4Q0H	18	18	0.43	18	18	0.43	18	18	0.43	18	18	0.43	18	18	0.43	12	18	0.29	12	18	0.29	12	18	0.29	12	18	0.29	12	18	0.29	12	18	0.29
4RP9	3	0	0.07	3	0	0.07	3	0	0.07	3	0	0.07	3	0	0.07	3	0	0.07	3	0	0.07	3	0	0.07	3	0	0.07	3	0	0.07	78	0	1.79
4WCK	-6	-3	0.17	-9	-6	0.28	-9	-6	0.28	-9	-6	0.28	-9	-6	0.28	-9	-6	0.28	-9	-6	0.28	-9	-6	0.28	-9	-6	0.28	-9	-6	0.28	-9	-6	0.28
5IEO	-3	12	0.25	-3	12	0.25	-3	12	0.25	-3	12	0.25	-3	12	0.25	-3	12	0.25	0	6	0.12	0	6	0.12	0	6	0.12	0	6	0.12	0	3	0.06
5LDG	-6	0	0.13	-9	0	0.19	-12	0	0.26	-12	0	0.26	-12	0	0.26	-12	0	0.26	-12	0	0.26	-12	0	0.26	-12	0	0.26	-15	0	0.32	-15	0	0.32
5W7Q	-9	0	0.37	-6	0	0.25	-6	0	0.25	-6	0	0.25	-6	0	0.25	-6	0	0.25	-6	0	0.25	-6	0	0.25	-6	0	0.25	-6	0	0.25	-6	0	0.25
4KXQ	9	-3	0.49	9	-3	0.49	9	-3	0.49	9	-3	0.49	6	0	0.35	6	0	0.35	0	-3	0.08	0	-3	0.08	0	-3	0.08	0	-3	0.08	0	-3	0.08
4PBH	6	0	0.11	3	0	0.06	3	0	0.06	3	0	0.06	3	0	0.06	-177	0	2.14	-177	0	2.14	-177	0	2.14	-177	0	2.14	-177	0	2.14	-177	0	2.14
4WXJ	3	12	0.44	3	12	0.44	3	12	0.44	3	12	0.44	3	12	0.44	3	12	0.44	3	12	0.44	3	12	0.44	3	12	0.44	3	15	0.55	3	15	0.55
4X8E	0	-3	0.05	0	-3	0.05	0	-3	0.05	3	-6	0.13	3	-6	0.13	3	-6	0.13	3	-6	0.13	3	-6	0.13	3	-6	0.13	3	-6	0.13	6	-9	0.23
5CTA	-6	-12	0.16	-6	-12	0.16	-6	-12	0.16	-6	-15	0.2	-6	-15	0.2	-6	-18	0.25	-6	-18	0.25	-6	-18	0.25	-6	-18	0.25	-6	-18	0.25	-6	-21	0.3
5UYJ	0	3	0.11	0	3	0.11	0	3	0.11	0	3	0.11	0	0	0	0	0	0	0	0	0	0	0	0	0	0	0	0	0	0	0	0	0
6EIM	3	3	0.21	3	3	0.21	3	3	0.21	3	3	0.21	3	3	0.21	3	3	0.21	3	3	0.21	3	3	0.21	3	3	0.21	3	3	0.21	6	6	0.4
6H17	3	0	0.12	3	0	0.12	3	0	0.12	3	0	0.12	3	0	0.12	3	0	0.12	0	0	0	0	0	0	0	0	0	0	0	0	0	0	0
6I4M	-6	0	0.21	-3	0	0.1	-3	0	0.1	-3	0	0.1	-3	0	0.1	-3	0	0.1	-3	0	0.1	-3	0	0.1	-3	0	0.1	-3	0	0.1	-3	0	0.1
6UAD	3	3	0.17	3	3	0.17	3	3	0.17	3	3	0.17	3	3	0.17	3	3	0.17	3	3	0.17	9	6	0.52	9	6	0.52	9	6	0.52	9	6	0.52
4Q9M	0	0	0	0	0	0	0	0	0	0	0	0	0	0	0	-6	0	0.12	-6	0	0.12	-6	0	0.12	-6	0	0.12	-6	0	0.12	-6	0	0.12
4ZCD	3	0	0.1	3	0	0.1	3	0	0.1	6	0	0.21	6	0	0.21	6	0	0.21	6	0	0.21	6	0	0.21	6	0	0.21	6	0	0.21	6	0	0.21
5F82	-108	141	2.27	-36	-15	1.23	-36	-15	1.23	-36	-15	1.23	-36	-15	1.23	-36	-15	1.23	-36	-15	1.23	-36	-15	1.23	-36	-15	1.23	-54	0	1.66	-54	0	1.66
6E1Z	-3	3	0.2	-3	3	0.2	-3	3	0.2	-3	3	0.2	-3	3	0.2	-3	3	0.2	-3	3	0.2	-3	3	0.2	-3	3	0.2	-3	3	0.2	-6	12	0.46
3UCE	-180	0	3.9	0	0	0	0	0	0	0	0	0	0	0	0	0	0	0	0	0	0	0	0	0	0	0	0	0	0	0	0	0	0
4CZG	-3	0	0.1	-3	0	0.1	-3	0	0.1	-3	0	0.1	-3	0	0.1	-6	0	0.21	-6	0	0.21	-6	0	0.21	-6	0	0.21	-6	0	0.21	-6	0	0.21
4MX6	-3	0	0.11	-3	0	0.11	-3	0	0.11	-3	0	0.11	-3	0	0.11	-3	0	0.11	0	0	0	0	0	0	0	0	0	0	0	0	0	0	0
4PET	15	0	0.31	15	0	0.31	15	0	0.31	18	0	0.38	18	0	0.38	18	0	0.38	21	0	0.44	21	0	0.44	21	0	0.44	21	0	0.44	21	0	0.44
4Y1B	-6	6	0.34	-6	6	0.34	-9	9	0.49	-9	9	0.49	-9	9	0.49	-12	12	0.64	-12	12	0.64	-12	12	0.64	-12	12	0.64	-12	12	0.64	-12	12	0.64
6DGG	0	-12	0.22	0	-12	0.22	0	-12	0.22	0	-12	0.22	0	-12	0.22	0	-9	0.17	0	-9	0.17	-3	-3	0.11	-3	-3	0.11	-3	-3	0.11	-3	-3	0.11
6T2L	0	0	0	0	0	0	0	0	0	0	0	0	0	0	0	0	0	0	-3	0	0.12	-3	0	0.12	-3	0	0.12	-3	0	0.12	-3	0	0.12
4ZCD	3	0	0.1	3	0	0.1	3	0	0.1	6	0	0.21	6	0	0.21	6	0	0.21	6	0	0.21	6	0	0.21	6	0	0.21	6	0	0.21	6	0	0.21
5FAL	18	18	1.18	18	18	1.18	15	15	0.96	15	15	0.96	15	15	0.96	15	15	0.96	15	15	0.96	15	15	0.96	15	15	0.96	0	-3	0.18	0	-3	0.18
6E1Z	-3	3	0.2	-3	3	0.2	-3	3	0.2	-3	3	0.2	-3	3	0.2	-3	3	0.2	-3	3	0.2	-3	3	0.2	-3	3	0.2	-3	3	0.2	-6	12	0.46
6U5L	0	6	0.12	0	9	0.18	0	9	0.18	0	12	0.24	-3	-159	2.2	-3	-159	2.2	-3	-159	2.2	-3	-159	2.2	-3	-159	2.2	-3	-159	2.2	-3	-159	2.2
6DBE	39	-75	5.69	3	9	0.51	3	9	0.51	3	9	0.51	3	9	0.51	0	6	0.4	0	6	0.4	0	6	0.4	0	6	0.4	0	6	0.4	-3	6	0.5
1GAI_223	9	-15	0.55	9	-15	0.55	9	-18	0.56	9	-18	0.56	9	-18	0.56	9	-18	0.56	9	-18	0.56	9	-18	0.56	9	-18	0.56	9	-21	0.59	9	-21	0.59
1GAI_52	-27	9	1.6	-27	12	1.6	-27	12	1.6	-27	12	1.6	-27	12	1.6	-27	12	1.6	-27	12	1.6	-27	12	1.6	-27	12	1.6	-27	12	1.6	-27	12	1.6
2NLR_66	9	171	1.91	9	174	1.92	9	174	1.92	9	174	1.92	9	177	1.92	9	177	1.92	9	177	1.92	9	177	1.92	9	177	1.92	9	177	1.92	9	177	1.92
3WEO	12	9	0.57	12	6	0.55	12	6	0.55	12	6	0.55	12	6	0.55	12	6	0.55	12	6	0.55	12	6	0.55	12	6	0.55	12	6	0.55	12	6	0.55
4NO4	9	-12	0.54	9	-12	0.54	9	-12	0.54	9	-12	0.54	9	-12	0.54	9	-12	0.54	9	-12	0.54	9	-12	0.54	9	-12	0.54	9	-12	0.54	9	-12	0.54
4WZZ	-9	-159	1.84	-9	-162	1.85	-9	-162	1.85	-9	-162	1.85	-9	-162	1.85	-9	-162	1.85	-9	-162	1.85	-9	-162	1.85	-9	-162	1.85	-6	-162	1.81	-6	-162	1.81
5CGM	33	174	2.85	33	174	2.85	33	174	2.85	33	174	2.85	33	174	2.85	33	174	2.85	33	174	2.85	33	174	2.85	33	174	2.85	33	174	2.85	33	174	2.85
5H4R_76	0	3	0.1	0	3	0.1	0	3	0.1	0	3	0.1	0	3	0.1	0	3	0.1	0	3	0.1	-3	0	0.13	-3	0	0.13	-3	0	0.13	-3	0	0.13
5MK9_164	15	-21	0.93	15	-21	0.93	15	-21	0.93	15	-21	0.93	15	-21	0.93	15	-21	0.93	15	-21	0.93	15	-18	0.91	15	-18	0.91	15	-18	0.91	15	-18	0.91
5MK9_353	-6	3	0.35	-6	3	0.35	-6	3	0.35	-6	0	0.38	-3	-3	0.25	0	-6	0.2	0	-6	0.2	0	-6	0.2	3	-9	0.28	6	-12	0.42	6	-12	0.42
6B3P_208	-45	147	4.96	-45	147	4.96	-45	147	4.96	-45	147	4.96	-45	147	4.96	-45	147	4.96	-45	147	4.96	-45	147	4.96	-45	147	4.96	-45	150	5	-45	150	5
6FUV_301	0	-3	0.1	0	-3	0.1	0	-3	0.1	0	-3	0.1	0	-3	0.1	0	-3	0.1	0	-3	0.1	0	-3	0.1	0	-3	0.1	0	-3	0.1	0	-3	0.1
6I5R_303	3	-6	0.23	3	-6	0.23	3	-6	0.23	3	-6	0.23	3	-6	0.23	3	-6	0.23	3	-3	0.19	3	-3	0.19	3	-3	0.19	3	-3	0.19	3	-3	0.19
6JQB_308	3	-6	0.28	3	-3	0.19	3	-3	0.19	3	-3	0.19	3	-3	0.19	3	-3	0.19	3	-3	0.19	3	-3	0.19	3	-3	0.19	3	-3	0.19	3	-3	0.19
6L0Z_155	6	-15	0.41	6	-15	0.41	6	-15	0.41	6	-15	0.41	6	-15	0.41	6	-15	0.41	6	-12	0.39	6	-12	0.39	6	-12	0.39	6	-12	0.39	6	-12	0.39
6LKK	-3	-168	1.8	-3	-168	1.8	-3	-168	1.8	-3	-168	1.8	-3	-168	1.8	-3	-168	1.8	-3	-168	1.8	-3	-168	1.8	-3	-168	1.8	-3	-168	1.8	-3	-168	1.8
6SGF	-3	18	0.32	-3	18	0.32	-3	15	0.28	-3	15	0.28	-3	15	0.28	-3	15	0.28	-3	15	0.28	-3	15	0.28	-3	15	0.28	-3	15	0.28	-3	12	0.25
6T6C	-6	12	0.37	-6	9	0.36	-6	9	0.36	-6	9	0.36	-6	9	0.36	-6	9	0.36	-6	9	0.36	-6	9	0.36	-6	9	0.36	-6	9	0.36	-6	6	0.35
6V1C	-3	0	0.13	-3	0	0.13	-3	0	0.13	-3	0	0.13	-3	0	0.13	-3	0	0.13	-3	0	0.13	-3	0	0.13	-3	0	0.13	-3	0	0.13	-3	0	0.13
6WBJ_157	6	-12	0.38	6	-12	0.38	6	-12	0.38	6	-12	0.38	6	-12	0.38	6	-12	0.38	6	-12	0.38	6	-9	0.36	6	-9	0.36	6	-9	0.36	6	-9	0.36
1GCA	-12	6	0.67	-12	6	0.67	-12	6	0.67	-12	6	0.67	-12	6	0.67	-9	3	0.52	-9	6	0.5	-9	6	0.5	-9	6	0.5	-6	3	0.34	-6	3	0.34
1W7C	12	-15	0.64	12	-15	0.64	12	-15	0.64	12	-15	0.64	12	-15	0.64	12	-15	0.64	12	-15	0.64	9	-12	0.48	9	-12	0.48	9	-12	0.48	9	-12	0.48
2FVY	-12	6	0.7	-9	3	0.53	-9	3	0.53	-9	3	0.53	-9	3	0.53	-6	0	0.38	-6	0	0.38	-6	0	0.38	-3	0	0.19	-3	0	0.19	-3	0	0.19
2NLR_24	-36	12	2.03	-36	12	2.03	-36	12	2.03	-12	6	0.69	-6	3	0.34	-6	3	0.34	-6	3	0.34	-6	3	0.34	-9	6	0.52	-9	6	0.52	-9	6	0.52
2XN2	0	0	0	0	0	0	0	0	0	0	0	0	-3	0	0.19	-3	0	0.19	-3	0	0.19	-3	0	0.19	-3	0	0.19	-6	3	0.36	-6	3	0.36
3PFZ_371	3	-3	0.19	3	-3	0.19	6	-3	0.35	9	-3	0.51	9	-3	0.51	12	-3	0.67	12	-3	0.67	12	-3	0.67	12	-3	0.67	12	-3	0.67	12	-3	0.67
3PFZ_38	12	-6	0.71	12	-6	0.71	12	-6	0.71	9	-6	0.53	9	-6	0.53	9	-6	0.53	6	-3	0.36	6	-3	0.36	3	-3	0.18	3	-3	0.18	3	-3	0.18
4EDQ_156	6	-12	0.39	6	-12	0.39	6	-12	0.39	6	-12	0.39	6	-12	0.39	6	-9	0.37	3	-6	0.2	3	-6	0.2	0	-3	0.05	0	0	0	0	0	0
4EDQ_231	-42	-171	2.65	9	-3	0.55	9	-3	0.55	3	0	0.19	-9	3	0.55	-9	3	0.55	-6	3	0.37	-6	3	0.37	-6	3	0.37	-6	3	0.37	-6	3	0.37
4EDQ_341	-6	0	0.38	-6	0	0.38	-6	0	0.38	-6	0	0.38	-6	0	0.38	-3	-3	0.26	-3	-3	0.26	-3	-3	0.26	-3	-3	0.26	-3	-3	0.26	-3	-3	0.26
4PF6	6	-180	1.96	6	-180	1.96	3	-180	1.95	3	-180	1.95	3	-180	1.95	3	-180	1.95	3	-3	0.16	3	-3	0.16	3	-3	0.16	3	-3	0.16	-21	165	2.13
4PSR	15	0	0.92	15	0	0.92	-15	-168	3.24	-15	-168	3.24	-15	-168	3.24	-15	-168	3.24	-12	-168	3.33	-12	-168	3.33	-12	-168	3.33	-12	-168	3.33	-12	-168	3.33
4Z0N	-3	0	0.19	-3	0	0.19	0	-3	0.1	0	-3	0.1	0	-3	0.1	0	-3	0.1	0	-3	0.1	0	0	0	0	0	0	0	0	0	0	0	0
4ZS9_216	3	-3	0.18	3	-3	0.18	6	-3	0.36	6	-3	0.36	6	-3	0.36	6	-3	0.36	6	-3	0.36	6	-3	0.36	6	-3	0.36	6	-3	0.36	6	-3	0.36
4ZS9_392	-9	21	0.56	-9	21	0.56	-6	18	0.41	-6	18	0.41	-6	18	0.41	-6	18	0.41	-3	18	0.33	-3	18	0.33	-3	18	0.33	-3	18	0.33	-3	18	0.33
5CBL	90	-54	4.95	6	-159	3.86	6	-159	3.86	6	-162	3.88	6	-162	3.88	6	-162	3.88	6	-162	3.88	6	-162	3.88	6	-162	3.88	6	-162	3.88	6	-162	3.88
5DKV	-12	18	0.66	-12	18	0.66	-12	18	0.66	-12	18	0.66	-9	15	0.5	-9	12	0.49	-9	12	0.49	-9	12	0.49	-9	12	0.49	-9	12	0.49	-9	12	0.49
5H4R_198	-3	0	0.19	-3	0	0.19	-3	0	0.19	-3	0	0.19	-3	0	0.19	-3	0	0.19	-3	0	0.19	-6	3	0.36	-6	3	0.36	-6	3	0.36	-6	6	0.35
5HQJ	12	-15	0.65	12	-15	0.65	12	-15	0.65	-24	21	1.25	-24	21	1.25	-24	21	1.25	-24	21	1.25	-21	18	1.1	-18	18	0.95	-18	18	0.95	-18	18	0.95
5HZ7_156	3	-12	0.25	3	-12	0.25	3	-9	0.22	3	-9	0.22	3	-9	0.22	3	-9	0.22	3	-9	0.22	3	-9	0.22	3	-6	0.19	3	-6	0.19	0	-3	0.05
5HZ7_341	-12	6	0.68	-9	3	0.53	-6	3	0.34	-6	3	0.34	-6	3	0.34	-3	0	0.19	-3	0	0.19	-3	0	0.19	15	-21	0.9	15	-21	0.9	15	-21	0.9
5IDB_123	-6	0	0.35	-9	3	0.52	-9	3	0.52	-9	3	0.52	-9	3	0.52	-9	3	0.52	-9	3	0.52	-9	3	0.52	-9	3	0.52	-9	6	0.53	-9	6	0.53
5IDB_55	15	-36	0.92	6	-18	0.41	3	-15	0.28	0	-12	0.2	0	-12	0.2	0	-9	0.15	-3	-9	0.23	-3	-6	0.2	-6	174	1.97	-6	174	1.97	-6	174	1.97
5II5	0	0	0	0	0	0	0	0	0	3	-3	0.16	3	-3	0.16	3	-3	0.16	3	-3	0.16	3	-3	0.16	3	-3	0.16	6	-6	0.33	6	-6	0.33
5MK9_234	24	0	1.49	24	0	1.49	24	0	1.49	21	0	1.3	21	0	1.3	21	0	1.3	21	0	1.3	21	0	1.3	21	0	1.3	21	0	1.3	21	0	1.3
5V6F	12	6	0.82	12	6	0.82	12	6	0.82	12	6	0.82	9	-171	3.43	12	-174	3.33	12	-174	3.33	12	-174	3.33	12	-174	3.33	12	-174	3.33	12	-174	3.33
6AYH	12	0	0.29	6	0	0.15	6	0	0.15	6	0	0.15	6	0	0.15	6	0	0.15	6	0	0.15	3	0	0.07	3	0	0.07	0	0	0	0	0	0
6B3P_198	18	-15	1.05	18	-15	1.05	15	-12	0.88	15	-12	0.88	15	-15	0.89	15	-15	0.89	15	-15	0.89	15	-15	0.89	15	-15	0.89	15	-15	0.89	15	-15	0.89
6FUV_214	18	-15	1.02	15	-12	0.85	12	-9	0.69	6	-3	0.35	6	0	0.37	6	0	0.37	6	0	0.37	3	3	0.24	3	3	0.24	3	3	0.24	3	3	0.24
6I5R_216	9	-9	0.55	0	0	0	0	0	0	-3	3	0.19	-3	3	0.19	0	3	0.1	0	3	0.1	0	3	0.1	0	3	0.1	0	3	0.1	0	3	0.1
6JQB_221	3	3	0.12	3	3	0.12	3	3	0.12	3	3	0.12	0	0	0	0	0	0	0	0	0	0	0	0	0	0	0	0	0	0	0	0	0
6L0Z_340	-6	3	0.34	-6	3	0.34	-3	3	0.16	-3	3	0.16	-3	3	0.16	0	0	0	0	0	0	0	0	0	0	0	0	3	-3	0.16	9	-12	0.52
6PLH	-48	-144	2.62	-48	-144	2.62	-48	-144	2.62	-48	-144	2.62	6	-3	0.36	6	-3	0.36	6	-3	0.36	3	-3	0.19	0	-3	0.1	0	-3	0.1	0	-3	0.1
6WBJ_342	0	0	0	0	0	0	0	0	0	0	0	0	0	0	0	3	-3	0.16	3	-3	0.16	3	-3	0.16	3	-3	0.16	3	-3	0.16	6	-6	0.33
6WQV	-6	3	0.31	-6	3	0.31	-6	3	0.31	-6	3	0.31	-6	3	0.31	-6	3	0.31	-6	3	0.31	-6	3	0.31	-6	3	0.31	-3	3	0.19	0	3	0.1
6Y9J_10	162	48	5.25	162	48	5.25	-9	-171	1.73	-9	-171	1.73	-9	-171	1.73	-9	-171	1.73	-9	-171	1.73	-9	-174	1.73	-9	-174	1.73	-9	-174	1.73	-9	-174	1.73
6Y9J_198	-27	0	1.72	-27	0	1.72	-27	0	1.72	-27	0	1.72	-21	3	1.32	-18	3	1.13	-15	3	0.94	-15	3	0.94	-15	3	0.94	-15	3	0.94	-15	3	0.94
Avg RMSD			0.543596			0.475702			0.454868			0.451096			0.465088			0.473026			0.459254			0.458289			0.458772			0.459123			0.483202
STDEV			0.976375			0.84701			0.795074			0.78785			0.810518			0.815271			0.810029			0.808362			0.810302			0.813408			0.823291

## Sheet: table_s5
PDBID	Aliphatic Carbon Atoms	Aromatic Rings	C-centroid	H-centroid	C-H-centroid	Omega	C-H-normal	Vina Score (kcal/mol)	Vina + CHpi (kcal/mol)
1bzc	CB_3509_ALA_A_217	C10_4817_TPI_d_1	3.97333	3.0463	142.206	92.9009	58.5858	-0.282054	-0.885942
1c5z	CA_3026_CYS_B_191	C6_3814_BAM_d_1	4.0951	3.398	122.472	100.408	27.4004	-0.0990242	-0.720753
1c5z	CA_3351_TRP_B_215	C6_3814_BAM_d_1	4.16143	3.45694	123.165	95.3428	43.515	-0.0902882	-0.615438
1e66	C12_16341_HUX_d_1	CZ2_1196_TRP_A_84	4.33077	3.48555	134.722	115.412	22.8338	-0.212005	-1.02746
1e66	CA_1742_GLY_A_118	C11_16340_HUX_d_1	4.5056	3.47247	156.899	104.425	19.879	0.0653721	-0.00200402
1eby	CB_444_ALA_A_28	C43_3187_BEB_d_1	4.18053	3.37208	131.293	103.254	56.6573	-0.204012	-0.623721
1eby	CD1_754_ILE_A_47	C43_3187_BEB_d_1	4.3489	3.33545	153.669	93.0731	49.2932	-0.215966	-0.765065
1eby	CG1_1284_VAL_A_82	C38_3150_BEB_d_1	3.49819	2.94301	111.431	83.5443	50.7306	-0.385978	-0.84279
1eby	CG1_1284_VAL_A_82	C38_3150_BEB_d_1	3.49819	3.09226	102.446	82.7931	62.2919	-0.385978	-0.740637
1eby	CA_2008_ALA_B_128	C59_3168_BEB_d_1	4.46796	3.48794	149.195	118.76	34.9718	-0.0441948	-0.782546
1eby	CB_2011_ALA_B_128	C53_3160_BEB_d_1	4.05252	3.23365	131.954	96.9085	51.4317	-0.228068	-0.747296
1eby	CD1_2321_ILE_B_147	C53_3160_BEB_d_1	4.28048	3.29606	149.492	88.5683	43.5938	-0.230477	-0.890811
1eby	CG2_2852_VAL_B_182	C28_3215_BEB_d_1	3.76299	3.43752	98.6122	100.391	49.7668	-0.303	-0.739174
1eby	CG2_2852_VAL_B_182	C28_3215_BEB_d_1	3.76299	3.11545	118.235	73.4652	65.1824	-0.303	-0.638076
1g2k	CB_444_ALA_A_28	C10_3152_NM1_d_1	3.81084	3.26152	111.902	103.495	35.3557	-0.27874	-0.825304
1g2k	CG1_1281_VAL_A_82	C25_3190_NM1_d_1	3.74875	3.04594	122.141	92.7718	44.586	-0.264483	-0.76612
1g2k	CA_2005_ALA_B_28	C18_3207_NM1_d_1	4.05442	3.3948	119.723	98.2361	37.6099	-0.105471	-0.673303
1g2k	CB_2008_ALA_B_28	C18_3207_NM1_d_1	3.90703	3.13492	127.819	95.7614	48.5791	-0.118535	-0.569987
1g2k	CG2_2846_VAL_B_82	C35_3174_NM1_d_1	3.89384	3.41306	107.882	84.0776	57.0031	-0.312275	-0.734302
1g2k	CG2_2846_VAL_B_82	C35_3174_NM1_d_1	3.89384	3.35048	111.712	82.9875	52.9695	-0.312275	-0.780644
1gpk	C15_8216_HUP_d_1	CD2_1211_TRP_A_84	3.75645	2.66685	170.583	83.2977	9.87445	-0.220766	-1.2712
1gpk	C15_8216_HUP_d_1	CZ2_1215_TRP_A_84	4.23593	3.39337	134.339	109.518	9.67368	-0.204374	-1.25481
1gpk	C15_8216_HUP_d_1	CD2_4962_PHE_A_330	3.8978	2.86174	157	86.7531	2.76328	-0.335294	-1.01804
1gpk	CA_1759_GLY_A_118	C2_8186_HUP_d_1	3.80086	3.22092	113.845	85.5941	67.553	-0.00805654	-0.441414
1gpk	CA_1759_GLY_A_118	C6_8190_HUP_d_1	3.49611	2.7391	125.647	131.367	79.8268	-0.0264835	-0.363805
1gpk	CA_1759_GLY_A_118	C6_8190_HUP_d_1	3.49611	3.31225	90.3386	112.551	34.5906	-0.0264835	-0.459841
1gpn	C7_8127_HUB_d_1	CD2_6646_HIS_A_440	4.34945	3.33449	153.967	127.984	76.858	0.0329368	-0.0382722
1gpn	C9_8129_HUB_d_1	CD2_1195_TRP_A_84	3.70192	3.02863	119.896	95.3555	36.9454	-0.223333	-1.15628
1gpn	C9_8129_HUB_d_1	CZ2_1199_TRP_A_84	4.05469	3.39295	119.872	101.839	36.974	-0.236046	-1.169
1gpn	C9_8129_HUB_d_1	CD2_4940_PHE_A_330	4.22254	3.23352	150.016	88.3278	33.3289	-0.243823	-0.879863
1gpn	C10_8130_HUB_d_1	CZ2_1199_TRP_A_84	4.12	3.32777	129.822	77.9825	41.6415	-0.233778	-1.13524
1gpn	C90_8136_HUB_d_1	CD2_1195_TRP_A_84	3.38417	2.73277	117.469	96.6457	38.738	0.236792	-0.52083
1gpn	C90_8136_HUB_d_1	CD2_1195_TRP_A_84	3.38417	3.35902	81.908	98.6365	76.3744	0.236792	0.0395169
1gpn	C90_8136_HUB_d_1	CZ2_1199_TRP_A_84	4.23137	3.46354	128.049	111.325	38.7346	-0.0351988	-0.792821
1gpn	CA_1746_GLY_A_118	C2_8122_HUB_d_1	3.51996	3.23891	95.5566	74.9777	77.9109	-0.10759	-0.248155
1gpn	CA_1746_GLY_A_118	C2_8122_HUB_d_1	3.51996	3.03768	107	92.2595	46.9495	-0.10759	-0.642542
1gpn	CA_1746_GLY_A_118	C6_8126_HUB_d_1	4.06216	3.03029	156.432	113.036	38.5504	-0.0233607	-0.558313
1h22	C63_8193_E10_d_1	CD2_4194_TRP_A_279	4.08191	3.37923	122.865	116.208	19.2316	-0.135383	-1.15932
1h22	C63_8193_E10_d_1	CZ2_4198_TRP_A_279	4.08269	3.43369	119.064	113.701	19.1718	-0.227497	-1.25143
1h22	C24_8196_E10_d_1	CD2_4194_TRP_A_279	3.80889	3.0492	126.605	82.4812	57.9244	-0.0804772	-0.724466
1h22	C24_8196_E10_d_1	CZ2_4198_TRP_A_279	3.65527	3.39755	94.6651	97.9654	57.3885	-0.138116	-0.782105
1h22	C24_8196_E10_d_1	CZ2_4198_TRP_A_279	3.65527	3.1076	111.396	71.0569	65.8673	-0.138116	-0.639891
1h22	C14_8213_E10_d_1	CZ2_4198_TRP_A_279	4.32406	3.27323	160.084	108.146	56.2821	-0.105347	-0.702827
1h22	C68_8226_E10_d_1	CD1_5017_PHE_A_331	4.11877	3.19599	142.02	112.28	51.6219	-0.0517411	-0.439132
1h22	C69_8229_E10_d_1	CD2_4998_PHE_A_330	4.07586	3.38842	121.763	104.709	47.4007	-0.21954	-0.672715
1h22	C69_8229_E10_d_1	CD2_5076_TYR_A_334	4.57587	3.48283	172.749	82.6587	18.9002	-0.125797	-0.861156
1h22	C41_8235_E10_d_1	CD2_4998_PHE_A_330	3.81319	2.80295	152.624	78.4994	14.1218	-0.164323	-0.833726
1h22	C37_8241_E10_d_1	CD2_1227_TRP_A_84	3.97552	3.01548	146.011	86.1604	35.5494	-0.108792	-0.965058
1h22	C39_8243_E10_d_1	CD2_1227_TRP_A_84	4.41627	3.46694	145.313	113.102	17.1105	-0.113343	-1.17455
1h22	C39_8243_E10_d_1	CZ2_1231_TRP_A_84	3.75315	2.74834	151.645	76.065	16.8947	-0.354415	-1.41562
1h22	CB_1224_TRP_A_84	N30_8253_E10_d_1	4.4472	3.48566	146.871	114.054	28.7607	-0.168994	-0.823598
1h22	CA_1781_GLY_A_118	N30_8253_E10_d_1	3.58009	3.19558	101.452	74.2538	72.3746	-0.127712	-0.410004
1h22	CA_1781_GLY_A_118	N30_8253_E10_d_1	3.58009	3.27956	96.7774	93.2385	56.391	-0.127712	-0.585012
1h22	CG1_4322_ILE_A_287	C5_8205_E10_d_1	4.21778	3.15142	163.604	100.816	29.3033	-0.104382	-0.671177
1h22	CA_5091_GLY_A_335	C5_8205_E10_d_1	4.32129	3.39723	142.411	100.564	62.5617	-0.0751482	-0.352207
1h23	C66_8213_E12_d_1	CZ2_4206_TRP_A_279	4.42966	3.42841	152.023	115.504	31.9542	-0.179286	-0.864787
1h23	C64_8219_E12_d_1	CZ2_4206_TRP_A_279	4.28015	3.27726	152.114	103.567	7.7308	-0.198383	-1.2828
1h23	C24_8225_E12_d_1	CD2_4202_TRP_A_279	4.0384	3.32224	123.761	87.138	52.0768	-0.0963243	-0.796561
1h23	C24_8225_E12_d_1	CZ2_4206_TRP_A_279	4.10722	3.40953	122.522	79.4923	61.6902	-0.0969276	-0.689977
1h23	C70_8258_E12_d_1	CD2_5007_PHE_A_330	3.78952	3.19817	114.53	108.212	49.3358	-0.011834	-0.433725
1h23	C70_8258_E12_d_1	CD2_5085_TYR_A_334	4.51683	3.43357	168.283	87.8513	22.6873	-0.147277	-0.845576
1h23	C71_8261_E12_d_1	CD2_5007_PHE_A_330	3.87219	3.05023	131.879	80.98	41.5172	-0.350146	-0.920883
1h23	C37_8273_E12_d_1	CD2_1224_TRP_A_84	3.78414	2.71805	163.212	86.299	27.0688	-0.0930072	-1.00294
1h23	C37_8273_E12_d_1	CZ2_1228_TRP_A_84	4.17111	3.44638	124.673	109.439	26.58	-0.0782043	-0.988132
1h23	C39_8275_E12_d_1	CZ2_1228_TRP_A_84	3.74807	2.71695	155.908	75.473	12.7972	-0.356096	-1.41734
1h23	CB_1221_TRP_A_84	N30_8285_E12_d_1	4.43496	3.47228	146.983	120.981	32.869	-0.12478	-0.726583
1h23	CA_1778_GLY_A_118	N30_8285_E12_d_1	3.6729	3.28918	101.653	75.3723	71.5123	-0.166816	-0.46153
1h23	CA_1778_GLY_A_118	N30_8285_E12_d_1	3.6729	3.37794	96.7199	91.752	59.5314	-0.166816	-0.5915
1h23	CA_5100_GLY_A_335	C5_8234_E12_d_1	4.34947	3.41842	143.183	103.139	64.7447	-0.0706153	-0.342524
1k1i	C75_3267_FD1_d_1	CD2_553_HIS_A_57	3.99754	3.25774	125.457	111.469	19.0323	-0.100064	-0.443091
1k1i	C74_3269_FD1_d_1	CD2_553_HIS_A_57	3.96717	3.09405	136.708	77.8354	39.4448	-0.109011	-0.403903
1k1i	CA_2487_CYS_A_191	C66_3234_FD1_d_1	4.05339	3.35411	122.571	92.3185	34.0193	-0.0966581	-0.712142
1k1i	CA_2743_TRP_A_215	C66_3234_FD1_d_1	4.06401	3.21972	134.233	83.0536	42.2219	-0.101821	-0.675642
1lpg	C49_3699_IMA_d_1	CD1_2535_PHE_B_174	4.07757	3.41629	119.886	88.4924	69.2746	-0.0925151	-0.362309
1lpg	C53_3703_IMA_d_1	CD1_2535_PHE_B_174	4.22846	3.47042	127.314	94.367	62.4853	-0.0894781	-0.424231
1lpg	C53_3703_IMA_d_1	CD2_3174_TRP_B_215	4.30531	3.2739	156.526	102.542	45.6444	-0.0761329	-0.920683
1lpg	C53_3703_IMA_d_1	CZ2_3178_TRP_B_215	3.62168	2.91391	122.193	77.5098	45.6241	-0.209834	-1.05438
1lpg	C53_3703_IMA_d_1	CZ2_3178_TRP_B_215	3.62168	3.38725	93.3399	87.4823	66.7953	-0.209834	-0.634618
1lpg	CA_2820_CYS_B_191	C33_3717_IMA_d_1	4.10447	3.39738	123.226	94.4597	53.4032	-0.101235	-0.615397
1lpg	CB_2833_GLN_B_192	C16_3669_IMA_d_1	3.41005	2.41234	150.09	68.7498	20.9557	-0.283806	-1.24435
1lpg	CB_2833_GLN_B_192	N18_3671_IMA_d_1	4.05504	3.27195	128.99	117.002	21.6826	-0.136723	-1.09727
1lpg	CG_2834_GLN_B_192	N18_3671_IMA_d_1	3.85686	3.07544	128.474	89.2382	60.2655	-0.115947	-0.899712
1lpg	CA_3168_TRP_B_215	C33_3717_IMA_d_1	3.87986	3.00941	136.348	79.5901	29.4228	-0.143404	-0.824353
1mq6	C28_4389_XLD_d_1	CD2_1304_TYR_A_99	3.49214	3.14017	99.3558	92.2833	59.0198	-0.154062	-0.536728
1mq6	C28_4389_XLD_d_1	CD2_1304_TYR_A_99	3.49214	2.96464	109.7	77.6385	58.9475	-0.154062	-0.540329
1mq6	C28_4389_XLD_d_1	CD2_3173_TRP_A_215	4.27642	3.40074	137.425	103.721	37.5938	-0.0753105	-0.858635
1mq6	C31_4393_XLD_d_1	CD2_2535_PHE_A_174	4.19374	3.26869	142.315	96.4062	58.7841	-0.0748483	-0.443494
1mq6	C31_4393_XLD_d_1	CD2_3173_TRP_A_215	3.8748	2.81755	161.069	97.6312	29.0405	-0.0320651	-0.927163
1mq6	C31_4393_XLD_d_1	CZ2_3177_TRP_A_215	3.44792	3.31171	87.722	79.43	80.2976	-0.121718	-0.315105
1mq6	C31_4393_XLD_d_1	CZ2_3177_TRP_A_215	3.44792	2.6391	129.74	81.9682	29.4944	-0.121718	-1.01682
1mq6	CA_3191_GLY_A_216	C6_4411_XLD_d_1	3.97725	3.25305	124.223	93.4583	39.3644	-0.106632	-0.553283
1nc1	CA_2546_GLU_A_172	C4_6913_MTH_d_1	4.17801	3.10379	165.597	95.539	33.9955	-0.0854055	-0.60214
1nc3	CA_2561_GLU_A_172	N8_6909_FMC_d_1	4.13978	3.0516	170.23	98.0672	32.6054	-0.078716	-0.573792
1nvq	CB_200_LEU_A_15	C1_4303_UCN_d_1	4.11428	3.08882	155.28	90.2173	4.96671	-0.235187	-1.91904
1nvq	CB_200_LEU_A_15	N2_4308_UCN_d_1	4.35901	3.48967	136.945	91.2206	5.06058	-0.186872	-1.87072
1nvq	CD1_202_LEU_A_15	C1_4303_UCN_d_1	4.34996	3.40953	144.221	108.631	3.03108	-0.189457	-1.98403
1nvq	CD2_203_LEU_A_15	C1_4303_UCN_d_1	4.06423	3.03252	156.381	86.5527	4.79001	-0.26204	-1.42453
1nvq	CG1_302_VAL_A_23	N2_4308_UCN_d_1	4.39547	3.45076	144.757	109.103	8.51973	-0.110673	-2.28169
1nvq	CG2_303_VAL_A_23	C16_4312_UCN_d_1	4.01369	3.18949	132.333	104.132	9.25222	-0.203653	-1.80011
1nvq	CA_1278_GLY_A_90	C1_4303_UCN_d_1	4.49449	3.40073	173.171	117.742	39.6884	-0.0847718	-0.687514
1nvq	CB_2211_ASP_A_148	C16_4312_UCN_d_1	4.04844	3.34888	122.554	85.6402	62.9555	-0.248339	-0.777428
1o3f	CA_2497_GLN_A_192	CN4_3242_MOL_d_1	4.12886	3.46968	119.861	97.22	33.883	-0.110038	-1.09513
1o3f	CB_2500_GLN_A_192	C6'_3226_MOL_d_1	4.10163	3.02519	166.245	107.661	30.5777	-0.12273	-1.07737
1o3f	CA_2743_TRP_A_215	CN4_3242_MOL_d_1	4.36786	3.38299	149.713	101.528	42.2734	-0.0803524	-0.821342
1o5b	CA_3013_CYS_B_191	C5_3800_ESI_d_1	3.93875	3.11104	132.521	88.5136	29.2778	-0.12042	-0.988187
1o5b	CA_3023_GLN_B_192	C6_3801_ESI_d_1	4.069	3.32111	126.201	94.6927	34.3554	-0.103223	-0.922716
1o5b	CG_3027_GLN_B_192	C6_3801_ESI_d_1	4.09284	3.49824	115.442	131.937	31.0666	0.108284	-0.534241
1o5b	CA_3338_TRP_B_215	C5_3800_ESI_d_1	4.12864	3.45946	120.538	101.641	42.0502	-0.0873877	-0.95917
1o5b	CA_3338_TRP_B_215	C6_3801_ESI_d_1	4.42098	3.37989	158.322	98.7077	41.7583	-0.0750704	-0.946852
1owh	C26_3847_MOL_d_1	CD2_1469_HIS_A_106	4.37043	3.48654	139.757	123.959	69.06	-0.0376837	-0.145631
1oyt	C16_4467_FSN_d_1	CD2_651_HIS_H_57	3.8727	2.91551	145.597	100.736	32.4757	-0.0441162	-0.305061
1oyt	CG_1570_LEU_H_99	C25_4514_FSN_d_1	4.23373	3.40548	133.068	110.548	23.6305	-0.190588	-0.771786
1oyt	CA_3487_TRP_H_215	C6_4493_FSN_d_1	3.84497	3.01488	132.526	98.2664	39.7616	0.0655112	-0.448896
1p1n	CD_7589_KAI_d_1	CD2_834_TYR_A_61	3.87009	3.04747	131.912	103.1	16.1724	-0.0353443	-0.657232
1p1n	CG_7592_KAI_d_1	CD2_834_TYR_A_61	3.81825	3.08924	124.245	74.1144	50.1838	-0.336966	-0.84353
1p1q	CB_7820_MOL_d_1	CD2_4784_TYR_C_61	3.61371	2.54344	164.008	75.6274	21.9361	-0.273537	-0.816374
1p1q	CB_6753_GLU_C_193	CD2_7838_MOL_d_1	3.9593	3.19383	127.346	116.166	41.8267	-0.0859517	-0.37093
1p1q	CG_6754_GLU_C_193	CD2_7838_MOL_d_1	3.82412	3.39529	104.632	111.519	42.1978	-0.112189	-0.36593
1p1q	CE_6796_MET_C_196	CD2_7838_MOL_d_1	3.96929	3.32605	118.414	144.298	62.1162	0.416855	0.416855
1ps3	C3_16157_KIF_d_1	CD2_1036_TRP_A_95	4.01099	2.96833	158.389	101.008	10.5242	-0.0951353	-1.14289
1ps3	C3_16157_KIF_d_1	CZ2_1040_TRP_A_95	3.69105	2.67831	152.877	78.9952	10.4069	-0.185676	-1.23343
1ps3	C2_16158_KIF_d_1	CZ2_1040_TRP_A_95	4.05743	3.30696	126.423	98.7972	22.6352	-0.105261	-1.03693
1ps3	C5_16166_KIF_d_1	CZ2_1040_TRP_A_95	4.0962	3.36173	125.263	112.573	13.6794	-0.0445393	-0.924386
1ps3	C6_16173_KIF_d_1	CD1_11240_TYR_A_727	4.47046	3.40826	162.784	117.023	35.801	-0.0774619	-0.568641
1pxn	CG2_165_ILE_A_10	C6B_4821_CK6_d_1	3.99831	3.05642	143.945	109.844	43.8827	0.0304833	-0.563226
1pxn	CD1_166_ILE_A_10	C6B_4821_CK6_d_1	3.94951	2.85611	172.575	77.1552	10.878	-0.261728	-0.987204
1pxn	CG1_270_VAL_A_18	S4A_4803_CK6_d_1	3.83939	2.81048	155.599	80.0139	12.2252	-0.139842	-0.751749
1pxn	CG2_271_VAL_A_18	S4A_4803_CK6_d_1	4.00356	3.03965	146.56	113.472	12.8033	-0.0441256	-0.3731
1pxn	CB_485_ALA_A_31	N3_4791_CK6_d_1	3.90017	3.29874	115.464	93.9834	63.2092	-0.034457	-0.280252
1pxn	CA_1331_GLN_A_85	C6B_4821_CK6_d_1	4.10478	3.32092	129.112	115.333	33.3129	0.000876244	-0.518896
1pxn	CD1_2146_LEU_A_134	N3_4791_CK6_d_1	3.52528	2.70902	130.634	78.9959	47.386	0.0263503	-0.415532
1pxn	CD1_2146_LEU_A_134	N3_4791_CK6_d_1	3.52528	3.46888	83.8682	103.037	62.7025	0.0263503	-0.338093
1pxn	CD2_2147_LEU_A_134	N3_4791_CK6_d_1	3.75197	2.99864	125.962	106.053	45.94	0.1603	-0.579751
1q8t	CB_970_ALA_A_70	C13_5934_Y27_d_1	3.76963	3.3861	101.882	103.02	67.2169	0.0589058	-0.16806
1q8t	CG_2722_LEU_A_173	C13_5934_Y27_d_1	4.2538	3.40265	135.16	75.5596	49.1681	-0.125236	-0.566301
1q8u	CM_5995_H52_d_1	CD2_5273_PHE_A_327	3.65072	2.88108	127.024	98.7472	61.3658	0.421135	0.116754
1q8u	CG1_811_VAL_A_57	C6_5992_H52_d_1	4.43289	3.40264	156.457	91.18	8.42703	-0.235648	-1.20476
1q8u	CB_1022_ALA_A_70	C6_5992_H52_d_1	3.91214	3.49491	104.156	98.3411	88.4197	-0.132393	-0.132393
1q8u	CD1_2775_LEU_A_173	C6_5992_H52_d_1	3.382	3.46041	76.7368	93.2338	67.4573	-0.0507179	-0.357409
1q8u	CD1_2775_LEU_A_173	C6_5992_H52_d_1	3.382	2.6846	120.774	91.5712	54.8788	-0.0507179	-0.664845
1q8u	CD1_2775_LEU_A_173	C6_5992_H52_d_1	3.382	3.48739	75.4033	97.937	88.2705	-0.0507179	-0.0507179
1qf1	CA2_4704_TI1_d_1	CD2_2103_HIS_A_142	4.56538	3.48964	166.132	95.1888	35.9789	-0.0340919	-0.346751
1qf1	CG1_2059_VAL_A_139	CD3_4754_TI1_d_1	4.19437	3.30592	138.542	99.219	11.6507	-0.251647	-0.943882
1qf1	CG2_2060_VAL_A_139	CD3_4754_TI1_d_1	3.68436	2.60047	168.133	80.6586	9.13191	-0.298131	-0.884792
1qf1	CD2_2982_LEU_A_202	CD3_4754_TI1_d_1	4.20711	3.44962	127.246	99.3429	76.8611	-0.175542	-0.334893
1r5y	CB_3585_MET_A_260	C5_5517_DQU_d_1	3.9153	3.40803	109.521	91.0672	45.9189	-0.348459	-0.601492
1r5y	CB_3585_MET_A_260	C5_5517_DQU_d_1	3.9153	3.49265	104.474	79.1	63.4605	-0.348459	-0.525581
1s38	CB_3713_MET_A_260	C6_5657_MAQ_d_1	3.82661	3.37928	105.712	90.8203	50.088	-0.380606	-0.929669
1s38	CB_3713_MET_A_260	C6_5657_MAQ_d_1	3.82661	3.31119	109.805	105.247	59.4746	-0.380606	-0.860042
1sqa	CB_3052_GLN_A_208	N19_3871_UI1_d_1	4.47004	3.49961	147.942	175.932	72.491	0.190838	-0.417878
1syi	C1_8184_CPW_d_1	CD2_928_TYR_A_58	3.61776	2.63172	148.843	69.2363	32.5158	-0.158122	-0.691625
1syi	CD1_2115_LEU_A_135	C3_8169_CPW_d_1	3.54151	3.39206	88.676	75.4858	84.9664	-0.196608	-0.28832
1syi	CD1_2115_LEU_A_135	C3_8169_CPW_d_1	3.54151	2.74476	128.972	88.6711	25.7929	-0.196608	-0.979198
1syi	CG_3022_GLU_A_190	C3_8169_CPW_d_1	3.80332	3.12197	120.729	104.629	24.6103	-0.102316	-0.86252
1u1b	CG1_649_VAL_A_43	C2T_1923_PAX_d_1	4.07334	3.18832	138.029	84.8121	40.6394	-0.13017	-0.522385
1vso	C_7812_AT1_d_1	CD2_932_TYR_A_61	3.92778	3.21614	123.231	79.375	46.5021	-0.305886	-0.852076
1w4o	CG1_649_VAL_A_43	C6_1873_UA3_d_1	3.82508	3.08734	124.925	73.571	49.4764	-0.181833	-0.528765
1y6r	C5_6933_MTM_d_1	CD2_3075_PHE_A_207	4.38223	3.3033	167.123	96.4814	42.094	-0.0810109	-0.60785
1y6r	CA_2546_GLU_A_172	C4_6923_MTM_d_1	4.22587	3.14654	167.084	97.9544	32.4971	-0.113115	-0.696304
1yc1	C27_3328_MOL_d_1	CD1_1907_PHE_A_138	4.07305	3.0728	151.411	100.499	59.7736	-0.0806505	-0.417943
1yc1	CB_599_ASN_A_51	C9_3323_MOL_d_1	3.77199	2.79224	148.21	77.0764	42.2344	-0.223607	-0.919434
1yc1	CB_647_ALA_A_55	C2_3314_MOL_d_1	3.52092	3.44575	84.8118	107.459	65.9409	-0.0533714	-0.327883
1yc1	CB_647_ALA_A_55	C2_3314_MOL_d_1	3.52092	2.65881	134.718	83.687	45.1442	-0.0533714	-0.3897
1yc1	CG_1333_MET_A_98	C2_3314_MOL_d_1	3.78067	3.09786	120.767	103.932	40.5096	-0.0911593	-0.411178
1yc1	CE_1335_MET_A_98	C2_3314_MOL_d_1	4.26971	3.40044	136.836	109.537	9.48966	-0.0631506	-0.795725
1yc1	CG2_2592_THR_A_184	C9_3323_MOL_d_1	3.87973	3.45868	104.304	95.1286	53.5428	-0.262178	-0.699826
1yc1	CG2_2592_THR_A_184	C9_3323_MOL_d_1	3.87973	3.4467	105.013	78.2521	75.346	-0.262178	-0.46341
1ydr	CG1_692_VAL_E_57	C2_5860_IQP_d_1	4.1938	3.16932	155.254	92.9936	10.0061	-0.21474	-1.41982
1ydr	CB_903_ALA_E_70	C9_5855_IQP_d_1	3.60458	3.39692	91.8778	88.6415	89.179	0.204742	0.204742
1ydr	CB_903_ALA_E_70	C9_5855_IQP_d_1	3.60458	3.17439	104.137	99.2302	66.3075	0.204742	-0.202395
1ydr	CD1_2652_LEU_E_173	C2_5860_IQP_d_1	3.79857	2.91244	137.7	83.1694	50.2901	-0.140656	-0.960554
1ydr	CD1_2652_LEU_E_173	C9_5855_IQP_d_1	3.50775	2.90297	114.703	70.5108	62.1056	-0.144041	-0.697316
1ydr	CD1_2652_LEU_E_173	C9_5855_IQP_d_1	3.50775	3.16538	98.889	96.8105	50.3965	-0.144041	-0.963938
1ydt	CA_619_GLY_E_52	C2'_5879_IQB_d_1	3.87833	2.96143	140.926	91.4835	15.1099	-0.138237	-0.808573
1ydt	CG1_692_VAL_E_57	C2_5850_IQB_d_1	4.13045	3.06481	163.356	91.4075	17.3243	-0.232407	-1.38309
1ydt	CB_903_ALA_E_70	C9_5845_IQB_d_1	3.79391	3.22854	112.862	91.6852	62.8981	-0.0756412	-0.583075
1ydt	CD1_2652_LEU_E_173	C2_5850_IQB_d_1	4.01134	3.39091	116.963	97.6624	58.3719	-0.201329	-0.888653
1ydt	CD1_2652_LEU_E_173	C9_5845_IQB_d_1	3.54618	2.88865	118.372	73.4654	55.4432	-0.239006	-0.897137
1ydt	CD1_2652_LEU_E_173	C9_5845_IQB_d_1	3.54618	3.30054	93.7263	95.4387	58.4777	-0.239006	-0.92633
1ydt	CG2_2816_THR_E_183	C2_5850_IQB_d_1	3.63051	3.04	114.08	110.539	23.8077	0.0475519	-0.874815
1ydt	CG2_2816_THR_E_183	C2_5850_IQB_d_1	3.63051	3.30948	98.0484	79.0529	89.8886	0.0475519	0.0444556
1z6e	CA_2826_CYS_A_191	C6_4447_IK8_d_1	3.85746	3.15728	122.227	92.3306	38.1795	-0.152348	-0.835324
1z6e	CB_2840_GLN_A_192	C8_4435_IK8_d_1	4.12553	3.11466	153.05	122.562	35.0126	-0.0297371	-0.454595
1z6e	CA_3175_TRP_A_215	C6_4447_IK8_d_1	4.05646	3.44594	116.401	87.4963	37.4192	-0.113825	-0.813533
1z6e	CB_3178_TRP_A_215	C19_4422_IK8_d_1	4.15803	3.19195	147.067	87.0481	42.6038	-0.158633	-0.741241
1z95	CD2_466_LEU_A_704	C6_3920_MOL_d_1	4.28328	3.30772	148.419	89.7588	37.7146	-0.195096	-0.793722
1z95	CD2_1070_LEU_A_741	C20_3952_MOL_d_1	4.36917	3.43356	143.734	103.065	34.0022	-0.167621	-0.736237
1z95	CE_1089_MET_A_742	C20_3952_MOL_d_1	3.89579	3.23991	119.14	98.7349	63.1033	0.138991	-0.171951
1z95	CE_3540_MET_A_895	C20_3952_MOL_d_1	3.72246	3.08663	117.361	109.49	34.5488	0.218856	-0.299492
1z95	CE_3540_MET_A_895	C20_3952_MOL_d_1	3.72246	3.4926	93.345	82.9283	81.203	0.218856	0.218856
1z9g	CG1_2059_VAL_E_139	CD2_4722_RRT_d_1	4.24385	3.30276	144.226	82.6245	20.9602	-0.225256	-0.960348
1z9g	CG2_2060_VAL_E_139	CD2_4722_RRT_d_1	3.863	2.81473	159.103	94.2661	22.602	-0.187602	-0.770714
1z9g	CD2_2982_LEU_E_202	CD2_4722_RRT_d_1	3.97673	3.35722	116.826	111.042	58.2653	-0.0377915	-0.376323
2al5	C7_8048_FWD_d_1	CD2_902_TYR_A_61	3.35055	2.39845	143.911	69.1492	28.5006	-0.0197268	-0.4751
2al5	C7_8048_FWD_d_1	CD2_902_TYR_A_61	3.35055	3.44784	75.7174	91.6357	81.7702	-0.0197268	-0.126922
2al5	CD2_2090_LEU_A_138	C6_8060_FWD_d_1	3.59526	3.22223	100.859	91.6044	57.875	-0.164106	-0.423518
2al5	CD2_2090_LEU_A_138	C6_8060_FWD_d_1	3.59526	2.9737	116.047	80.6037	53.7733	-0.164106	-0.450764
2al5	CG_2956_GLU_A_193	C6_8060_FWD_d_1	3.79931	3.02566	127.722	98.2952	20.3705	-0.109195	-0.546377
2br1	CB_210_LEU_A_15	CAJ_4452_PFP_d_1	4.35691	3.3422	153.94	113.109	58.8472	-0.0983869	-1.37919
2br1	CG_211_LEU_A_15	CAI_4438_PFP_d_1	4.2956	3.44664	134.975	107.535	29.3908	-0.22263	-1.40812
2br1	CA_1365_GLY_A_90	CAI_4438_PFP_d_1	3.9031	3.03465	136.165	90.3257	46.137	-0.0415621	-0.743071
2br1	CD1_2114_LEU_A_137	CAZ_4432_PFP_d_1	3.62406	2.7807	133.289	79.0667	51.2243	-0.188754	-0.83984
2brb	CG_211_LEU_A_15	C16_4375_PFQ_d_1	3.97007	2.89471	165.803	92.0149	19.9035	-0.28467	-1.30242
2brb	CA_1332_GLY_A_90	C16_4375_PFQ_d_1	4.0849	3.14129	144.226	81.2682	37.3106	-0.0970535	-0.885142
2brb	CD1_2081_LEU_A_137	N3_4364_PFQ_d_1	3.54336	2.78849	125.564	102.311	55.2141	-0.176019	-0.737906
2brb	CD1_2081_LEU_A_137	N3_4364_PFQ_d_1	3.54336	3.39157	88.7928	91.086	64.2833	-0.176019	-0.467694
2c3i	CA_132_GLY_B_45	CAK_4259_IYZ_d_1	4.1473	3.27378	137.054	163.359	63.7668	-0.0222387	-0.165036
2c3i	CG2_207_VAL_B_52	NAM_4230_IYZ_d_1	4.33228	3.42486	140.663	108.404	5.43217	-0.0563557	-1.14982
2c3i	CG2_207_VAL_B_52	NAN_4227_IYZ_d_1	3.97823	2.91979	161.441	79.8123	6.48162	-0.173688	-1.26716
2c3i	CB_401_ALA_B_65	CAE_4243_IYZ_d_1	3.74906	3.42238	98.6469	102.019	58.0768	-0.215285	-0.587195
2c3i	CD1_2109_LEU_B_174	CAE_4243_IYZ_d_1	3.93499	2.89902	156.989	90.0404	37.0262	-0.259169	-0.873685
2c3i	CB_2296_ILE_B_185	NAM_4230_IYZ_d_1	3.95643	2.94786	152.462	83.5364	21.3149	-0.110695	-1.04383
2c3i	CG2_2298_ILE_B_185	CAE_4243_IYZ_d_1	4.41289	3.49009	142.411	93.2324	54.9254	-0.200013	-0.852846
2c3i	CD1_2299_ILE_B_185	NAM_4230_IYZ_d_1	4.01499	3.10643	140.294	107.311	28.2752	-0.0742695	-1.08489
2c3i	CD1_2299_ILE_B_185	NAN_4227_IYZ_d_1	3.68482	2.59214	171.905	83.7729	28.7465	-0.107301	-1.11792
2c3i	CB_2315_ASP_B_186	NAN_4227_IYZ_d_1	4.5373	3.47355	163.15	116.281	65.3419	-0.0827754	-0.349753
2cbv	C8_7113_CGB_d_1	CZ2_1885_TRP_A_122	3.97619	3.24009	125.149	111.762	83.7602	0.442014	0.34873
2cbv	C3_7116_CGB_d_1	CZ2_6321_TRP_A_398	3.99266	3.00821	149.2	76.6047	39.3296	-0.117926	-1.0584
2cet	C5_6998_PGI_d_1	CD2_6216_TRP_A_398	3.87703	2.93427	143.793	81.3177	44.4863	-0.12704	-0.898997
2cet	C3_7000_PGI_d_1	CZ2_6220_TRP_A_398	3.82934	2.90389	141.826	75.4322	47.123	-0.107371	-0.911541
2cet	C6_7029_PGI_d_1	CD2_6484_PHE_A_414	3.70755	3.22126	107.748	94.5601	59.0955	-0.0133404	-0.385906
2cet	C6_7029_PGI_d_1	CD2_6484_PHE_A_414	3.70755	3.24538	106.283	87.1803	67.3939	-0.0133404	-0.304847
2fvd	CG2_271_VAL_A_18	C21_4684_LIA_d_1	4.22717	3.4203	131.258	98.9175	72.6316	-0.0824186	-0.353623
2fvd	CB_485_ALA_A_31	N13_4646_LIA_d_1	3.81978	3.48214	99.4371	89.3523	84.2451	-0.0171298	-0.0677633
2fvd	CB_485_ALA_A_31	N13_4646_LIA_d_1	3.81978	3.36616	106.059	101.36	61.2985	-0.0171298	-0.249022
2fvd	CD1_2030_LEU_A_134	N13_4646_LIA_d_1	3.73034	3.3466	101.803	100.454	59.4488	-0.0313989	-0.277481
2fvd	CD1_2030_LEU_A_134	N13_4646_LIA_d_1	3.73034	3.11772	115.8	89.9321	61.3321	-0.0313989	-0.259531
2fvd	CB_2196_ASP_A_145	C21_4684_LIA_d_1	4.06638	3.15196	141.019	104.169	35.9665	-0.0734122	-0.586875
2fxs	CB_579_ASN_A_37	C1_3374_RDA_d_1	4.15894	3.15744	151.767	97.417	51.148	-0.122412	-0.56404
2hb1	C9_4817_MOL_d_1	CD2_2992_PHE_A_182	3.64069	3.09692	111.131	84.0625	53.3036	-0.202695	-0.658151
2hb1	C9_4817_MOL_d_1	CD2_2992_PHE_A_182	3.64069	3.18067	105.995	83.7299	57.2679	-0.202695	-0.618464
2hb1	CB_3509_ALA_A_217	S3_4811_MOL_d_1	4.04824	3.26334	129.112	91.3632	70.2445	-0.0522829	-0.222504
2j78	C3_7124_GOX_d_1	CZ2_6336_TRP_A_398	3.83439	2.93953	138.639	73.6723	46.0973	-0.132973	-0.972296
2j78	C5_7126_GOX_d_1	CD2_6332_TRP_A_398	3.86406	2.88835	147.882	79.7741	36.8997	-0.133463	-0.983666
2j78	C6_7132_GOX_d_1	CD2_6600_PHE_A_414	3.83193	3.18996	118.03	87.5068	63.7441	-0.0339395	-0.368073
2j78	C6_7132_GOX_d_1	CD2_6600_PHE_A_414	3.83193	3.49023	99.6978	103.459	59.1048	-0.0339395	-0.380199
2j7h	C3_6998_AZF_d_1	CZ2_6218_TRP_A_398	3.89286	2.8665	155.192	73.4504	34.1603	-0.132438	-1.09269
2j7h	C5_7001_AZF_d_1	CD2_6214_TRP_A_398	4.04018	3.10724	142.972	78.3838	41.1761	-0.095376	-0.923478
2j7h	C6_7012_AZF_d_1	CD2_4626_TYR_A_295	4.45589	3.43943	154.239	97.4444	44.9069	-0.0704865	-0.57361
2j7h	C6_7012_AZF_d_1	CD2_6482_PHE_A_414	4.06696	3.32316	125.905	92.7782	58.9967	-0.0858912	-0.468873
2p15	CD1_551_LEU_A_346	C26_7799_EZT_d_1	3.58506	3.10383	107.123	82.8113	65.6759	-0.233725	-0.548493
2p15	CD1_551_LEU_A_346	C26_7799_EZT_d_1	3.58506	3.37705	91.8398	102.266	54.0744	-0.233725	-0.632364
2p15	CG_1761_MET_A_421	C26_7799_EZT_d_1	3.65478	2.73913	140.413	83.4461	20.9129	-0.188604	-0.80125
2p4y	CB_888_ARG_A_288	C6_7698_C03_d_1	4.20403	3.32336	137.835	108.215	15.1109	-0.204677	-1.49565
2p4y	CB_954_ALA_A_292	C50_7737_C03_d_1	3.91318	3.17396	125.227	76.4528	56.6927	-0.25502	-0.888799
2p4y	CD1_1565_LEU_A_330	C10_7699_C03_d_1	3.66518	2.96893	121.463	80.8506	49.0295	-0.244541	-1.54269
2p4y	CD1_1565_LEU_A_330	C10_7699_C03_d_1	3.66518	3.43315	93.3112	90.9681	64.6828	-0.244541	-0.664654
2p4y	CD2_1606_LEU_A_333	C49_7736_C03_d_1	4.06848	3.457	116.509	76.9327	63.88	-0.120826	-0.61643
2p4y	CG2_1731_ILE_A_341	C31_7715_C03_d_1	3.58066	3.18934	101.829	86.8342	62.0839	-0.277682	-0.631709
2p4y	CG2_1731_ILE_A_341	C31_7715_C03_d_1	3.58066	3.01677	112.221	85.5031	47.3547	-0.277682	-0.803895
2pog	CD1_483_LEU_A_346	C13_7219_WST_d_1	4.42634	3.42298	152.257	102.063	9.29283	-0.101818	-0.812745
2pog	CB_1157_LEU_A_387	C24_7242_WST_d_1	4.4843	3.4219	162.722	112.724	27.9033	-0.158191	-0.706172
2qbp	C21_4846_MOL_d_1	CD2_2992_PHE_A_182	3.81967	3.18456	117.534	85.9771	43.3776	-0.164638	-0.718784
2qbp	C21_4846_MOL_d_1	CD2_2992_PHE_A_182	3.81967	3.4727	99.9566	81.4607	68.3579	-0.164638	-0.454571
2qbp	CB_3509_ALA_A_217	C4_4840_MOL_d_1	3.98573	3.28265	122.706	76.6802	56.6074	-0.10685	-0.646264
2qbq	C21_4844_MOL_d_1	CD2_2992_PHE_A_182	3.77794	3.37165	103.216	92.1272	53.3986	-0.174388	-0.619638
2qbq	C21_4844_MOL_d_1	CD2_2992_PHE_A_182	3.77794	3.19178	114.165	76.788	57.701	-0.174388	-0.603075
2qbq	CB_3509_ALA_A_217	C4_4838_MOL_d_1	3.93488	3.23972	121.989	79.3014	62.2654	-0.10887	-0.62507
2qbr	C21_4850_MOL_d_1	CD2_2992_PHE_A_182	3.74363	3.19086	111.928	78.909	57.0369	-0.185009	-0.617569
2qbr	C21_4850_MOL_d_1	CD2_2992_PHE_A_182	3.74363	3.29658	105.513	89.178	53.5361	-0.185009	-0.636529
2qbr	CB_3509_ALA_A_217	C4_4844_MOL_d_1	3.98744	3.23786	126.174	82.5489	63.6912	-0.0940709	-0.573921
2qe4	CB_1196_LEU_A_387	C23_6682_JJ3_d_1	4.44323	3.38619	161.456	113.879	29.3993	-0.156904	-0.692648
2qe4	CD1_1198_LEU_A_387	C23_6682_JJ3_d_1	4.40626	3.40315	152.187	78.0981	25.7146	-0.141352	-0.861707
2qnq	CB_733_ILE_A_47	C17_3110_QN3_d_1	4.43952	3.41069	156.226	84.0636	20.4903	-0.142516	-0.867476
2qnq	CD1_1288_ILE_A_84	C14_3124_QN3_d_1	3.97195	3.1701	130.359	87.9429	63.3331	-0.211865	-0.54856
2qnq	CG_2759_PRO_B_81	C38_3095_QN3_d_1	3.79438	3.29869	108.546	108.244	30.8372	-0.20284	-0.753023
2qnq	CG_2759_PRO_B_81	C38_3095_QN3_d_1	3.79438	3.42012	101.408	86.7205	80.7368	-0.20284	-0.336309
2r9w	CD2_1789_LEU_A_119	CD1_5583_MOL_d_1	3.72129	2.6966	154.704	101.836	37.6475	-0.419811	-1.33853
2r9w	CA_4900_THR_A_319	CAV_5601_MOL_d_1	4.02235	2.92455	175.693	98.5778	33.3737	-0.0155154	-0.747611
2v00	C15_4669_V15_d_1	CD2_1122_TYR_A_79	3.64635	2.8707	127.495	86.9008	39.5948	-0.285	-0.815678
2v00	C16_4684_V15_d_1	CD2_1122_TYR_A_79	3.68927	3.33981	99.7783	101.174	48.7001	-0.292369	-0.750867
2v00	C16_4684_V15_d_1	CD2_1122_TYR_A_79	3.68927	3.49809	91.2269	89.5576	75.7993	-0.292369	-0.475179
2v00	CB_1119_TYR_A_79	N6_4680_V15_d_1	4.19262	3.2177	148.193	105.401	48.5096	-0.0546208	-0.326136
2v7a	CD2_274_LEU_A_248	C12_4383_MOL_d_1	4.10285	3.01791	168.966	80.6608	11.4048	-0.251582	-1.00269
2v7a	CB_595_ALA_A_269	C16_4364_MOL_d_1	3.66569	3.45345	92.2702	92.1479	89.813	-0.0464184	-0.0473744
2v7a	CB_595_ALA_A_269	C16_4364_MOL_d_1	3.66569	3.37377	96.5416	87.4735	61.8258	-0.0464184	-0.232263
2v7a	CA_1456_GLY_A_321	C12_4383_MOL_d_1	3.62174	3.26477	100.005	90.0751	57.035	-0.197176	-0.669803
2v7a	CA_1456_GLY_A_321	C12_4383_MOL_d_1	3.62174	3.22198	102.438	78.4486	67.1155	-0.197176	-0.507492
2v7a	CD1_2257_LEU_A_370	C33_4415_MOL_d_1	3.98389	3.40405	114.216	105.435	29.4096	-0.277057	-0.849707
2v7a	CD2_2258_LEU_A_370	C16_4364_MOL_d_1	3.57393	2.60653	146.321	101.253	27.9943	-0.222656	-0.619032
2vkm	C32_6027_BSD_d_1	CD2_1152_TYR_A_71	3.97777	3.0999	137.209	91.425	38.0942	-0.267078	-0.840583
2vkm	CA_237_GLY_A_13	C15_6104_BSD_d_1	3.55694	2.71734	132.74	78.0263	35.7214	-0.177616	-0.714927
2vkm	CA_1146_TYR_A_71	C47_6061_BSD_d_1	4.38028	3.36286	154.368	100.298	19.6069	-0.0720617	-0.727159
2vkm	CB_1184_GLN_A_73	C28_6076_BSD_d_1	3.6716	3.43731	93.4575	96.8518	65.1774	-0.246069	-0.544041
2vkm	CB_1184_GLN_A_73	C28_6076_BSD_d_1	3.6716	2.96654	122.125	87.5247	44.2774	-0.246069	-0.833963
2vkm	CA_3610_THR_A_231	C28_6076_BSD_d_1	4.10709	3.0764	156.221	85.0248	8.11544	-0.0877586	-0.862202
2vkm	CA_3624_THR_A_232	C15_6104_BSD_d_1	4.12514	3.34418	128.93	85.8358	33.1518	-0.0729993	-0.716175
2vvn	C9_10461_NHT_d_1	CD2_4462_TYR_A_282	3.76321	2.93912	131.814	93.6112	27.183	-0.027426	-0.613938
2vvn	C9_10461_NHT_d_1	CD2_5356_TRP_A_337	3.80399	2.75058	160.298	84.1447	28.5531	-0.100163	-1.05062
2vvn	C9_10461_NHT_d_1	CZ2_5360_TRP_A_337	3.83528	3.15766	120.545	97.933	28.5468	-0.108158	-1.05861
2w4x	CAH_9322_STZ_d_1	CD2_4351_TYR_A_282	3.73487	3.11162	116.518	98.5656	32.0267	-0.121391	-0.706436
2w4x	CAH_9322_STZ_d_1	CD2_5245_TRP_A_337	3.82898	2.74922	166.936	101.298	18.5699	0.00140407	-0.862544
2w4x	CAH_9322_STZ_d_1	CZ2_5249_TRP_A_337	3.40072	2.44983	143.857	78.6439	18.7249	-0.0646997	-0.928647
2w66	C10_10449_HQ6_d_1	CD2_4462_TYR_A_282	4.23355	3.46042	128.472	97.3312	25.6638	-0.219539	-0.866354
2w66	C10_10449_HQ6_d_1	CD2_5356_TRP_A_337	3.52327	2.58599	142.541	99.5988	29.7407	0.296657	-0.416588
2w66	C10_10449_HQ6_d_1	CZ2_5360_TRP_A_337	3.17175	3.3207	72.6643	78.9688	82.8085	0.3803	0.3803
2w66	C10_10449_HQ6_d_1	CZ2_5360_TRP_A_337	3.17175	2.38882	126.738	80.3296	30.4025	0.3803	-0.332945
2wbg	C5_14191_LGS_d_1	CD2_6319_TRP_A_398	4.08203	3.19789	137.929	79.1135	44.9459	-0.0861319	-0.845598
2wbg	C6_14192_LGS_d_1	CD2_6587_PHE_A_414	4.02873	3.13085	139.235	84.0822	48.944	-0.105735	-0.607675
2wbg	C3_14194_LGS_d_1	CZ2_6323_TRP_A_398	3.9067	3.03929	136.069	73.3127	48.2746	-0.134111	-0.963497
2wbg	C8_14207_LGS_d_1	CD2_4689_TYR_A_295	3.68645	3.21749	106.659	91.2424	76.5462	0.222743	0.0494489
2wbg	C8_14207_LGS_d_1	CZ2_5128_TRP_A_324	4.11018	3.3774	125.161	115.666	31.3782	-0.0181343	-0.702722
2wbg	C9_14210_LGS_d_1	CZ2_5128_TRP_A_324	3.78071	3.27597	109.055	111.299	32.936	-0.0830813	-0.820924
2wbg	C10_14213_LGS_d_1	CD2_5124_TRP_A_324	4.11232	3.26078	134.907	110.674	37.2322	-0.129381	-0.985196
2wbg	C10_14213_LGS_d_1	CZ2_5128_TRP_A_324	3.51422	2.6117	138.676	70.3511	36.3806	-0.311299	-1.16711
2wbg	C12_14219_LGS_d_1	CD2_5124_TRP_A_324	3.78852	2.93163	134.848	77.5086	43.7329	-0.220046	-0.996651
2wca	C3_9310_NP6_d_1	CD2_4340_TYR_A_282	3.80194	2.77929	154.548	88.8986	19.7945	-0.243926	-0.849826
2wca	C1_9313_NP6_d_1	CD2_5234_TRP_A_337	3.52453	2.55929	145.916	92.8085	11.8835	-0.00837117	-0.902869
2wca	C1_9313_NP6_d_1	CZ2_5238_TRP_A_337	3.54542	2.5439	150.886	86.3941	12.3969	-0.131667	-1.02616
2wca	C2_9316_NP6_d_1	CD2_4340_TYR_A_282	4.03092	3.08967	143.915	94.1103	22.581	-0.274342	-0.927107
2weg	CD2_3018_LEU_A_198	C6_4074_FBV_d_1	3.76961	2.67183	175.782	70.1229	8.82982	-0.316942	-0.962199
2wer	CB_618_ASP_A_40	O6_6737_RDC_d_1	3.97284	3.48841	108.26	169.037	78.5302	-0.0594683	-0.109688
2wer	CB_618_ASP_A_40	O6_6737_RDC_d_1	3.97284	3.49251	108.029	157.475	72.3008	-0.0594683	-0.0594683
2wer	CA_627_ALA_A_41	O6_6737_RDC_d_1	3.72728	3.06169	119.407	103.063	59.9852	-0.072947	-0.390231
2wer	CB_630_ALA_A_41	O6_6737_RDC_d_1	4.08583	3.4157	120.546	95.387	44.7355	-0.0543374	-0.809287
2wn9	C12_16449_ZY5_d_1	CD2_1481_TYR_A_93	3.75118	2.90224	134.047	72.3475	41.0162	-0.356279	-0.914573
2wn9	C12_16449_ZY5_d_1	CZ2_2269_TRP_A_147	4.04098	3.06865	147.664	101.774	30.1313	-0.191167	-1.01566
2wn9	C11_16450_ZY5_d_1	CD2_1481_TYR_A_93	3.8252	3.34168	107.87	110.592	37.0329	0.04822	-0.463519
2wn9	CD1_15065_ILE_E_118	C15_16483_ZY5_d_1	3.68824	2.59479	172.514	80.9474	22.5211	-0.143326	-0.610832
2wnc	C7_16618_TKT_d_1	CD2_2974_TYR_A_188	3.86529	2.78238	167.979	80.5655	17.0567	-0.310968	-0.95897
2wnc	C5_16621_TKT_d_1	CD2_2323_TRP_A_147	4.0131	3.46392	112.35	119.327	25.4559	-0.0760814	-0.988835
2wnc	C5_16621_TKT_d_1	CZ2_2327_TRP_A_147	3.49924	2.5157	148.279	70.7251	24.2156	-0.197192	-1.10995
2wnc	C4_16622_TKT_d_1	CD2_2323_TRP_A_147	3.53202	2.77598	125.656	74.658	55.6858	-0.0500794	-0.639149
2wnc	C4_16622_TKT_d_1	CD2_2323_TRP_A_147	3.53202	3.48593	83.3648	108.3	63.8517	-0.0500794	-0.561376
2wnc	C1_16623_TKT_d_1	CD1_3068_TYR_A_195	3.57944	2.58055	150.579	68.0277	31.3213	-0.139618	-0.658796
2wnc	CB_3003_CYS_A_190	C16_16647_TKT_d_1	3.37634	2.69122	119.859	77.5701	60.3915	0.328266	-0.215001
2wnc	CB_3003_CYS_A_190	C16_16647_TKT_d_1	3.37634	3.22611	88.2419	105.054	54.2635	0.328266	-0.327871
2wnc	CB_3003_CYS_A_190	C21_16648_TKT_d_1	3.58761	3.20371	101.439	102.299	60.2554	0.27036	-0.272907
2wnc	CB_3003_CYS_A_190	C21_16648_TKT_d_1	3.58761	2.98144	115.004	96.4429	54.4509	0.27036	-0.385777
2wnc	CG_14254_GLN_E_57	C16_16647_TKT_d_1	4.39182	3.36643	155.595	104.743	52.6944	-0.092719	-0.774472
2wnc	CD1_15213_ILE_E_118	C16_16647_TKT_d_1	4.28881	3.39851	138.865	102.751	70.2678	-0.150576	-0.529806
2wtv	CD2_250_LEU_A_139	C33_4354_ZZL_d_1	4.07777	2.99988	166.48	71.054	16.3509	-0.254374	-1.04748
2wtv	CB_365_VAL_A_147	C29_4335_ZZL_d_1	4.04961	3.499	112.504	99.2589	40.7025	-0.258916	-0.95503
2wtv	CG1_366_VAL_A_147	C29_4335_ZZL_d_1	4.08259	3.24938	133.26	82.3333	34.3321	-0.253117	-1.31617
2wtv	CG2_367_VAL_A_147	C29_4335_ZZL_d_1	4.0175	3.16171	135.195	102.271	34.2531	-0.206564	-1.03451
2wtv	CA_1550_GLY_A_216	C33_4354_ZZL_d_1	3.81633	2.93154	137.578	91.9157	21.7685	-0.145581	-0.886575
2wtv	CB_2482_ALA_A_273	C22_4368_ZZL_d_1	3.70429	2.85824	133.704	73.831	52.326	-0.204193	-0.684151
2wtv	CG2_2568_VAL_A_279	C22_4368_ZZL_d_1	3.94936	3.00762	143.865	87.5429	53.723	-0.159808	-0.675388
2wvt	C4_14102_FHN_d_1	CD2_4570_TRP_A_316	3.60224	2.62386	147.787	82.3902	20.8437	-0.150732	-1.04631
2wvt	C5_14103_FHN_d_1	CD2_4570_TRP_A_316	3.88505	3.45913	104.585	106.715	45.7653	-0.116875	-0.869446
2wvt	C7_14113_FHN_d_1	CD2_4570_TRP_A_316	4.02757	3.21166	131.647	113.998	24.1734	-0.0668119	-0.967473
2wvt	C7_14113_FHN_d_1	CZ2_4574_TRP_A_316	3.49444	2.47415	153.666	66.6127	24.325	-0.155299	-1.05596
2x00	C10_16630_GYN_d_1	CD2_1581_TYR_A_93	4.08265	3.30232	128.773	86.2114	33.3602	-0.25066	-0.893608
2x00	C9_16631_GYN_d_1	CD2_1581_TYR_A_93	3.82322	3.00922	131.106	92.2846	34.9837	-0.304202	-0.887192
2x00	C15_16632_GYN_d_1	CD1_3015_TYR_A_188	4.08268	3.12708	146.905	92.2796	17.9606	-0.247024	-0.931886
2x00	C17_16634_GYN_d_1	CD1_3015_TYR_A_188	3.81458	2.8197	150.291	83.4883	25.6885	-0.136668	-0.752582
2x00	C34_16644_GYN_d_1	CD2_2365_TRP_A_147	3.52125	3.35694	89.3809	110.274	56.1094	-0.00743666	-0.60268
2x00	C34_16644_GYN_d_1	CD2_2365_TRP_A_147	3.52125	2.81764	121.625	74.561	62.2381	-0.00743666	-0.532795
2x00	C33_16645_GYN_d_1	CZ2_2369_TRP_A_147	3.61334	2.65316	145.423	78.5	26.5116	-0.321436	-1.24959
2xb8	CG_158_LEU_A_13	CAH_25846_XNW_d_1	4.3694	3.49722	137.243	99.6787	41.2055	-0.210791	-0.729642
2xbv	CB_1301_TYR_A_99	C30_4280_XBV_d_1	4.0657	3.08182	149.192	87.2768	15.1939	-0.193802	-0.816154
2xbv	CB_3161_TRP_A_215	C24_4269_XBV_d_1	3.66032	2.73363	141.622	79.1548	43.3326	-0.145785	-0.705488
2xbv	CA_3182_GLY_A_216	C17_4294_XBV_d_1	3.92769	3.19846	124.511	96.2088	39.6937	-0.108018	-0.550296
2xdl	CB_569_ASN_A_51	C5_6525_MOL_d_1	3.78896	2.86751	141.29	83.5677	58.0759	0.00286325	-0.363392
2xdl	CG2_2559_THR_A_184	C5_6525_MOL_d_1	3.86811	3.44017	104.678	90.6077	58.2669	-0.284731	-0.677696
2xdl	CG2_2559_THR_A_184	C5_6525_MOL_d_1	3.86811	3.46102	103.478	80.5219	70.3833	-0.284731	-0.548764
2xii	CAE_7069_TA9_d_1	CD2_4570_TRP_A_316	3.77591	3.16598	115.723	103.52	35.6991	-0.108511	-1.03929
2xii	CAE_7069_TA9_d_1	CZ2_4574_TRP_A_316	3.97675	3.45756	110.38	108.602	35.0999	-0.0874375	-1.01822
2xii	CAG_7072_TA9_d_1	CD2_4570_TRP_A_316	3.59919	2.71481	137.086	84.957	28.6833	-0.155698	-1.01692
2xii	CAU_7080_TA9_d_1	CD2_4570_TRP_A_316	4.14762	3.48323	120.241	112.89	36.7221	-0.14497	-1.04101
2xii	CAU_7080_TA9_d_1	CZ2_4574_TRP_A_316	3.57645	2.73396	133.049	73.2008	37.1585	-0.387006	-1.28305
2xj7	C10_20498_GC2_d_1	CD2_4449_TYR_A_282	3.79935	2.94401	134.744	80.919	31.1069	-0.349781	-0.977379
2xj7	C10_20498_GC2_d_1	CD2_5343_TRP_A_337	3.63869	2.62752	152.411	95.466	28.8812	0.019756	-0.812742
2xj7	C10_20498_GC2_d_1	CZ2_5347_TRP_A_337	3.4273	3.4963	77.3266	75.3687	81.827	-0.10984	-0.10984
2xj7	C10_20498_GC2_d_1	CZ2_5347_TRP_A_337	3.4273	2.5737	133.675	86.5216	26.3092	-0.10984	-0.942338
2xnb	CB_163_ILE_A_10	C11_4820_Y8L_d_1	3.93159	2.92581	152.084	80.6937	10.9489	-0.270077	-0.99271
2xnb	CD1_166_ILE_A_10	C11_4820_Y8L_d_1	3.88752	2.8653	154.62	93.2606	9.03071	-0.187012	-1.16407
2xnb	CG1_270_VAL_A_18	C26_4842_Y8L_d_1	3.87739	2.88199	150.582	87.8336	15.6465	-0.127362	-0.711212
2xnb	CG2_271_VAL_A_18	C26_4842_Y8L_d_1	3.76504	2.74632	153.902	108.4	16.3771	0.101572	-0.230965
2xnb	CB_485_ALA_A_31	N3_4835_Y8L_d_1	3.45792	3.41358	83.0764	91.9056	83.5843	0.161531	0.105765
2xnb	CB_485_ALA_A_31	N3_4835_Y8L_d_1	3.45792	2.96169	107.669	81.2575	67.8431	0.161531	-0.0908383
2xnb	CB_485_ALA_A_31	N3_4835_Y8L_d_1	3.45792	3.42942	82.2782	107.023	60.9663	0.161531	-0.110031
2xnb	CA_1359_GLN_A_85	C11_4820_Y8L_d_1	4.40869	3.47384	143.702	101.374	22.6405	-0.0678587	-0.702678
2xnb	CG_2173_LEU_A_134	N3_4835_Y8L_d_1	4.10107	3.09897	151.814	80.4064	31.1189	-0.106559	-0.795264
2xys	CAU_16036_SY9_d_1	CD2_2976_TYR_A_193	3.74844	2.98373	126.877	101.997	28.0716	-0.05688	-0.616076
2xys	CAT_16037_SY9_d_1	CD2_2881_TYR_A_186	4.26775	3.30874	146.316	105.918	11.6351	-0.210153	-0.870349
2xys	CAX_16049_SY9_d_1	CD2_2230_TRP_A_145	3.92377	2.86501	161.559	95.935	40.9371	-0.0453883	-0.865384
2xys	CAX_16049_SY9_d_1	CZ2_2234_TRP_A_145	3.43838	3.18631	93.7581	82.4755	71.3013	-0.143787	-0.508814
2xys	CAX_16049_SY9_d_1	CZ2_2234_TRP_A_145	3.43838	2.76597	119.14	84.4686	40.2967	-0.143787	-0.963782
2xys	CAQ_16053_SY9_d_1	CD2_1440_TYR_A_91	3.35252	2.58606	126.667	71.4598	48.821	-0.0160841	-0.415889
2xys	CAP_16054_SY9_d_1	CD2_1440_TYR_A_91	3.73333	3.16189	113.135	104.437	42.9102	0.0854007	-0.399681
2xys	CAP_16054_SY9_d_1	CD2_2881_TYR_A_186	4.42867	3.44839	149.157	100.183	11.981	-0.0625086	-0.734531
2xys	CAM_16056_SY9_d_1	CD2_2881_TYR_A_186	3.9176	2.87225	158.632	80.1845	5.21142	-0.134234	-0.838267
2y5h	C21_4453_Y5H_d_1	CD2_1304_TYR_A_99	4.05163	3.28648	127.532	86.3385	47.3549	-0.257578	-0.780724
2y5h	C31_4464_Y5H_d_1	CD2_2526_PHE_A_174	3.53474	3.42437	86.6406	105.906	64.0307	0.217939	-0.075326
2y5h	C31_4464_Y5H_d_1	CD2_2526_PHE_A_174	3.53474	2.83911	121.097	75.0667	65.3131	0.217939	-0.079899
2y5h	C31_4464_Y5H_d_1	CZ2_3168_TRP_A_215	4.27782	3.32969	145.046	86.7915	17.0623	-0.0529756	-1.09042
2y5h	C30_4468_Y5H_d_1	CD2_1304_TYR_A_99	3.97338	2.89355	167.051	87.715	35.7204	-0.0699705	-0.623244
2y5h	C30_4468_Y5H_d_1	CD2_3164_TRP_A_215	3.52149	2.55233	146.416	83.959	17.2662	-0.0519744	-0.985606
2y5h	C30_4468_Y5H_d_1	CZ2_3168_TRP_A_215	3.92796	2.85635	164.71	94.7286	16.072	-0.0394933	-0.973125
2y5h	CA_2810_CYS_A_191	S1_4485_Y5H_d_1	4.09443	3.30914	129.198	107.646	19.2596	-0.0930191	-0.702319
2y5h	CB_2823_GLN_A_192	C9_4476_Y5H_d_1	4.00694	3.37547	117.7	104.914	30.3393	-0.0949226	-0.493895
2y5h	CA_3182_GLY_A_216	S1_4485_Y5H_d_1	3.88388	3.16049	123.973	101.52	28.5113	-0.103909	-0.627019
2yfe	CA_1092_ILE_A_281	CAL_4301_YFE_d_1	4.42382	3.43	150.896	123.969	33.7863	-0.0426271	-0.548398
2yfe	CG1_1096_ILE_A_281	CAL_4301_YFE_d_1	4.2247	3.36092	136.275	80.3984	42.7711	-0.236034	-0.82138
2yfe	CA_1155_CYS_A_285	CAU_4283_YFE_d_1	4.21363	3.35767	135.494	77.5474	51.2835	-0.0770034	-0.579514
2yfe	CG2_2049_ILE_A_341	CAU_4283_YFE_d_1	3.60819	3.48349	87.5642	77.6663	85.7507	-0.254131	-0.3131
2yfe	CG2_2049_ILE_A_341	CAU_4283_YFE_d_1	3.60819	2.8687	124.571	87.839	36.5684	-0.254131	-0.801236
2yki	CB_570_ASN_A_51	N6_3304_YKI_d_1	4.15662	3.22009	143.586	97.529	38.2894	-0.154407	-0.950455
2yki	CE_1303_MET_A_98	C25_3305_YKI_d_1	3.92458	3.05455	136.368	71.1517	44.4324	-0.125225	-0.890451
2yki	CB_1441_LEU_A_107	C24_3280_YKI_d_1	4.30033	3.31203	150.019	117.438	19.2834	-0.187081	-1.60301
2yki	CD1_1443_LEU_A_107	C18_3274_YKI_d_1	3.70732	2.62665	167.158	90.8853	11.1621	-0.438113	-2.06298
2yki	CD2_1444_LEU_A_107	C24_3280_YKI_d_1	3.77806	2.70718	164.314	73.8177	11.3552	-0.377466	-1.72147
2yki	CA_1457_GLY_A_108	C3_3263_YKI_d_1	3.83148	3.04932	128.465	78.8008	46.5062	0.0613533	-0.376503
2ymd	CA_32985_SRO_d_1	CD2_2883_TYR_A_186	4.28369	3.35584	142.823	97.2562	6.88802	-0.0738346	-0.773875
2ymd	CA_32985_SRO_d_1	CZ2_4142_TRP_B_53	4.42184	3.32665	174.043	103.429	42.1705	-0.0787884	-0.760274
2ymd	CA_2250_VAL_A_146	CE3_32976_SRO_d_1	4.07282	3.02944	158.547	98.313	31.3094	-0.120378	-0.93879
2ymd	CG1_2254_VAL_A_146	CE3_32976_SRO_d_1	4.21156	3.22146	150.256	88.1992	32.6989	-0.119064	-0.725094
2ymd	CE_5101_MET_B_114	CE3_32976_SRO_d_1	3.8924	3.10431	129.083	83.4244	60.65	-0.117283	-0.608253
2ymd	CD1_5138_ILE_B_116	CE3_32976_SRO_d_1	4.33505	3.35589	148.9	107.867	29.9537	-0.207748	-0.955922
2zb1	CE_758_LYS_A_53	C10_5592_GK4_d_1	4.35014	3.37126	148.934	85.7061	45.387	-0.066673	-0.690528
2zb1	CD2_1165_LEU_A_75	O1_5602_GK4_d_1	3.89807	2.84411	160.426	92.549	38.7621	-0.106539	-0.567699
2zb1	CG2_1675_THR_A_106	C10_5592_GK4_d_1	3.97477	2.89628	166.811	86.388	23.731	-0.308211	-1.00637
2zb1	CD1_2671_LEU_A_167	C15_5578_GK4_d_1	3.99938	3.34351	119.372	100.355	49.398	-0.230944	-0.731624
2zb1	CD2_2672_LEU_A_167	C15_5578_GK4_d_1	3.6193	3.42917	90.9992	96.188	61.9405	-0.359163	-0.698174
2zb1	CD2_2672_LEU_A_167	C15_5578_GK4_d_1	3.6193	2.85378	126.603	77.6731	47.5872	-0.359163	-1.19723
2zb1	CA_2685_ASP_A_168	O1_5602_GK4_d_1	3.90787	3.08067	132.396	126.394	82.3147	0.397631	0.396992
2zcq	CB_729_CYS_A_44	CAN_4716_B65_d_1	4.09454	3.46209	117.943	78.5901	59.9719	-0.093047	-0.497247
2zcq	CG1_2242_VAL_A_137	CAM_4752_B65_d_1	3.96095	3.01953	143.833	109.782	29.0183	-0.0329006	-0.776232
2zcq	CD1_2297_LEU_A_141	CAM_4752_B65_d_1	4.49462	3.48725	152.914	103.608	16.8105	-0.17439	-0.824594
2zcr	CAA_4699_B69_d_1	CD2_3777_PHE_A_233	4.18567	3.30158	138.131	114.562	51.3969	-0.0971298	-0.485142
2zcr	CAU_4709_B69_d_1	CD2_309_HIS_A_18	4.35536	3.37222	149.363	178.959	60.5786	0.0440521	-0.0947966
2zcr	CG1_2199_VAL_A_137	CAL_4687_B69_d_1	3.96692	3.48033	108.391	83.3916	66.4555	-0.318468	-0.673227
2zcr	CD1_2615_LEU_A_164	CAL_4687_B69_d_1	3.66225	2.95299	122.385	79.9641	44.0865	-0.415281	-1.23073
2zda	C2_4497_MOL_d_1	CD2_651_HIS_H_57	4.33194	3.40983	142.164	106.537	34.344	-0.0628625	-0.345675
2zda	C3_4498_MOL_d_1	CD2_716_TYR_H_60	3.86135	2.90358	145.539	94.6976	33.1344	-0.177763	-0.730568
2zda	CD1_2774_ILE_H_174	C12_4550_MOL_d_1	3.98769	3.19237	129.879	94.6099	46.9823	-0.254623	-0.737582
2zda	CA_3487_TRP_H_215	C30_4523_MOL_d_1	3.91719	3.17134	125.764	85.7969	36.5627	-0.134099	-0.741076
2zy1	CD1_2230_LEU_A_141	CAK_4684_MOL_d_1	4.0714	3.40628	120.131	81.2009	50.2248	-0.252611	-0.760005
2zy1	CD1_2591_LEU_A_164	CAK_4684_MOL_d_1	3.78087	3.14047	117.819	86.4961	56.6736	-0.269314	-0.684747
3acw	CAS_4717_MOL_d_1	CD2_370_PHE_A_22	4.42155	3.46448	146.274	121.04	63.596	-0.0714599	-0.328777
3acw	CA_2254_GLY_A_138	CAF_4752_MOL_d_1	4.37536	3.41571	146.509	114.134	75.0006	-0.00323869	-0.208801
3acw	CD1_2297_LEU_A_141	CAF_4752_MOL_d_1	4.03867	3.3477	121.93	88.1498	62.3319	-0.284418	-0.835151
3acw	CD2_2607_LEU_A_160	CAF_4752_MOL_d_1	4.0878	3.21179	137.208	102.516	7.73849	-0.279136	-0.973385
3acw	CD1_2658_LEU_A_164	CAJ_4741_MOL_d_1	3.77373	3.39435	101.663	82.6549	72.995	-0.331365	-0.618946
3acw	CD1_2658_LEU_A_164	CAJ_4741_MOL_d_1	3.77373	3.16933	115.371	94.4165	45.33	-0.331365	-1.17715
3ag9	CD1_2656_LEU_B_173	C8_5336_A02_d_1	3.98118	3.31343	120.133	94.3802	49.7688	-0.125208	-0.520193
3ao4	CB_1775_ASN_A_184	O9_4205_MOL_d_1	4.25837	3.3819	137.537	103.349	60.8987	-0.0511683	-0.27008
3ao4	CA_1960_GLY_A_197	C6_4202_MOL_d_1	3.52913	2.65463	135.972	77.8064	43.3378	0.063605	-0.569834
3ao4	CA_1960_GLY_A_197	O9_4205_MOL_d_1	4.11135	3.08585	155.393	113.318	49.2463	-0.0304942	-0.663933
3ao4	CA_1967_GLU_A_198	N14_4216_MOL_d_1	4.10893	3.31773	129.711	121.107	12.3882	0.0178865	-0.61493
3ao4	CG_1971_GLU_A_198	N14_4216_MOL_d_1	3.23345	2.41065	130.341	85.5411	28.3031	0.363432	0.0180076
3ao4	CG_1971_GLU_A_198	N14_4216_MOL_d_1	3.23345	3.13316	85.246	83.8443	81.8142	0.363432	0.203767
3ao4	CG_2932_PRO_B_109	N14_4216_MOL_d_1	4.1278	3.09094	157.41	101.535	42.6576	-0.105215	-0.979756
3ao4	CD_2933_PRO_B_109	C6_4202_MOL_d_1	3.78003	2.95248	132.187	90.0432	28.0953	-0.136694	-1.12836
3arp	C21_8555_DEQ_d_1	CD2_3798_TRP_A_275	4.29251	3.47881	131.907	83.3562	41.3595	-0.102362	-0.866796
3arp	C19_8561_DEQ_d_1	CD2_3798_TRP_A_275	4.03572	3.00349	156.523	98.3279	42.2202	-0.0684008	-0.864796
3arp	C19_8561_DEQ_d_1	CZ2_3802_TRP_A_275	3.41914	2.72033	121.013	78.2037	44.9435	-0.142167	-0.938562
3arp	C19_8561_DEQ_d_1	CZ2_3802_TRP_A_275	3.41914	3.39625	81.89	89.5382	77.137	-0.142167	-0.394154
3arp	CG1_2734_VAL_A_205	C9_8612_DEQ_d_1	4.1781	3.38265	130.231	92.3546	48.6253	-0.251316	-0.868466
3arp	CG2_2735_VAL_A_205	C9_8612_DEQ_d_1	4.18588	3.36323	132.498	91.3545	46.4156	-0.201848	-0.901298
3arp	CB_5684_TRP_A_397	C18_8567_DEQ_d_1	3.9581	3.22582	124.792	100.898	74.1993	0.0685693	-0.207606
3arq	C10_8571_DM5_d_1	CD2_5685_TRP_A_397	3.47487	2.57516	138.349	82.6782	37.6042	0.0488333	-0.757478
3arq	C10_8571_DM5_d_1	CZ2_5689_TRP_A_397	3.61673	3.15414	106.082	105.046	35.979	0.046099	-0.760212
3arq	C11_8572_DM5_d_1	CD2_5685_TRP_A_397	3.77362	3.10918	119.461	111.75	21.9675	-0.124672	-1.14467
3arq	C11_8572_DM5_d_1	CZ2_5689_TRP_A_397	3.98042	3.30734	120.532	112.347	23.1522	-0.185742	-1.20574
3arq	C14_8619_DM5_d_1	CD2_6209_TYR_A_435	4.25973	3.16638	172.679	163.414	78.0607	0.523933	0.420066
3aru	CAA_8500_PNX_d_1	CD2_6194_TYR_A_435	4.07019	3.1515	141.493	83.2936	40.306	-0.254852	-0.841121
3b1m	CB_1085_CYS_A_285	C32_4260_KRC_d_1	4.08227	3.34781	125.244	97.5058	34.2679	-0.102226	-0.922528
3b1m	CD2_1811_LEU_A_330	C32_4260_KRC_d_1	3.73032	3.13296	114.792	101.509	31.8844	-0.302251	-1.42999
3b1m	CD2_1811_LEU_A_330	C32_4260_KRC_d_1	3.73032	3.31659	103.525	72.1878	77.958	-0.302251	-0.587477
3b1m	CD2_1811_LEU_A_330	C33_4261_KRC_d_1	3.75674	2.69341	162.419	78.4467	31.7503	-0.292781	-1.42052
3b1m	CG2_1976_ILE_A_341	C13_4242_KRC_d_1	4.03587	3.34039	122.266	95.4454	55.6565	-0.168375	-0.703183
3b27	CB_677_ASN_A_51	N5_3375_B2T_d_1	4.46652	3.38115	169.381	114.803	53.5004	-0.080703	-0.713443
3b27	CE_1410_MET_A_98	N5_3375_B2T_d_1	4.21329	3.25938	145.613	98.6378	47.4113	-0.0948413	-0.51171
3b27	CD1_1550_LEU_A_107	C17_3387_B2T_d_1	4.07461	3.21138	135.963	104.041	44.2841	-0.157429	-0.687428
3b5r	CE_1108_MET_A_742	C17_4080_B5R_d_1	3.4305	3.317	86.5203	111.667	51.9996	0.465098	0.00636398
3b5r	CE_1108_MET_A_742	C17_4080_B5R_d_1	3.4305	2.60815	130.903	75.7061	57.4304	0.465098	0.135783
3b65	CE_1108_MET_A_742	C21_4084_MOL_d_1	3.52724	3.36464	89.3085	94.1864	63.5384	-0.136344	-0.522454
3b65	CE_1108_MET_A_742	C21_4084_MOL_d_1	3.52724	2.75317	127.069	70.3413	47.7193	-0.136344	-0.597877
3b65	CE_1151_MET_A_745	C6_4056_MOL_d_1	3.80371	3.33635	106.854	88.4183	55.47	-0.16576	-0.600093
3b68	CD2_480_LEU_A_704	C1_4087_B68_d_1	4.25864	3.38675	137.11	93.0584	40.4533	-0.186458	-0.745214
3b68	CE_1108_MET_A_742	C21_4060_B68_d_1	3.90175	3.1388	127.059	103.236	62.1641	0.204677	-0.107823
3b68	CE_1151_MET_A_745	C1_4087_B68_d_1	3.80257	3.41522	102.191	93.7009	55.3919	-0.162733	-0.717329
3b68	CE_3672_MET_A_895	C21_4060_B68_d_1	4.41697	3.37214	159.09	118.709	67.5043	-0.0132342	-0.244748
3bgz	CD1_177_LEU_A_44	C22_4342_VX3_d_1	4.07274	2.99517	166.623	100.831	43.7413	-0.15236	-0.87678
3bgz	CG2_2364_ILE_A_185	C23_4326_VX3_d_1	4.22298	3.49986	124.607	80.1309	63.3112	-0.297691	-0.726104
3bgz	CD1_2365_ILE_A_185	C23_4326_VX3_d_1	3.93648	3.1886	125.941	102.592	59.507	-0.296285	-0.798606
3bv9	CD_4619_DAR_d_1	CD1_1237_TRP_B_60	4.51911	3.48411	157.312	129.918	57.5271	-0.0591416	-0.48012
3bv9	CA_4627_DAR_d_1	CD1_1237_TRP_B_60	4.10104	3.48	117.215	107.393	30.7696	-0.0867051	-1.02038
3bv9	CG_4632_DAR_d_1	CD1_1237_TRP_B_60	4.02522	3.36851	119.465	105.916	33.9043	-0.169077	-1.16785
3bv9	CG_4632_DAR_d_1	CE3_1241_TRP_B_60	3.9248	2.89394	156.051	75.2794	34.1613	-0.292692	-1.29146
3bv9	CB_4635_DAR_d_1	CD1_1237_TRP_B_60	3.78577	2.95703	132.282	85.1872	33.3459	-0.227122	-1.06122
3bv9	C4_4636_DAR_d_1	CD2_1124_HIS_B_57	4.17873	3.09167	169.675	111.639	39.2334	-0.0577925	-0.321813
3cj4	CB_8140_TRP_A_528	C10_8642_SX5_d_1	4.30342	3.23883	163.15	96.2154	44.2669	-0.184329	-0.698921
3coy	CA_653_GLY_A_46	N3_8427_MOL_d_1	3.81818	3.29554	110.254	103.725	38.9626	-0.0783091	-0.68927
3coy	CB_2308_LYS_A_160	N3_8427_MOL_d_1	3.65903	2.80893	133.974	70.2318	44.2591	-0.160044	-0.739102
3coy	CG_2309_LYS_A_160	C8_8433_MOL_d_1	3.99715	3.25643	125.556	118.093	11.6252	-0.0368204	-0.746481
3coy	CG_2309_LYS_A_160	N3_8427_MOL_d_1	3.85579	3.08564	127.569	110.271	11.0227	0.037391	-0.67227
3coy	CA_2725_THR_A_186	N3_8427_MOL_d_1	4.50725	3.44983	161.615	136.024	71.8656	-0.0276042	-0.183555
3coz	CA_653_GLY_A_46	N3_8495_MOL_d_1	3.67706	3.06566	115.607	98.5744	38.2011	-0.0337219	-0.635671
3coz	CB_2374_LYS_A_160	C8_8501_MOL_d_1	4.29887	3.46851	133.332	88.8081	54.5644	-0.057679	-0.575947
3coz	CA_2791_THR_A_186	N3_8495_MOL_d_1	4.54547	3.49105	161.071	135.697	69.1898	-0.049489	-0.223003
3d4z	C3_16181_GIM_d_1	CD1_1044_TRP_A_95	4.14205	3.20539	143.542	103.928	12.6913	-0.0849474	-1.20163
3d4z	C3_16181_GIM_d_1	CE3_1048_TRP_A_95	3.80835	2.80506	151.529	81.2506	12.3263	-0.163402	-1.28008
3d4z	C5_16183_GIM_d_1	CE3_1048_TRP_A_95	4.01437	3.46305	112.471	110.601	28.9702	-0.0450293	-0.846775
3d6q	CG1_649_VAL_A_43	C2_1895_U3S_d_1	3.83149	3.02718	130.276	80.2182	36.6686	-0.183839	-0.597247
3dd0	CB_3015_LEU_A_198	N2_4076_EZL_d_1	4.20061	3.23422	147.068	122.257	16.6444	-0.0672237	-0.92095
3dd0	CD1_3017_LEU_A_198	C7_4079_EZL_d_1	4.19873	3.18455	153.617	92.0312	15.9621	-0.169488	-1.15252
3dd0	CD2_3018_LEU_A_198	C7_4079_EZL_d_1	4.23556	3.22669	152.832	105.259	15.4217	-0.158365	-1.09008
3dd0	CD2_3018_LEU_A_198	N2_4076_EZL_d_1	3.69571	2.64146	160.217	76.6784	14.7369	-0.171895	-1.10361
3dx1	C3_16183_YHO_d_1	CD2_1053_TRP_A_95	3.75232	2.85371	138.84	92.5463	33.5247	-0.0707515	-0.985191
3dx1	C3_16183_YHO_d_1	CZ2_1057_TRP_A_95	3.69548	3.10827	114.04	96.2297	33.211	-0.100893	-1.01533
3dx1	C2_16184_YHO_d_1	CZ2_1057_TRP_A_95	3.84141	3.13047	122.968	97.4859	27.3626	-0.138427	-1.08455
3dx1	C4_16187_YHO_d_1	CD2_1053_TRP_A_95	3.81415	3.26639	111.814	108.68	26.0863	-0.0151816	-0.974052
3dx1	C4_16187_YHO_d_1	CZ2_1057_TRP_A_95	3.66081	2.78874	136.048	92.2678	26.2037	0.00751765	-0.951353
3dx2	C4_16188_MZB_d_1	CZ2_1057_TRP_A_95	3.89573	3.26035	117.731	103.437	27.944	-0.109254	-1.03322
3dx2	C3_16189_MZB_d_1	CD2_1053_TRP_A_95	3.74298	2.91685	132.003	97.931	34.5979	-0.0501573	-0.940766
3dx2	C3_16189_MZB_d_1	CZ2_1057_TRP_A_95	3.72901	3.2509	107.317	102.629	35.242	-0.0592907	-0.949899
3dx2	C2_16190_MZB_d_1	CD2_1053_TRP_A_95	3.68867	3.03745	118.335	105.938	23.251	0.019723	-0.906634
3dx2	C2_16190_MZB_d_1	CZ2_1057_TRP_A_95	3.53232	2.56753	145.889	86.0656	22.4354	0.0465919	-0.879765
3dx2	C7_16198_MZB_d_1	CD1_11257_TYR_A_727	4.22031	3.2843	143.62	114.992	9.01505	-0.0580473	-0.663913
3dxg	CG1_649_VAL_A_43	C6_1873_U5P_d_1	4.12187	3.34244	128.827	79.1927	42.5585	-0.103544	-0.497096
3e5a	CB_247_LEU_A_139	N13_4839_VX6_d_1	4.30586	3.22042	169.296	97.0107	20.0126	-0.0838173	-0.666332
3e5a	CD1_249_LEU_A_139	N20_4871_VX6_d_1	4.28708	3.31022	148.538	104.8	11.2844	-0.103014	-0.749259
3e5a	CB_600_ALA_A_160	N20_4871_VX6_d_1	4.10905	3.37615	125.169	99.798	71.7511	-0.109557	-0.229235
3e5a	CA_1491_TYR_A_212	N20_4871_VX6_d_1	4.23416	3.2079	155.642	143.53	80.8948	0.0554938	-0.00233598
3e5a	CA_1555_GLY_A_216	N13_4839_VX6_d_1	3.96233	2.95771	151.98	91.3827	42.5975	-0.00144937	-0.355352
3e5a	CD1_2342_LEU_A_263	N20_4871_VX6_d_1	3.5651	3.11771	105.05	94.4841	52.6518	-0.179858	-0.847523
3e5a	CD1_2342_LEU_A_263	N20_4871_VX6_d_1	3.5651	3.01698	111.192	81.9606	57.4232	-0.179858	-0.416101
3e5a	CA_2495_ASP_A_274	C35_4858_VX6_d_1	4.07349	3.2093	136.053	98.9881	39.0687	-0.0628338	-0.352392
3e+92	C11_5642_G6A_d_1	CD2_532_TYR_A_35	4.38823	3.38707	151.875	108.692	31.6834	-0.2081	-0.757004
3e+92	CE_792_LYS_A_53	C4_5620_G6A_d_1	4.1997	3.20868	150.309	90.6155	37.7234	-0.0911797	-0.675216
3e+92	CG_1120_GLU_A_71	C22_5656_G6A_d_1	4.38593	3.3435	158.565	159.415	66.4156	-0.0922217	-0.264788
3e+92	CD2_1199_LEU_A_75	C22_5656_G6A_d_1	4.07122	3.33078	125.631	102.54	71.6578	-0.141938	-0.669352
3e+92	CG2_1709_THR_A_106	C4_5620_G6A_d_1	4.00358	2.93981	162.758	94.1869	24.0432	-0.251101	-1.01857
3e+92	CD1_1740_LEU_A_108	N20_5637_G6A_d_1	3.70813	2.79371	140.421	80.9083	29.815	-0.159713	-0.646338
3e+92	CD1_2701_LEU_A_167	C5_5631_G6A_d_1	3.71328	3.06977	117.861	82.2319	46.984	-0.402248	-0.963578
3e+92	CD1_2701_LEU_A_167	C5_5631_G6A_d_1	3.71328	3.35299	100.438	83.9673	62.5501	-0.402248	-0.852793
3e+92	CA_2715_ASP_A_168	C22_5656_G6A_d_1	3.96135	3.1622	130.107	151.183	68.6436	-0.0170719	-0.133052
3e+93	C10_5612_MOL_d_1	CD2_2716_PHE_A_169	4.33465	3.44152	139.276	114.99	49.3802	-0.140664	-0.534281
3e+93	CG1_552_VAL_A_38	C7_5608_MOL_d_1	4.33752	3.3045	156.899	105.352	20.7434	-0.209532	-1.20813
3e+93	CB_746_ALA_A_51	C2_5606_MOL_d_1	3.62841	3.03151	114.496	84.7708	63.258	-0.0733563	-0.505578
3e+93	CB_746_ALA_A_51	C7_5608_MOL_d_1	3.8668	3.4885	101.828	82.7637	88.5622	-0.163927	-0.300709
3e+93	CE_775_LYS_A_53	C17_5595_MOL_d_1	3.86815	3.16995	122.077	81.3476	65.9774	-0.0612148	-0.429723
3e+93	CG2_1692_THR_A_106	C17_5595_MOL_d_1	4.10296	3.03413	163.977	93.1858	35.179	-0.265263	-0.974319
3e+93	CD1_1723_LEU_A_108	C2_5606_MOL_d_1	4.33432	3.28083	160.75	113.628	52.5224	-0.0683655	-0.458436
3e+93	CB_1740_MET_A_109	C2_5606_MOL_d_1	3.94653	3.23271	123.389	115.484	75.5161	0.0635433	-0.103107
3e+93	CG_1741_MET_A_109	C2_5606_MOL_d_1	3.84498	3.16515	120.695	131.823	21.3508	0.1184	-0.600443
3e+93	CB_2701_ASP_A_168	C28_5643_MOL_d_1	3.44008	3.44505	80.5512	94.5377	72.0275	-0.206325	-0.426618
3e+93	CB_2701_ASP_A_168	C28_5643_MOL_d_1	3.44008	2.52786	139.645	66.6231	37.4215	-0.206325	-0.673718
3ebp	CG_5710_GLU_A_382	C26_26308_CPB_d_1	3.30556	3.11722	90.0092	90.2872	65.2289	-0.060046	-0.363851
3ebp	CG_5710_GLU_A_382	C26_26308_CPB_d_1	3.30556	2.62297	119.469	73.7409	50.4541	-0.060046	-0.664205
3ehy	CB_2018_TYR_A_240	C9_2417_TBL_d_1	4.29074	3.25788	156.836	83.524	32.6758	-0.168453	-0.82924
3ejr	C8A_16215_HN4_d_1	CZ2_1057_TRP_A_95	3.70511	2.92212	128.227	90.1929	27.1417	-0.152876	-1.09391
3ejr	C2_16217_HN4_d_1	CZ2_1057_TRP_A_95	3.92284	3.35896	113.073	110.878	26.18	-0.0681986	-0.913664
3ejr	C1_16220_HN4_d_1	CD2_1053_TRP_A_95	3.94637	2.91292	156.489	99.6299	27.9831	-0.0521936	-0.973905
3ejr	C1_16220_HN4_d_1	CZ2_1057_TRP_A_95	3.51912	2.71377	129.631	86.8631	26.7311	-0.095133	-1.01684
3ejr	C7_16225_HN4_d_1	CD2_2882_PHE_A_206	4.37933	3.45542	142.479	109.077	75.4953	-0.159186	-0.321896
3ejr	CA_13554_ARG_A_876	C16_16196_HN4_d_1	3.73763	2.86605	136.187	78.9679	31.9504	-0.183051	-0.789076
3f3a	CB_16203_TRP_d_1	CD2_3949_PHE_A_253	3.61943	2.74109	136.522	71.773	46.7762	-0.280141	-0.744637
3f3a	CB_5453_SER_A_355	CZ2_16194_TRP_d_1	4.43305	3.41652	154.208	114.105	66.222	-0.0304357	-0.375952
3f3c	CB_16344_PFF_d_1	CD2_3960_PHE_A_253	4.27866	3.37195	140.521	94.2173	56.7984	-0.22989	-0.629699
3f3c	CG2_5530_ILE_A_359	CD2_16364_PFF_d_1	3.47007	2.59591	135.741	97.27	27.572	0.407158	-0.0824441
3f3d	CB_16362_MET_d_1	CD2_3963_PHE_A_253	3.98948	3.21434	128.188	87.5416	53.511	-0.289905	-0.743519
3f3d	CG_16374_MET_d_1	CD2_4053_PHE_A_259	3.91582	3.05634	135.327	90.3774	20.4044	-0.13334	-0.804882
3f3e	CB_16362_LEU_d_1	CD2_3963_PHE_A_253	4.27546	3.25074	155.332	96.7708	42.5822	-0.228521	-0.747983
3f3e	CD1_16376_LEU_d_1	CD2_4053_PHE_A_259	3.6533	3.16438	107.779	90.9985	61.4698	-0.203116	-0.555876
3f3e	CD1_16376_LEU_d_1	CD2_4053_PHE_A_259	3.6533	3.16385	107.793	99.5259	48.819	-0.203116	-0.656295
3fcq	C13_4695_M3S_d_1	CD2_2095_HIS_A_142	3.67807	3.32554	99.9105	92.0225	68.7021	-0.0980972	-0.243525
3fcq	C13_4695_M3S_d_1	CD2_2095_HIS_A_142	3.67807	3.30203	101.228	104.681	48.5649	-0.0980972	-0.321323
3fcq	CB_1685_ASN_A_112	C3_4688_M3S_d_1	4.40217	3.47185	143.211	106.067	69.1552	-0.161263	-0.396107
3fur	CB_1017_CYS_A_285	C12_4169_Z12_d_1	3.99611	3.37606	116.91	99.3076	31.2811	-0.116902	-0.851268
3fur	CD2_1743_LEU_A_330	C12_4169_Z12_d_1	3.6238	2.89948	123.445	89.1607	35.8252	-0.22054	-0.777843
3fur	CD2_1743_LEU_A_330	C12_4169_Z12_d_1	3.6238	3.36194	94.8127	83.158	74.9196	-0.22054	-0.425519
3fur	CB_1906_ILE_A_341	C9_4187_Z12_d_1	4.11903	3.23252	138.304	107.209	24.272	-0.229325	-1.09119
3fur	CB_2262_PHE_A_363	C26_4202_Z12_d_1	3.5971	3.16804	104.062	82.111	67.4193	-0.204665	-0.505436
3fur	CB_2262_PHE_A_363	C26_4202_Z12_d_1	3.5971	3.24125	99.8834	96.7395	49.2304	-0.204665	-0.666517
3fv1	CAS_4086_DYH_d_1	CD2_980_TYR_A_474	4.23221	3.33017	140.04	113.496	12.3616	-0.192808	-0.807019
3fv1	CB_4101_DYH_d_1	CD2_980_TYR_A_474	3.30722	2.36058	143.206	66.27	32.7832	-0.0494873	-0.471343
3fv1	CB_4101_DYH_d_1	CD2_980_TYR_A_474	3.30722	3.38014	76.8059	94.7913	77.1469	-0.0494873	-0.211178
3fv2	CAR_4066_NDZ_d_1	CD2_980_TYR_A_474	4.16723	3.24726	141.744	112.949	17.2498	-0.159158	-0.756003
3fv2	CB_4082_NDZ_d_1	CD2_980_TYR_A_474	3.34169	3.43814	75.7384	95.4993	78.263	-0.118162	-0.265546
3fv2	CB_4082_NDZ_d_1	CD2_980_TYR_A_474	3.34169	2.37938	145.136	65.8962	31.4876	-0.118162	-0.552691
3g0w	CD2_497_LEU_A_704	C15_4094_LGB_d_1	4.2845	3.33591	145.106	97.2226	34.3618	-0.186918	-0.781596
3g0w	CE_1168_MET_A_745	C15_4094_LGB_d_1	3.73095	3.25463	107.213	83.1663	57.0079	-0.185899	-0.608664
3g2n	CG2_5734_THR_A_378	C13_13241_OAK_d_1	4.13647	3.20978	142.453	104.313	9.09996	-0.252567	-0.906293
3g2z	C8_3929_GZ2_d_1	CD2_1194_TYR_A_105	4.10657	3.03159	165.575	98.0061	24.1989	-0.228815	-0.842651
3g2z	CA_3128_GLY_A_236	N1_3946_GZ2_d_1	3.74704	2.97077	127.779	91.9007	60.782	-0.0106044	-0.0769322
3g31	C13_3952_GF1_d_1	CD2_1548_TYR_A_129	4.18777	3.25003	143.754	118.733	29.9975	-0.0797369	-0.592096
3gbb	CAJ_4087_MS8_d_1	CD2_970_TYR_A_61	4.22773	3.39673	133.331	114.559	26.4796	-0.169811	-0.727439
3gbb	CAR_4089_MS8_d_1	CD2_970_TYR_A_61	4.28776	3.30676	149.101	103.643	37.1807	-0.0742207	-0.593611
3gbb	CB_4105_MS8_d_1	CD2_970_TYR_A_61	3.37193	3.35162	81.6345	95.1716	72.1011	-0.175979	-0.400117
3gbb	CB_4105_MS8_d_1	CD2_970_TYR_A_61	3.37193	2.48168	137.141	68.5057	37.4063	-0.175979	-0.620654
3gc5	C16_11145_MOL_d_1	CD2_1473_TYR_A_106	3.93582	3.37592	112.842	97.533	58.9836	-0.224291	-0.592927
3gnw	CB_5611_CYS_A_366	C19_8772_XNC_d_1	3.87189	3.09567	128.081	85.4065	71.2983	0.0872764	-0.54919
3gnw	CD1_5874_LEU_A_384	C27_8787_XNC_d_1	3.77396	3.01371	126.555	85.0884	34.8609	-0.386203	-0.989009
3gnw	CE_6351_MET_A_414	C27_8787_XNC_d_1	3.78723	2.85734	142.198	88.5192	55.2171	0.150725	-0.51238
3gr2	C13_5591_GF4_d_1	CD2_3393_TYR_A_221	4.15467	3.11505	157.932	96.1171	33.058	-0.240682	-0.831621
3gr2	CA_3263_VAL_A_211	N7_5604_GF4_d_1	4.04962	3.09298	145.687	123.873	31.8705	-0.0189644	-0.124202
3gr2	CG2_3268_VAL_A_211	N7_5604_GF4_d_1	3.61664	2.6174	150.688	75.1807	34.6818	-0.13212	-0.310127
3gr2	CA_4921_THR_A_319	N2_5586_GF4_d_1	4.28588	3.26505	154.859	116.081	63.1072	-0.0315616	-0.222594
3gv9	C12_5595_GV9_d_1	CD2_3393_TYR_A_221	4.16453	3.21779	144.73	103.777	12.3377	-0.239772	-0.890047
3gy4	CA_2487_CYS_A_191	C5_3224_PBZ_d_1	4.21521	3.48176	125.369	92.1725	49.8237	-0.0839067	-0.558908
3gy4	CA_2743_TRP_A_215	C5_3224_PBZ_d_1	3.94511	3.09635	134.431	79.8885	32.6824	-0.123967	-0.777455
3ivg	CG_4840_MET_B_40	OAS_8404_FG5_d_1	4.22715	3.17083	161.335	100.414	21.2521	-0.116644	-0.93514
3ivg	CA_4921_GLY_B_46	CBA_8378_FG5_d_1	4.36936	3.43808	143.267	90.9252	61.649	0.136467	-0.233592
3ivg	CB_6480_LYS_B_160	CBA_8378_FG5_d_1	3.92849	3.34555	114.322	93.1286	77.1509	-0.186756	-0.401877
3jvr	CB_1325_ILE_A_96	C14_4232_AGX_d_1	3.99483	3.193	130.421	92.9865	23.7709	-0.209721	-0.875989
3jvr	CG2_1327_ILE_A_96	C14_4232_AGX_d_1	3.78753	3.40503	101.871	91.1321	58.3208	-0.270512	-0.663976
3jvr	CG2_1327_ILE_A_96	C14_4232_AGX_d_1	3.78753	3.46571	98.4759	90.1311	61.8961	-0.270512	-0.621346
3jvr	CA_1341_GLU_A_97	N1_4247_AGX_d_1	3.91994	2.95349	146.785	82.6899	37.2365	-0.148393	-0.886213
3jvr	CD_1361_PRO_A_98	N1_4247_AGX_d_1	4.04952	3.40156	118.905	90.7783	58.1699	-0.137828	-0.503619
3jvs	CA_1309_GLU_A_97	C5_4227_AGY_d_1	3.83332	3.2021	117.31	97.9694	32.094	-0.124403	-1.26559
3jvs	CB_1312_GLU_A_97	C5_4227_AGY_d_1	3.64578	2.81255	132.399	78.3929	34.9355	-0.361791	-1.3888
3jvs	CG_1313_GLU_A_97	C4_4222_AGY_d_1	3.71505	2.70105	153.056	72.3437	35.039	-0.328507	-1.38312
3jvs	CD_1329_PRO_A_98	C4_4222_AGY_d_1	4.20616	3.41553	129.865	102.726	69.1079	0.00815956	-0.363758
3jya	CG1_265_VAL_A_52	C10_4421_LWG_d_1	3.93809	2.88023	161.327	96.7948	9.64726	-0.221385	-1.5238
3jya	CG1_265_VAL_A_52	C4_4415_LWG_d_1	4.29033	3.4214	136.848	108.383	9.4492	-0.0793981	-1.38181
3jya	CG2_266_VAL_A_52	C4_4415_LWG_d_1	3.54518	2.44535	178.538	73.3545	10.2738	-0.13368	-0.980803
3jya	CD1_2248_LEU_A_174	C10_4421_LWG_d_1	3.78123	2.79644	148.925	91.3612	41.7549	-0.166	-1.11781
3jya	CD1_2438_ILE_A_185	C4_4415_LWG_d_1	3.66047	3.41178	94.204	85.223	70.1364	-0.197822	-0.597901
3jya	CD1_2438_ILE_A_185	C4_4415_LWG_d_1	3.66047	2.92419	124.431	84.5396	39.1939	-0.197822	-0.88866
3k5v	CD_3852_PRO_A_484	C12_4604_STJ_d_1	3.99189	3.45947	111.245	102.731	46.8435	-0.10076	-0.569103
3k5v	CD1_4450_ILE_A_521	C12_4604_STJ_d_1	4.37751	3.41172	147.255	118.014	68.1822	-0.0710927	-0.296232
3k5v	CG1_4505_VAL_A_525	C24_4592_STJ_d_1	3.85098	2.9835	135.983	73.332	38.9162	-0.179723	-0.865132
3k5v	CD1_4574_LEU_A_529	C34_4619_STJ_d_1	4.0131	3.12873	137.902	95.1498	36.8376	-0.277542	-1.02648
3k5v	CD2_4575_LEU_A_529	C34_4619_STJ_d_1	4.05646	3.21979	133.52	84.4208	38.8504	-0.291086	-1.03034
3kgp	CA_3279_TRP_A_215	C6_3742_MOL_d_1	4.34285	3.48951	135.506	86.7762	54.1755	-0.0714383	-0.512131
3kr8	CB_1594_TYR_A_1050	CAF_3269_XAV_d_1	4.30879	3.39601	141.215	111.901	67.7524	-0.115911	-0.4216
3kr8	CB_1728_TYR_A_1060	C6_3249_XAV_d_1	3.88693	3.17052	123.47	100.824	62.5608	0.0441798	-0.505992
3kr8	CB_1728_TYR_A_1060	CAJ_3252_XAV_d_1	3.62276	2.73869	137.103	101.342	79.4014	0.159379	-0.144156
3kwa	C7_4030_SPM_d_1	CD2_1410_HIS_A_94	4.18056	3.42501	127.039	119.404	44.2741	-0.0780382	-0.327668
3kwa	C8_4052_SPM_d_1	CD2_1410_HIS_A_94	4.03268	3.13204	139.591	93.0104	54.5823	-0.0687115	-0.284611
3l7b	CB_2005_LEU_A_136	C10_26255_DKZ_d_1	3.90479	3.08426	131.808	90.9599	57.895	-0.0325018	-0.293905
3lka	CD1_1197_LEU_A_181	C5_2416_M4S_d_1	4.3578	3.259	177.444	89.5883	20.4314	-0.157272	-0.866445
3lka	CB_2018_TYR_A_240	C5_2416_M4S_d_1	4.36409	3.34682	154.302	92.4353	48.0904	-0.161777	-0.660355
3mss	CB_1736_LEU_A_340	C32_4303_MS7_d_1	3.97065	3.30052	120.295	80.6579	51.8332	-0.321647	-0.810091
3mss	CD2_1758_LEU_A_341	C17_4269_MS7_d_1	3.68802	2.60829	166.89	70.0967	8.01143	-0.373117	-1.01023
3mss	CG_3709_PRO_A_465	C17_4269_MS7_d_1	4.27639	3.30076	148.386	113	13.1701	-0.177706	-0.908947
3mss	CG1_3760_VAL_A_468	C32_4303_MS7_d_1	3.99848	2.94322	160.731	85.9731	29.0775	-0.300401	-0.924831
3mss	CG2_3761_VAL_A_468	C32_4303_MS7_d_1	4.37254	3.43052	144.472	104.703	28.9471	-0.212288	-0.821349
3myg	CD1_227_LEU_A_139	N7_4212_EML_d_1	4.28355	3.42101	136.266	102.901	11.6525	-0.0851261	-0.858429
3myg	CD2_228_LEU_A_139	C11_4170_EML_d_1	4.37866	3.29853	167.321	90.166	16.0892	-0.0711319	-0.600545
3myg	CD2_1158_LEU_A_194	C10_4218_EML_d_1	3.75021	3.49161	94.9511	103.512	70.3184	-0.029667	-0.207258
3myg	CD1_1440_LEU_A_210	C10_4218_EML_d_1	4.51595	3.42801	170.475	162.186	86.5947	-0.0590811	-0.0743617
3myg	CA_1533_GLY_A_216	C11_4170_EML_d_1	3.62386	3.00378	116.043	96.7709	35.6333	-0.0992664	-0.602257
3myg	CA_1533_GLY_A_216	C11_4170_EML_d_1	3.62386	3.46425	89.4123	82.0946	83.7131	-0.0992664	-0.14755
3myg	CD1_2320_LEU_A_263	C10_4218_EML_d_1	4.10659	3.49828	116.335	139.568	20.5949	0.0441935	-0.644336
3myg	CD1_2320_LEU_A_263	N7_4212_EML_d_1	3.94993	3.45292	108.956	110.972	50.3902	-0.0558309	-0.744361
3myg	CD2_2321_LEU_A_263	N7_4212_EML_d_1	3.40097	2.85716	110.416	69.5933	51.8012	-0.132821	-0.725794
3myg	CD2_2321_LEU_A_263	N7_4212_EML_d_1	3.40097	2.96917	103.624	96.0687	57.6953	-0.132821	-0.562165
3myg	CB_2466_ALA_A_273	C10_4218_EML_d_1	4.18228	3.32797	135.333	104.442	35.4448	-0.103612	-0.432217
3n76	CB_198_ARG_A_15	C13_26151_CA2_d_1	4.27904	3.19024	170.539	106.172	30.3463	-0.221624	-0.793294
3n86	CAG_25853_RJP_d_1	CD2_339_TYR_A_24	4.13029	3.21119	141.593	89.0992	51.487	-0.223873	-0.6919
3n86	CB_143_ASN_A_12	CAN_25868_RJP_d_1	4.07364	3.1169	145.777	102.329	55.2274	-0.0342506	-0.403165
3n86	CB_183_ARG_A_15	CAN_25868_RJP_d_1	4.41845	3.43872	149.062	105.353	65.7808	-0.198061	-0.473088
3n86	CG_282_GLU_A_20	CAN_25868_RJP_d_1	3.95346	3.12938	132.249	88.0025	56.2738	-0.230899	-0.646588
3nw9	CB_602_MET_A_40	C31_3382_MOL_d_1	3.82955	2.97863	134.414	88.0452	25.3439	-0.297632	-1.01777
3nw9	CB_1384_MET_A_91	C35_3417_MOL_d_1	3.86899	3.10923	126.731	94.1507	38.67	-0.1065	-0.687097
3nw9	CG_1385_MET_A_91	C11_3416_MOL_d_1	3.91583	3.13962	128.158	107.768	29.1028	-0.0359852	-0.726595
3nw9	CG_1385_MET_A_91	C35_3417_MOL_d_1	3.66824	3.06689	114.902	101.616	31.2904	-0.0796009	-0.770211
3nw9	CB_2189_HIS_A_142	C11_3416_MOL_d_1	3.5974	2.55392	157.991	79.941	10.0617	-0.158657	-0.831627
3nw9	CG_2727_PRO_A_174	C27_3391_MOL_d_1	4.37996	3.48662	139.287	93.5364	63.7813	-0.204955	-0.7349
3nw9	CD_2728_PRO_A_174	C31_3382_MOL_d_1	3.89252	3.21206	120.869	95.8849	40.9868	-0.111224	-1.13797
3nx7	CD1_1197_LEU_A_181	C1_2440_NHK_d_1	4.33322	3.2335	178.229	88.1175	21.494	-0.164054	-0.872935
3o9i	CD1_2248_ILE_B_47	C6_3075_A61_d_1	4.32693	3.36687	146.501	100.623	27.0308	-0.0964536	-0.882333
3o9i	CG1_2773_VAL_B_82	C37_3134_A61_d_1	3.68327	3.06664	115.964	90.5587	41.5043	-0.390226	-0.932411
3o9i	CG1_2773_VAL_B_82	C37_3134_A61_d_1	3.68327	3.2973	101.824	81.3093	68.2279	-0.390226	-0.68564
3oe4	CB_602_MET_A_40	C21_3398_MOL_d_1	3.87263	2.99689	136.773	86.3362	21.6632	-0.247636	-0.908776
3oe4	CB_1384_ILE_A_91	C30_3379_MOL_d_1	3.87543	2.93103	143.961	86.783	37.7479	-0.122182	-0.749683
3oe4	CG2_1386_ILE_A_91	C28_3378_MOL_d_1	3.97215	3.3557	116.618	116.313	29.28	-0.0544708	-0.750897
3oe4	CG2_1386_ILE_A_91	C30_3379_MOL_d_1	3.96579	3.4976	107.273	115.658	28.9997	-0.066311	-0.762738
3oe4	CB_2181_HIS_A_142	C28_3378_MOL_d_1	3.58197	2.5306	159.498	85.924	2.0936	-0.110819	-0.79089
3oe4	CD_2720_PRO_A_174	C21_3398_MOL_d_1	3.95883	3.37103	114.685	100.101	41.2534	-0.114477	-0.636666
3oe5	CB_602_MET_A_40	C20_3397_MOL_d_1	3.78838	2.95836	132.437	87.9241	24.4884	-0.26595	-0.905685
3oe5	CB_1384_ILE_A_91	C31_3381_MOL_d_1	3.76376	2.80636	145.357	72.6896	29.9728	-0.240792	-0.756793
3oe5	CG2_1386_ILE_A_91	C31_3381_MOL_d_1	3.87899	3.48062	102.994	104.548	53.61	-0.0686943	-0.409735
3oe5	CB_2181_HIS_A_142	C31_3381_MOL_d_1	4.2855	3.4872	130.598	107.427	34.5689	-0.150411	-0.618533
3oe5	CD_2720_PRO_A_174	C20_3397_MOL_d_1	3.95519	3.36423	114.918	100.243	41.7381	-0.111765	-0.630565
3ozs	C6_3356_OZS_d_1	CD2_2201_TRP_A_143	4.13288	3.04453	178.192	101.886	31.2169	-0.132946	-0.917784
3ozs	C2_3362_OZS_d_1	CD2_2201_TRP_A_143	4.50193	3.41507	169.727	107.011	30.9437	-0.0508745	-1.05005
3ozs	C2_3362_OZS_d_1	CZ2_2205_TRP_A_143	4.3596	3.35018	153.063	102.364	30.0435	-0.0805934	-1.07976
3ozs	CB_602_MET_A_40	C24_3397_OZS_d_1	3.86712	2.94157	141.856	85.5789	17.7749	-0.247107	-0.915937
3ozs	CG2_1386_ILE_A_91	C12_3378_OZS_d_1	3.6802	2.83662	133.396	90.4649	40.3239	-0.0827676	-0.343111
3ozs	CB_2181_HIS_A_142	C12_3378_OZS_d_1	3.69204	2.8663	131.819	83.9167	32.2607	-0.168826	-0.462014
3ozs	CD_2720_PRO_A_174	C24_3397_OZS_d_1	3.97697	3.37828	115.441	100.171	40.755	-0.109602	-0.63179
3ozt	C6_3356_OZZ_d_1	CD2_2201_TRP_A_143	4.46848	3.49799	149.21	128.343	30.0296	-0.088299	-0.671758
3ozt	CB_602_MET_A_40	C19_3397_OZZ_d_1	3.89745	3.02871	136.2	87.295	21.7543	-0.241279	-0.907439
3ozt	CB_1384_ILE_A_91	C29_3381_OZZ_d_1	3.90555	3.20222	122.566	94.5026	30.1827	-0.200631	-0.720937
3ozt	CG2_1386_ILE_A_91	C29_3381_OZZ_d_1	3.57552	3.4992	85.0093	97.1699	68.5749	-0.212876	-0.426605
3ozt	CG2_1386_ILE_A_91	C29_3381_OZZ_d_1	3.57552	2.92833	117.77	84.3885	47.8425	-0.212876	-0.632139
3ozt	CB_2181_HIS_A_142	C29_3381_OZZ_d_1	3.87969	2.99725	137.46	84.0966	24.9202	-0.204846	-0.752257
3ozt	CD_2720_PRO_A_174	C19_3397_OZZ_d_1	3.97608	3.40992	113.356	99.4704	43.7377	-0.112944	-0.613221
3p5o	C21_2151_EAM_d_1	CD2_697_PHE_A_83	4.17236	3.40822	127.697	91.449	74.0967	-0.22345	-0.428099
3p5o	CB_680_PRO_A_82	C18_2112_EAM_d_1	3.7124	2.70296	152.32	80.4006	11.4513	-0.326605	-1.42347
3p5o	CD1_840_LEU_A_92	C18_2112_EAM_d_1	3.64938	3.19342	105.766	84.2755	84.4264	0.146995	-0.0724794
3p5o	CD1_840_LEU_A_92	C18_2112_EAM_d_1	3.64938	3.09825	111.6	109.302	26.9142	0.146995	-0.613107
3p5o	CB_1726_ILE_A_146	C12_2148_EAM_d_1	4.11877	3.10447	153.627	93.1444	16.1323	-0.255472	-1.12011
3p5o	CG1_1727_ILE_A_146	C13_2110_EAM_d_1	3.87372	3.01063	135.593	100.589	32.0839	-0.179504	-1.0629
3p5o	CG1_1727_ILE_A_146	N5_2118_EAM_d_1	3.68558	2.64318	157.872	71.8462	20.3286	-0.165591	-1.04899
3p5o	CD1_1729_ILE_A_146	C12_2148_EAM_d_1	4.13071	3.15423	148.295	115.305	15.0926	-0.13587	-1.22642
3p5o	CD1_1729_ILE_A_146	C13_2110_EAM_d_1	3.95491	3.40413	112.314	78.7754	55.7416	-0.178475	-1.26903
3prs	C44_4657_RIT_d_1	CD2_1096_TYR_A_79	3.9026	2.90865	150.348	92.4819	49.0537	-0.10841	-0.551846
3prs	CB_187_ASP_A_15	N83_4690_RIT_d_1	4.24163	3.14273	177.065	87.8013	19.8902	-0.065333	-0.430684
3prs	CG1_1064_ILE_A_77	S3_4639_RIT_d_1	4.05921	3.31872	125.614	108.036	21.7234	-0.0956721	-0.446188
3prs	CD1_1066_ILE_A_77	S3_4639_RIT_d_1	3.9612	3.22439	125.14	78.5799	47.6207	-0.110559	-0.382775
3pww	CB_187_ASP_A_15	C3_4633_ROC_d_1	4.33884	3.2443	173.203	85.7239	38.2283	0.0599587	-0.488145
3pww	CD1_1718_LEU_A_125	CD2_4655_ROC_d_1	4.43032	3.42155	153.111	94.0392	18.1685	-0.185746	-0.875932
3pww	CD2_1719_LEU_A_125	CD2_4655_ROC_d_1	4.21812	3.15328	163.236	103.655	19.6885	-0.241736	-0.868062
3pxf	CG2_882_ILE_A_52	C10_4918_MOL_d_1	3.98562	3.01296	147.528	99.4701	36.1578	-0.38119	-1.316
3pxf	CD1_883_ILE_A_52	C10_4918_MOL_d_1	4.0121	2.94411	163.709	111.73	32.2029	-0.375702	-1.27782
3pxf	CD2_1290_LEU_A_76	C10_4918_MOL_d_1	3.5211	3.18099	98.791	104.401	71.8703	-0.328638	-0.695513
3pxf	CD2_1290_LEU_A_76	C10_4918_MOL_d_1	3.5211	3.40262	87.015	106.964	60.5128	-0.328638	-0.832279
3pxf	CD2_1290_LEU_A_76	C10_4918_MOL_d_1	3.5211	3.38305	88.0277	105.335	79.8792	-0.328638	-0.860769
3pyy	CB_1649_ALA_A_356	C7_4262_MOL_d_1	3.79019	2.96929	131.641	103.095	27.1849	-0.126427	-1.01612
3pyy	CB_1649_ALA_A_356	N20_4231_MOL_d_1	3.93116	3.20221	124.513	110.512	43.8612	-0.0649168	-0.954608
3pyy	CB_1691_LEU_A_359	C5_4241_MOL_d_1	4.09899	3.35201	126.181	93.344	67.6631	-0.200922	-0.565045
3pyy	CG2_3127_ILE_A_451	C5_4241_MOL_d_1	4.1509	3.38375	127.845	96.6061	69.2409	-0.1669	-0.453202
3pyy	CG_3646_PRO_A_484	C7_4262_MOL_d_1	3.76546	2.79974	146.373	86.6452	50.2252	-0.0138559	-0.580894
3pyy	CD_3647_PRO_A_484	N20_4231_MOL_d_1	3.46382	2.73039	123.748	85.0032	52.1357	0.0298694	-0.818657
3pyy	CG1_3697_VAL_A_487	C5_4241_MOL_d_1	4.12031	3.09721	154.996	91.6541	21.7141	-0.237702	-0.993001
3qgy	C1_3895_PQC_d_1	CD2_1267_PHE_A_435	3.69668	2.89782	130.638	90.6496	37.3996	-0.249249	-0.788635
3qgy	C2_3896_PQC_d_1	CD2_1267_PHE_A_435	3.90756	3.46773	105.979	101.93	56.4769	-0.248273	-0.627401
3qgy	CD1_230_ILE_A_369	C22_3921_PQC_d_1	4.12518	3.16133	146.689	91.9582	20.1716	-0.196644	-1.1589
3qgy	CA_243_GLY_A_370	C10_3938_PQC_d_1	4.1157	3.14204	147.899	93.114	57.0511	-0.0103894	-0.429352
3qgy	CG1_335_VAL_A_377	C5_3899_PQC_d_1	3.93235	2.9451	149.443	85.6726	17.4788	-0.191688	-1.56494
3qgy	CG2_336_VAL_A_377	C10_3938_PQC_d_1	3.89484	2.93442	145.925	100.747	12.4945	-0.221076	-1.36567
3qgy	CB_543_ALA_A_389	C15_3904_PQC_d_1	3.54915	3.11396	104.284	80.4038	65.02	-0.1613	-0.547595
3qgy	CB_543_ALA_A_389	C15_3904_PQC_d_1	3.54915	3.37465	89.9923	97.5846	61.3772	-0.1613	-0.749194
3qgy	CB_1319_MET_A_438	C15_3904_PQC_d_1	4.33818	3.42875	140.88	121.291	70.3982	0.00906748	-0.270952
3qgy	CA_1365_GLY_A_441	C22_3921_PQC_d_1	3.38594	2.59735	127.891	80.0082	33.9048	-0.0986376	-0.696368
3qgy	CA_1365_GLY_A_441	C22_3921_PQC_d_1	3.38594	3.3223	83.8555	81.0719	81.4812	-0.0986376	-0.214633
3qgy	CD1_2091_LEU_A_489	C15_3904_PQC_d_1	3.78104	3.00131	128.123	87.363	48.0084	-0.0949941	-0.769985
3qgy	CD1_2091_LEU_A_489	C3_3897_PQC_d_1	3.99868	3.19447	130.617	77.0172	65.3298	-0.160638	-0.723264
3qgy	CD2_2092_LEU_A_489	C15_3904_PQC_d_1	4.16955	3.47556	122.369	94.5189	47.8925	-0.11124	-0.946212
3qqs	CB_2181_ALA_A_179	CAS_5031_MOL_d_1	4.30797	3.35363	145.815	112.498	23.3237	-0.18556	-0.8598
3qqs	CA_2188_PRO_A_180	CAR_5018_MOL_d_1	3.89718	3.00122	138.858	90.1116	18.5537	-0.137084	-0.95698
3qqs	CB_2191_PRO_A_180	CAR_5018_MOL_d_1	3.94278	3.41597	110.771	97.7953	41.2191	-0.297241	-0.838175
3qqs	CG_2192_PRO_A_180	CAR_5018_MOL_d_1	3.95946	3.09029	136.325	96.1236	18.061	-0.265226	-1.01528
3qqs	CA_2309_ARG_A_187	CAR_5018_MOL_d_1	4.11837	3.11278	152.221	98.8462	51.8663	-0.0236773	-0.450052
3qqs	CB_2363_ALA_A_190	CAR_5018_MOL_d_1	3.91898	3.46244	106.466	90.2708	86.53	-0.0675601	-0.11312
3r88	CAA_9957_MOL_d_1	CD2_7266_TYR_B_186	4.10055	3.02909	164.743	98.435	38.978	-0.0138189	-0.527339
3r88	CA_7160_PRO_B_180	CAL_9951_MOL_d_1	3.97731	3.19782	128.512	108.502	12.0214	-0.0738659	-0.709345
3r88	CG_7164_PRO_B_180	CAL_9951_MOL_d_1	3.7676	2.82195	143.987	83.4441	16.5073	-0.275761	-0.927502
3r88	CB_7335_ALA_B_190	CAL_9951_MOL_d_1	3.83127	3.19778	117.449	81.6335	75.827	-0.0524577	-0.24432
3rlr	CB_689_ASN_A_51	C1_3455_MOL_d_1	4.33487	3.29948	157.246	105.411	47.1227	-0.132893	-0.95035
3rlr	CD1_1562_LEU_A_107	C9_3470_MOL_d_1	4.21018	3.32671	138.133	105.639	50.4723	-0.0987657	-0.564109
3rlr	CB_1992_PHE_A_138	C9_3470_MOL_d_1	4.15109	3.30221	134.789	98.6165	75.4545	-0.016746	-0.193788
3rr4	CB_1445_TYR_A_106	C9_11062_HRD_d_1	3.97925	3.10218	137.115	96.4919	62.2756	-0.0354231	-0.489174
3rr4	CB_2141_CYS_A_158	C9_11062_HRD_d_1	4.23144	3.2285	151.978	102.388	39.6684	-0.0719581	-0.785045
3rr4	CG_3642_MET_A_260	C3_11061_HRD_d_1	3.75114	3.49374	94.8977	95.836	84.9872	-0.0103714	-0.114039
3rr4	CG_3642_MET_A_260	C3_11061_HRD_d_1	3.75114	3.01539	124.598	82.1559	29.9923	-0.0103714	-0.91415
3rr4	CG_3642_MET_A_260	C9_11062_HRD_d_1	3.7988	2.88651	140.313	97.8058	29.5889	0.0476967	-0.856082
3rr4	CE_3644_MET_A_260	C9_11062_HRD_d_1	3.95404	3.07094	137.671	87.6747	25.8086	-0.118238	-0.921832
3rsx	CB_1131_TYR_A_71	C10_5838_RSV_d_1	3.50515	2.75982	124.774	79.3031	44.3049	-0.185216	-0.539854
3rsx	CB_1131_TYR_A_71	C10_5838_RSV_d_1	3.50515	3.34042	89.3601	93.03	68.4163	-0.185216	-0.468866
3ryj	CD2_2993_LEU_B_198	C5_4035_RYJ_d_1	3.67433	2.58161	171.943	69.0284	4.58599	-0.374823	-0.982465
3tsk	CA_1951_VAL_A_235	C26_2464_QEG_d_1	4.45941	3.48336	148.579	95.6603	8.01988	-0.0464277	-1.07559
3tsk	CA_2032_TYR_A_240	C19_2454_QEG_d_1	4.29625	3.26366	156.778	118.703	29.9959	-0.073556	-1.05741
3tsk	CA_2032_TYR_A_240	C28_2446_QEG_d_1	3.84796	3.18579	119.48	104.28	20.6073	-0.027591	-1.01144
3tsk	CB_2035_TYR_A_240	C28_2446_QEG_d_1	3.84007	2.94596	138.582	92.724	36.4325	-0.267523	-0.925689
3tsk	CG1_2100_VAL_A_243	C26_2464_QEG_d_1	4.1056	3.38568	124.187	104.532	27.0794	-0.276374	-0.902632
3twp	CA_2188_PRO_C_180	C6_5013_SAL_d_1	4.13517	3.29118	134.281	105.186	13.3356	-0.0859957	-0.71616
3twp	CB_2191_PRO_C_180	C6_5013_SAL_d_1	4.02477	3.24326	128.78	71.7713	49.5949	-0.268913	-0.796851
3twp	CA_2309_ARG_C_187	C6_5013_SAL_d_1	3.94187	2.97372	146.988	92.635	57.8245	0.0818776	-0.286297
3u5j	CAA_2134_MOL_d_1	CD2_693_PHE_A_83	4.1961	3.42543	128.215	90.8363	72.714	-0.233197	-0.455541
3u5j	CB_1727_ILE_A_146	CAG_2131_MOL_d_1	3.98318	2.94139	158.062	88.3769	10.726	-0.311345	-1.2166
3u5j	CD1_1730_ILE_A_146	CAG_2131_MOL_d_1	4.18042	3.23793	144.229	111.379	8.65085	-0.204773	-1.46889
3u8k	C1_15998_UNN_d_1	CZ2_2234_TRP_A_143	3.55638	2.63578	140.797	82.0311	20.4187	-0.163274	-1.14372
3u8k	C2_16000_UNN_d_1	CD2_2898_TYR_A_185	4.35617	3.2754	167.6	109.767	50.9181	-0.0695296	-0.478949
3u8k	C2_16000_UNN_d_1	CD1_2990_TYR_A_192	3.67016	2.90285	126.926	96.7696	22.2195	-0.0787751	-0.686857
3u8k	C3_16001_UNN_d_1	CD1_2990_TYR_A_192	3.49435	3.06934	103.516	84.8189	57.8414	-0.304764	-0.69775
3u8k	C3_16001_UNN_d_1	CD1_2990_TYR_A_192	3.49435	3.24725	93.6547	92.25	63.0018	-0.304764	-0.640847
3u8k	C5_16004_UNN_d_1	CD2_2230_TRP_A_143	3.74094	2.69516	158.569	83.7809	35.5789	-0.036354	-0.921435
3u8k	C5_16004_UNN_d_1	CZ2_2234_TRP_A_143	3.63968	3.03687	114.91	97.2804	35.7522	-0.0566538	-0.941734
3u8k	C5_16004_UNN_d_1	CZ2_4152_TRP_B_53	4.31334	3.33851	148.268	84.911	36.3655	-0.0639835	-0.944096
3u8k	CA_2248_THR_A_144	C10_16024_UNN_d_1	4.42785	3.47019	146.313	79.3804	27.3425	-0.0244541	-0.615773
3u8k	CG2_2253_THR_A_144	C10_16024_UNN_d_1	4.15747	3.37938	128.755	117.841	14.71	-0.0971023	-0.609002
3u8k	CB_5090_MET_B_114	C10_16024_UNN_d_1	4.39795	3.34476	160.723	106.958	22.201	-0.0802648	-0.603271
3u8k	CE_5093_MET_B_114	C10_16024_UNN_d_1	4.06808	3.15184	141.261	91.0249	63.5973	-0.00487575	-0.270277
3u8n	C1_15953_UNN_d_1	CD2_2230_TRP_A_143	3.60086	2.59341	151.854	82.2797	43.7609	0.121433	-0.628489
3u8n	C1_15953_UNN_d_1	CZ2_2234_TRP_A_143	3.45122	2.93882	108.623	97.448	43.789	0.162505	-0.587417
3u8n	C1_15953_UNN_d_1	CZ2_2234_TRP_A_143	3.45122	3.40762	83.0268	95.7822	74.7665	0.162505	-0.129184
3u8n	C1_15953_UNN_d_1	CZ2_4042_TRP_B_53	4.40648	3.49117	141.632	81.4996	42.7741	-0.043175	-0.859935
3u8n	C2_15954_UNN_d_1	CZ2_2234_TRP_A_143	3.46516	2.60897	134.029	83.5156	24.6904	-0.0965178	-1.01445
3u8n	C3_15956_UNN_d_1	CD2_2859_TYR_A_185	3.77924	2.74534	156.368	87.9237	46.5708	0.14024	-0.298563
3u8n	C3_15956_UNN_d_1	CD2_2950_TYR_A_192	3.92394	3.21335	123.131	102.155	22.2442	-0.108983	-0.736407
3u8n	C4_15957_UNN_d_1	CD2_2950_TYR_A_192	3.57406	3.16802	102.666	87.3967	57.5818	-0.389666	-0.795452
3u8n	C4_15957_UNN_d_1	CD2_2950_TYR_A_192	3.57406	3.19876	100.904	84.0273	62.48	-0.389666	-0.746953
3u8n	CA_2248_THR_A_144	C9_15979_UNN_d_1	4.3991	3.44541	145.844	88.2305	24.7981	-0.040232	-0.624487
3u8n	CG2_2253_THR_A_144	C9_15979_UNN_d_1	4.10309	3.30556	130.27	113.048	8.22549	-0.104942	-0.64398
3u8n	CB_4980_MET_B_114	C9_15979_UNN_d_1	4.28681	3.24032	159.354	114.016	26.5139	-0.0887264	-0.576594
3u8n	CE_4983_MET_B_114	C9_15979_UNN_d_1	3.96759	3.09632	136.526	87.7859	65.2712	0.0216888	-0.230188
3udh	C4_6113_MOL_d_1	CD2_1134_TYR_A_71	3.70494	2.76342	143.405	78.3852	29.5303	-0.346818	-0.932014
3ueu	C8_4989_DAO_d_1	CD2_1665_PHE_A_105	3.7612	2.76529	150.478	93.8052	25.2257	-0.0796438	-0.633831
3ueu	C10_4995_DAO_d_1	CD2_1665_PHE_A_105	3.56139	2.53622	154.627	76.7463	21.0379	-0.318581	-0.860942
3uev	C11_5100_MYR_d_1	CD2_1684_PHE_A_105	3.51239	2.50884	151.092	79.2065	13.9848	-0.31982	-0.869286
3uev	C13_5106_MYR_d_1	CD2_1684_PHE_A_105	3.98853	3.15639	133.001	111.084	19.4237	-0.190503	-0.784595
3uew	CC_5035_PLM_d_1	CD2_1665_PHE_A_105	3.83993	3.06697	127.727	91.242	38.4233	-0.296788	-0.850862
3uew	CD_5038_PLM_d_1	CD2_1665_PHE_A_105	3.76031	3.35666	103.01	101.261	44.1955	-0.33418	-0.827103
3uew	CE_5041_PLM_d_1	CD2_1665_PHE_A_105	3.57059	3.23594	98.6207	101.086	46.6751	-0.172144	-0.636348
3uew	CE_5041_PLM_d_1	CD2_1665_PHE_A_105	3.57059	3.21246	99.9322	85.8001	70.1198	-0.172144	-0.430715
3uex	C12_5131_STE_d_1	CD2_1684_PHE_A_105	3.81362	2.79497	153.909	93.4919	17.7842	-0.222316	-0.825257
3uex	C14_5137_STE_d_1	CD2_1684_PHE_A_105	3.74852	2.83953	139.866	81.7057	36.8143	-0.343292	-0.900693
3uo4	CB_269_LEU_A_139	C21_4430_MOL_d_1	4.23414	3.2028	156.42	95.5566	15.61	-0.218705	-0.953328
3uo4	CD2_272_LEU_A_139	C21_4430_MOL_d_1	4.185	3.14131	158.649	82.9255	6.26045	-0.223472	-1.01051
3uo4	CG1_388_VAL_A_147	C06_4393_MOL_d_1	4.32871	3.33493	150.825	114.327	16.7142	-0.116091	-0.827967
3uo4	CA_1577_GLY_A_216	C21_4430_MOL_d_1	3.46125	2.50698	144.391	74.9841	23.8706	-0.146312	-0.725984
3uo4	CD1_2364_LEU_A_263	C06_4393_MOL_d_1	3.46209	2.91573	110.767	79.1001	56.9412	-0.165466	-0.448455
3uo4	CD1_2364_LEU_A_263	C06_4393_MOL_d_1	3.46209	3.02047	104.409	90.694	52.4217	-0.165466	-1.049
3up2	CB_269_LEU_A_139	C21_4424_MOL_d_1	4.2798	3.26605	153.61	93.041	1.34963	-0.192656	-1.42826
3up2	CD2_272_LEU_A_139	C21_4424_MOL_d_1	4.26641	3.236	156.393	89.2723	5.93693	-0.197291	-0.973479
3up2	CG1_388_VAL_A_147	C06_4393_MOL_d_1	4.43294	3.44298	150.388	117.933	17.4546	-0.113578	-0.854559
3up2	CA_1577_GLY_A_216	C21_4424_MOL_d_1	3.36366	2.39612	145.877	70.6534	24.9533	-0.0626357	-0.587898
3up2	CD1_2364_LEU_A_263	C06_4393_MOL_d_1	3.36091	2.85414	108.009	81.6745	55.3525	-0.087183	-0.376089
3up2	CD1_2364_LEU_A_263	C06_4393_MOL_d_1	3.36091	2.89443	105.55	86.2657	54.07	-0.087183	-0.637212
3uri	CD2_1714_LEU_A_124	C5_4668_PRO_d_1	4.48338	3.44552	157.853	114.517	22.9418	-0.194655	-0.762249
3uri	CG_3149_LEU_A_223	CD2_4761_PRO_d_1	4.05956	3.24389	131.708	111.776	85.0908	0.0217855	-0.00933764
3uri	CD1_3150_LEU_A_223	CD2_4761_PRO_d_1	4.11461	3.48684	117.661	162.946	16.9095	0.176406	-0.0661289
3utu	C34_4398_MOL_d_1	ND1_631_HIS_H_57	3.98298	3.38365	115.497	98.0884	63.3938	-0.0689046	-0.23289
3utu	C1_4400_MOL_d_1	CD2_697_TYR_H_60	3.81715	3.16557	118.681	96.9885	46.162	-0.201364	-0.685371
3utu	C1_4400_MOL_d_1	CD2_697_TYR_H_60	3.81715	3.46051	100.48	94.1612	68.4284	-0.201364	-0.466265
3utu	CA_3413_TRP_H_215	C22_4421_MOL_d_1	3.84252	3.09387	125.834	83.8298	35.7332	-0.162	-0.766041
3utu	CA_3444_GLU_H_217	C9_4374_MOL_d_1	4.00156	3.38873	116.413	105.911	52.6732	-0.0447788	-0.463981
3uuo	CD1_3676_ILE_A_692	N17_4933_MOL_d_1	3.80689	2.8841	141.502	97.6759	52.8433	-0.0292285	-0.520066
3wtj	CB_5052_MET_B_114	C3_6523_TH4_d_1	4.00329	2.97431	155.904	111.69	20.2914	-0.000734189	-0.508124
3wz8	CD1_117_ILE_A_10	C22_4695_IXV_d_1	4.32486	3.48319	134.43	102.767	68.0379	-0.175042	-0.429506
3wz8	CB_187_ASP_A_15	C22_4695_IXV_d_1	4.14809	3.10136	159.196	101.308	28.3355	-0.195993	-0.778613
3wz8	CA_1137_GLY_A_80	C5_4724_IXV_d_1	3.62475	2.53465	170.805	86.2208	17.7027	0.0855433	-0.69612
3wz8	CB_1147_ASP_A_81	C3_4671_IXV_d_1	3.75352	2.65816	173.909	94.2578	26.0856	-0.00946541	-0.512272
3wz8	CD2_1732_LEU_A_125	C13_4713_IXV_d_1	4.56013	3.49533	163.287	118.913	30.071	-0.187764	-0.710306
3wz8	CG2_3140_THR_A_222	C3_4671_IXV_d_1	3.96548	3.29043	120.666	92.5388	42.4727	-0.177362	-0.612451
3wz8	CD1_4281_ILE_A_304	C5_4724_IXV_d_1	3.50854	3.34044	89.549	92.8137	65.6039	-0.335786	-0.638587
3wz8	CD1_4281_ILE_A_304	C5_4724_IXV_d_1	3.50854	2.79861	122.079	72.1678	51.3674	-0.335786	-0.938374
3zdg	C2_15707_XRX_d_1	CD2_2230_TRP_K_143	3.39245	2.29908	172.203	85.386	28.2303	0.375786	-0.427309
3zdg	C2_15707_XRX_d_1	CZ2_2234_TRP_K_143	3.87601	3.04351	132.798	110.288	29.3095	0.168046	-0.635049
3zdg	C7_15722_XRX_d_1	CD2_2230_TRP_K_143	4.21448	3.38488	133.165	117.605	15.4036	-0.0822106	-1.04336
3zdg	C7_15722_XRX_d_1	CZ2_2234_TRP_K_143	3.51449	2.50442	152.098	73.9809	16.4384	-0.18853	-1.14968
3zdg	C4_15726_XRX_d_1	CD2_2924_TYR_K_192	3.63516	2.54904	169.243	69.0264	12.1021	-0.200365	-0.780397
3zdg	C10_15730_XRX_d_1	CD2_2924_TYR_K_192	4.28843	3.39694	139.009	109.732	10.3578	-0.0878659	-0.725476
3zdg	C11_15734_XRX_d_1	CD2_2833_TYR_K_185	4.01711	3.48619	111.22	87.3	49.9732	-0.27757	-0.764477
3zdg	C11_15734_XRX_d_1	CZ2_4009_TRP_L_53	4.28148	3.19627	168.907	100.039	34.9093	-0.220238	-1.00987
3zso	CA_1730_ALA_A_169	C3_4672_O2N_d_1	3.92201	3.08101	133.662	79.8611	48.9581	-0.126187	-0.707533
3zso	CG_2900_GLN_B_95	C16_4732_O2N_d_1	4.19092	3.28252	140.583	110.14	21.1404	-0.187052	-1.04939
3zso	CB_2955_TYR_B_99	O41_4731_O2N_d_1	4.4162	3.38201	157.108	137.973	61.9792	-0.0315768	-0.398291
3zsx	CA_1730_ALA_A_169	C12_4651_N44_d_1	4.05223	3.33142	124.102	78.3348	60.135	-0.107967	-0.606315
3zsx	CB_2941_TYR_B_99	O33_4683_N44_d_1	4.30881	3.2855	155.202	128.864	55.722	-0.00422344	-0.448942
3zt2	CG2_1818_THR_A_174	C9_4666_ZT2_d_1	4.32981	3.2667	162.793	91.1668	29.3039	-0.170517	-1.79927
3zt2	CE_1876_MET_A_178	C3_4642_ZT2_d_1	3.69385	3.14136	111.819	75.1277	72.2242	-0.0317739	-0.429974
3zt2	CG_2886_GLN_B_95	O22_4665_ZT2_d_1	3.95667	3.30826	118.758	127.876	20.4948	-0.0447029	-0.779455
3zt2	CB_2941_TYR_B_99	O22_4665_ZT2_d_1	4.28374	3.27043	153.598	127.943	57.224	-0.0459292	-0.495425
3zt2	CA_3415_ALA_B_129	C3_4642_ZT2_d_1	4.31565	3.4781	134.053	117.335	20.4587	-0.0587369	-0.811114
4abg	CA_2472_CYS_A_191	C8_3229_UNN_d_1	4.02487	3.26292	127.257	82.6023	41.5935	-0.106013	-0.688234
4abg	CA_2728_TRP_A_215	C8_3229_UNN_d_1	4.1862	3.39855	129.58	78.7479	42.9996	-0.0595779	-0.640759
4agn	CG2_796_VAL_A_147	C7_3090_NXG_d_1	4.03475	3.44507	114.964	87.3271	82.3931	-0.141995	-0.243813
4agn	CD_849_PRO_A_151	C7_3090_NXG_d_1	4.31171	3.45807	135.457	109.386	16.9408	-0.0836021	-0.680888
4agn	CA_1967_PRO_A_222	C7_3090_NXG_d_1	3.74201	2.685	161.008	73.9546	28.4066	-0.137368	-0.711829
4agn	CD_1986_PRO_A_223	C7_3090_NXG_d_1	3.80423	2.80825	150.422	92.2521	38.8101	0.122449	-0.370195
4agp	CG2_796_VAL_A_147	C7_3068_P51_d_1	3.97163	3.42519	112.088	85.6435	83.4608	-0.128072	-0.216778
4agp	CG_876_PRO_A_153	C_3084_P51_d_1	4.0523	3.03557	153.843	78.7797	21.0557	-0.260222	-0.976399
4agp	CA_1967_PRO_A_222	C7_3068_P51_d_1	3.77657	2.70784	163.877	76.6936	28.5674	-0.119596	-0.696584
4agp	CG_1971_PRO_A_222	C_3084_P51_d_1	4.03302	3.49241	111.834	87.3938	63.7668	-0.260818	-1.04645
4agp	CD_1986_PRO_A_223	C7_3068_P51_d_1	3.75243	2.77205	148.241	90.573	39.1948	0.117026	-0.373895
4agq	CG2_796_VAL_A_147	C7_3046_P96_d_1	3.97938	3.41279	113.353	86.4418	82.5419	-0.123375	-0.223867
4agq	CG_876_PRO_A_153	C08_3063_P96_d_1	4.16616	3.16331	151.914	83.3917	27.9857	-0.224554	-0.905391
4agq	CA_1967_PRO_A_222	C7_3046_P96_d_1	3.73322	2.67568	161.055	73.0367	27.4927	-0.150716	-0.728478
4agq	CD_1986_PRO_A_223	C7_3046_P96_d_1	3.8796	2.89876	148.527	96.4769	40.6577	0.0990496	-0.388096
4bkt	C15_5128_QD0_d_1	CD2_3391_TRP_C_88	3.69382	2.94446	125.52	84.863	40.3188	-0.173495	-0.953565
4bkt	C17_5129_QD0_d_1	CD2_3391_TRP_C_88	3.71836	3.39984	98.125	107.257	55.6188	0.0221798	-0.641102
4bkt	C17_5129_QD0_d_1	CZ2_3395_TRP_C_88	3.43642	2.82208	115.107	78.0968	55.1853	-0.0260696	-0.689352
4bkt	C17_5129_QD0_d_1	CZ2_3395_TRP_C_88	3.43642	3.12289	97.0892	90.5591	61.8903	-0.0260696	-0.574772
4cig	CA_1730_ALA_A_169	C3_4564_X0P_d_1	3.9426	3.07815	135.874	82.5436	48.7634	-0.115629	-1.06946
4ciw	CAK_25874_XH2_d_1	CD2_339_TYR_A_24	3.80016	2.79777	151.434	98.9183	26.0203	0.0955969	-0.458204
4cr9	CA_2891_CYS_A_191	C7_7453_OTW_d_1	4.0056	3.1339	136.611	77.1183	35.4327	-0.103717	-1.15403
4cr9	CA_3232_TRP_A_215	C7_7453_OTW_d_1	4.20416	3.41653	129.614	95.9785	45.9878	-0.0910126	-0.814943
4cra	CG1_2198_ILE_A_151	N37_3735_XJ8_d_1	3.64524	3.07985	112.485	86.8108	60.0639	-0.102555	-0.595541
4cra	CG1_2198_ILE_A_151	N37_3735_XJ8_d_1	3.64524	3.43429	92.1436	105.369	53.7188	-0.102555	-0.653296
4cra	CD1_2200_ILE_A_151	C32_3736_XJ8_d_1	4.30992	3.22963	167.484	90.5493	36.818	-0.190855	-1.28247
4cra	CD1_2200_ILE_A_151	N37_3735_XJ8_d_1	3.95366	3.24146	123.304	92.8931	33.306	-0.182066	-1.27369
4cra	CA_3232_TRP_A_215	N7_3762_XJ8_d_1	3.95911	3.26236	122.2	98.9647	44.0425	-0.0770794	-0.89938
4crc	C7_3755_OTM_d_1	CD2_650_HIS_A_57	4.26732	3.27577	150.443	126.369	77.463	-0.040348	-0.117669
4crc	CG1_2201_ILE_A_151	N22_3754_OTM_d_1	3.62401	2.88504	124.584	78.2802	48.6814	-0.162139	-0.327387
4crc	CG1_2201_ILE_A_151	N22_3754_OTM_d_1	3.62401	3.48431	88.3853	98.012	66.3864	-0.162139	-0.404196
4crc	CD1_2203_ILE_A_151	C17_3746_OTM_d_1	4.46611	3.36668	177.734	108.577	36.2923	-0.19582	-0.825623
4crc	CA_3235_TRP_A_215	C33_3727_OTM_d_1	3.94445	3.39319	112.307	102.666	49.8475	-0.0717486	-0.518676
4ddh	CA_653_GLY_A_46	C19_8462_MS0_d_1	4.20815	3.2406	147.3	101.326	53.9185	-0.0382672	-0.588435
4ddk	CA_653_GLY_A_46	CAC_8524_UNN_d_1	3.89646	3.13927	126.614	101.64	37.3326	-0.130432	-0.674374
4ddk	CA_2349_GLY_A_158	CAC_8524_UNN_d_1	4.2854	3.31398	147.789	120.606	64.4115	0.0377944	-0.20038
4ddk	CB_2374_LYS_A_160	CAC_8524_UNN_d_1	4.402	3.43983	146.877	74.5632	49.2413	-0.231852	-0.761068
4de1	CB_2159_ASN_A_170	C16_3963_MOL_d_1	3.91851	2.92487	150.289	94.8049	27.5545	-0.294445	-1.00767
4de1	CA_3135_GLY_A_236	N1_3951_MOL_d_1	3.67245	2.85092	131.414	84.6458	57.3662	-0.0327241	-0.143265
4de2	CB_2127_ASN_A_170	C20_3905_DN3_d_1	3.8921	3.0262	135.891	94.7558	22.7235	-0.309974	-0.957978
4de2	CA_3103_GLY_A_236	N3_3929_DN3_d_1	3.7206	2.9418	127.941	85.8817	61.278	-0.0563139	-0.160351
4de3	CB_2127_ASN_A_170	C5_3922_DN8_d_1	3.95696	3.11911	133.471	101.194	19.9199	-0.200602	-0.824341
4de3	CA_3103_GLY_A_236	N16_3929_DN8_d_1	3.70747	2.89166	131.011	84.645	66.1742	0.0412082	-0.0681672
4de3	CA_3121_GLY_A_238	C5_3922_DN8_d_1	4.28291	3.36779	141.4	108.985	34.3362	-0.0880926	-0.658323
4dld	C7_8167_TZG_d_1	CD2_970_TYR_A_61	3.17439	2.84591	97.0447	86.511	60.0603	0.311566	-0.023596
4dld	C7_8167_TZG_d_1	CD2_970_TYR_A_61	3.17439	2.58785	112.396	76.2579	53.3527	0.311566	-0.0455479
4dli	CD1_2846_LEU_A_195	CAK_5394_IRG_d_1	3.58738	3.37499	92.0756	115.09	52.3593	-0.0380818	-0.265163
4dli	CD1_2846_LEU_A_195	CAK_5394_IRG_d_1	3.58738	2.95787	116.575	87.0772	65.9241	-0.0380818	-0.212166
4dli	CA_2874_TRP_A_197	CAF_5387_IRG_d_1	4.17006	3.49092	121.351	80.3165	47.2389	-0.0585594	-0.626514
4dli	CB_2877_TRP_A_197	CAF_5387_IRG_d_1	4.01925	3.2866	124.946	100.801	32.8183	-0.287494	-1.2549
4dli	CD2_3653_LEU_A_246	CAK_5394_IRG_d_1	4.56101	3.46729	172.791	119.197	28.9422	-0.086374	-0.518296
4dli	CG1_3733_ILE_A_250	C6_5371_IRG_d_1	4.08191	2.98825	173.124	82.0254	10.2348	-0.109105	-1.49024
4dli	CG2_3734_ILE_A_250	CAF_5387_IRG_d_1	3.97554	2.94472	156.114	89.5233	0.619328	-0.312483	-1.2976
4dli	CB_3762_SER_A_252	CAF_5387_IRG_d_1	4.45101	3.41962	156.623	122.773	71.5018	0.0118454	-0.172415
4e5w	CB_476_LEU_A_881	C22_9353_MOL_d_1	3.9443	2.8844	161.755	84.083	6.13682	-0.112045	-0.976718
4e5w	CD1_478_LEU_A_881	C22_9353_MOL_d_1	4.33551	3.38399	145.544	106.56	2.28067	-0.0591745	-1.11282
4e5w	CD1_478_LEU_A_881	C30_9354_MOL_d_1	4.30283	3.29532	152.811	80.7031	3.46695	-0.143678	-1.19733
4e5w	CB_839_ALA_A_906	C30_9354_MOL_d_1	4.01032	3.46271	112.241	110.42	64.879	0.0453493	-0.284353
4e5w	CD1_2456_LEU_A_1010	C30_9354_MOL_d_1	3.55861	2.99558	112.123	86.1925	58.5559	-0.226388	-0.83961
4e5w	CD1_2456_LEU_A_1010	C30_9354_MOL_d_1	3.55861	3.14324	103.158	95.6429	51.1364	-0.226388	-0.844349
4e5w	CD2_2457_LEU_A_1010	C22_9353_MOL_d_1	3.51025	3.21005	96.5625	104.235	52.6795	-0.0203271	-0.690701
4e5w	CD2_2457_LEU_A_1010	C22_9353_MOL_d_1	3.51025	2.84589	118.773	81.0789	56.6883	-0.0203271	-0.577798
4eky	CB_2005_LEU_A_136	C6_26271_D1J_d_1	3.77856	2.98887	128.926	85.1072	40.9869	-0.149415	-0.524603
4eo8	C19_8733_MOL_d_1	CD2_8161_TRP_A_528	4.05726	3.31201	125.987	124.326	15.9343	-0.109739	-1.08487
4eo8	C19_8733_MOL_d_1	CZ2_8165_TRP_A_528	4.0803	3.4961	114.716	123.772	15.9208	-0.11837	-1.09351
4eo8	C20_8736_MOL_d_1	CZ2_8165_TRP_A_528	4.24299	3.42366	132.336	106.081	50.8835	-0.194266	-0.817601
4eo8	C22_8744_MOL_d_1	CD2_8161_TRP_A_528	3.74409	3.20933	110.806	96.4498	52.5776	-0.18398	-0.941031
4eo8	C22_8744_MOL_d_1	CZ2_8165_TRP_A_528	3.95096	3.07111	137.326	83.7277	52.7302	-0.241686	-0.998736
4eo8	CD1_6394_LEU_A_419	C03_8699_MOL_d_1	4.14933	3.4575	122.214	96.1783	46.1536	-0.11173	-0.446681
4eor	CG2_176_ILE_A_10	C18_8998_UNN_d_1	3.57225	2.97865	114.127	70.4775	63.3241	-0.214102	-0.575351
4eor	CG2_176_ILE_A_10	C18_8998_UNN_d_1	3.57225	3.21259	100.036	99.0524	50.0496	-0.214102	-0.80785
4eor	CB_496_ALA_A_31	N3_8965_UNN_d_1	3.78324	3.44233	99.5297	107.439	61.4483	-0.113127	-0.394302
4eor	CA_1347_GLN_A_85	C18_8998_UNN_d_1	4.02737	3.24666	128.76	101.017	19.0266	-0.113694	-0.769855
4eor	CD1_2162_LEU_A_134	N3_8965_UNN_d_1	3.28435	2.83347	104.391	77.9109	52.7517	0.119553	-0.251316
4eor	CD1_2162_LEU_A_134	N3_8965_UNN_d_1	3.28435	3.00299	94.8666	91.3002	64.2518	0.119553	-0.218345
4eor	CD1_2162_LEU_A_134	N3_8965_UNN_d_1	3.28435	3.4986	69.7575	95.363	80.1764	0.119553	0.119553
4f09	CD1_229_LEU_A_855	N10_4764_JAK_d_1	3.80879	2.71966	170.415	92.019	9.18899	-0.194673	-1.25735
4f09	CG1_335_VAL_A_863	N19_4767_JAK_d_1	4.52141	3.46447	161.631	103.841	17.5696	-0.107775	-0.940019
4f09	CB_594_ALA_A_880	N19_4767_JAK_d_1	3.72123	3.26797	105.809	91.902	85.9249	-0.010822	-0.0477512
4f09	CB_594_ALA_A_880	N19_4767_JAK_d_1	3.72123	3.48607	93.6286	113.184	65.7248	-0.010822	-0.397513
4f09	CD1_2348_LEU_A_983	N19_4767_JAK_d_1	3.58756	2.70646	136.731	73.18	45.9589	-0.142539	-0.858982
4f09	CD2_2349_LEU_A_983	N10_4764_JAK_d_1	3.59222	3.10187	107.671	103.818	41.8194	-0.224007	-1.08297
4f09	CD2_2349_LEU_A_983	N10_4764_JAK_d_1	3.59222	3.08733	108.554	90.7915	67.7069	-0.224007	-0.666487
4f2w	CA_1145_ALA_A_77	C8_6999_TDI_d_1	4.02179	3.31669	122.895	109.428	60.9457	-0.00883148	-0.370999
4f2w	CA_2206_PHE_A_151	N3_6993_TDI_d_1	4.38642	3.38608	151.847	123.545	45.3499	-0.0703047	-0.465859
4f2w	CG1_2511_VAL_A_171	N3_6993_TDI_d_1	4.40651	3.36228	159.042	92.1404	42.2221	-0.0618761	-0.648416
4f2w	CA_2523_GLU_A_172	N3_6993_TDI_d_1	4.33203	3.236	174.683	118.268	48.5625	-0.00897202	-0.587636
4f3c	C20_6884_BIG_d_1	CD2_4969_PHE_B_105	4.13208	3.38668	126.121	101.544	50.2339	-0.0752466	-0.516955
4f3c	C21_6887_BIG_d_1	CD2_4969_PHE_B_105	3.92234	2.98173	143.634	100.155	18.9552	-0.217135	-0.826668
4f3c	C23_6893_BIG_d_1	CD2_4969_PHE_B_105	4.09998	3.22073	137.531	90.3122	19.2545	-0.278907	-0.983624
4f3c	CA_1145_ALA_A_77	C8_6871_BIG_d_1	3.9802	3.27879	122.568	109.865	59.2044	0.0194112	-0.352127
4f3c	CA_2206_PHE_A_151	N3_6868_BIG_d_1	4.44731	3.442	152.642	123.061	44.5809	-0.0845061	-0.46177
4f3c	CG1_2511_VAL_A_171	N3_6868_BIG_d_1	4.47145	3.42897	158.718	91.1337	44.0369	-0.0571143	-0.609471
4f3c	CA_2523_GLU_A_172	N3_6868_BIG_d_1	4.29208	3.19747	173.64	116.802	47.1505	0.0189451	-0.547184
4f9w	CE_760_LYS_A_53	C12_5454_LM4_d_1	3.99083	2.92666	162.805	101.505	32.8785	-0.151032	-1.12879
4f9w	CG2_1677_THR_A_106	C12_5454_LM4_d_1	3.58953	2.55258	156.683	92.6066	10.6039	-0.32214	-1.38767
4f9w	CB_1725_MET_A_109	C17_5464_LM4_d_1	4.29407	3.31851	148.35	101.878	64.9809	-0.103355	-0.361634
4f9w	CD1_2673_LEU_A_167	C5_5438_LM4_d_1	3.85032	2.94157	140.08	95.987	38.0768	-0.0199444	-0.48285
4f9w	CD2_2674_LEU_A_167	C5_5438_LM4_d_1	4.06386	3.20691	135.348	83.5265	38.2567	-0.165299	-1.25747
4gfm	CG1_375_VAL_A_863	C12_4814_UNN_d_1	4.46923	3.44985	154.758	98.7974	7.51517	-0.122761	-0.763002
4gfm	CB_634_ALA_A_880	C12_4814_UNN_d_1	3.7559	3.35621	102.776	84.9681	84.6966	0.118962	0.118962
4gfm	CD1_2403_LEU_A_983	C12_4814_UNN_d_1	3.43351	3.14652	95.6323	81.6649	69.8258	-0.173228	-0.396288
4gfm	CD1_2403_LEU_A_983	C12_4814_UNN_d_1	3.43351	2.7523	119.732	84.9636	39.6897	-0.173228	-0.57171
4gid	CAY_6032_MOL_d_1	CD2_1134_TYR_A_119	4.09873	3.19958	139.548	95.9389	34.9781	-0.246186	-0.832275
4gid	CA_219_GLY_A_61	CAJ_6077_MOL_d_1	3.72964	2.902	132.082	77.2563	37.8541	-0.188652	-0.765982
4gid	CB_1166_GLN_A_121	CAO_6057_MOL_d_1	3.92567	3.16532	126.899	83.75	37.2043	-0.300398	-0.949045
4gid	CA_3590_THR_A_279	CAO_6057_MOL_d_1	3.80726	2.75941	159.018	81.818	9.5759	-0.142029	-0.807434
4gid	CG2_3595_THR_A_279	CAO_6057_MOL_d_1	4.19921	3.42971	128.155	96.1906	51.3136	-0.217062	-0.670078
4gid	CA_3604_THR_A_280	CAJ_6077_MOL_d_1	4.08509	3.28272	130.644	85.4437	29.7081	-0.0858879	-0.751583
4gkm	CB_2158_ALA_A_179	CY0_9915_MOL_d_1	4.16343	3.33668	132.82	113.587	16.7643	-0.181153	-0.7828
4gkm	CA_2165_PRO_A_180	CX1_9929_MOL_d_1	3.90409	3.13265	127.755	91.3797	30.0018	-0.138144	-1.08377
4gkm	CB_2168_PRO_A_180	CX1_9929_MOL_d_1	3.72717	2.8954	132.431	88.1791	30.2293	-0.314708	-0.950242
4gkm	CA_2286_ARG_A_187	CX1_9929_MOL_d_1	4.16764	3.23553	143.083	90.3417	60.8839	-0.0617431	-0.433342
4gr0	CG2_1681_THR_A_215	C14_2463_R4B_d_1	4.41362	3.46947	144.733	169.308	64.428	-0.047116	-0.047116
4gr0	CB_1719_HIS_A_218	C14_2463_R4B_d_1	3.80991	3.3456	106.69	96.3321	59.8227	-0.115623	-0.436459
4gr0	CA_1951_VAL_A_235	C5_2483_R4B_d_1	4.08255	3.04345	157.753	99.7206	17.8671	-0.0812214	-1.20427
4gr0	CA_2032_TYR_A_240	C9_2472_R4B_d_1	3.58278	2.51404	163.501	77.2401	23.0043	-0.0172775	-0.885666
4gr0	CB_2035_TYR_A_240	C14_2463_R4B_d_1	4.42138	3.42504	151.257	95.5615	48.1844	-0.0768428	-0.646194
4gr0	CG_2057_LYS_A_241	C5_2483_R4B_d_1	3.8178	3.23759	113.877	111.494	26.9625	-0.110255	-0.832123
4hge	CA_243_GLY_A_856	N4_4711_MOL_d_1	4.1181	3.2068	140.781	105.008	3.87763	-0.0871592	-0.68001
4hge	CG1_335_VAL_A_863	C3_4723_MOL_d_1	4.47091	3.45548	154.134	102.249	15.9005	-0.147358	-0.90747
4hge	CG2_336_VAL_A_863	C17_4739_MOL_d_1	3.83194	3.01351	131.518	88.6178	62.313	-0.040149	-0.670669
4hge	CB_1476_SER_A_936	N4_4711_MOL_d_1	4.1636	3.09137	164.909	81.7559	18.9698	-0.0665339	-0.585915
4hge	CD1_2299_LEU_A_983	C3_4723_MOL_d_1	3.38398	2.89648	106.878	91.3778	61.9801	-0.0357603	-0.392833
4hge	CD1_2299_LEU_A_983	C3_4723_MOL_d_1	3.38398	2.91693	105.67	75.2549	47.3557	-0.0357603	-0.427338
4hge	CD2_2300_LEU_A_983	C3_4723_MOL_d_1	3.81942	3.45308	101.035	114.052	49.6934	-0.0705716	-0.624093
4hge	CD2_2300_LEU_A_983	C3_4723_MOL_d_1	3.81942	3.36038	106.384	97.0411	59.6259	-0.0705716	-0.389117
4ih5	CG_6321_MET_A_414	C10_8707_UNN_d_1	3.86673	2.79924	163.471	80.4851	17.0717	-0.129069	-0.900589
4ih5	CG_6321_MET_A_414	N3_8711_UNN_d_1	4.18126	3.23761	144.366	101.835	16.5284	-0.0887839	-0.860304
4ih5	CE_6323_MET_A_414	C10_8707_UNN_d_1	4.17866	3.24006	143.872	110.014	17.5673	-0.0793397	-0.715299
4ih5	CE_6323_MET_A_414	C18_8726_UNN_d_1	4.15416	3.27953	137.199	109.244	3.46738	-0.0897356	-0.732386
4ih5	CA_6865_ILE_A_447	C10_8707_UNN_d_1	4.42839	3.38752	158.329	162.35	84.365	-0.0413336	-0.0413336
4ih7	CG_6319_MET_A_414	C10_8731_UNN_d_1	3.53898	2.5312	151.74	72.7618	17.6169	-0.213119	-0.866127
4ivb	CB_476_LEU_A_881	C7_4767_UNN_d_1	4.06526	3.02471	157.96	89.2092	4.94785	-0.084036	-1.05243
4ivb	CD1_478_LEU_A_881	C10_4768_UNN_d_1	4.03263	2.95266	167.14	81.1945	2.22893	-0.130487	-1.46816
4ivb	CD1_478_LEU_A_881	C7_4767_UNN_d_1	4.28866	3.30562	149.323	102.939	3.00175	-0.0612513	-1.39892
4ivb	CB_839_ALA_A_906	C14_4771_UNN_d_1	3.74117	3.43081	97.7383	91.6863	85.9648	-0.0304715	-0.0304715
4ivb	CB_839_ALA_A_906	C14_4771_UNN_d_1	3.74117	3.48056	95.0324	112.813	66.3116	-0.0304715	-0.435918
4ivb	CA_1632_GLY_A_962	C7_4767_UNN_d_1	4.43419	3.41207	155.055	125.977	47.2077	-0.0663269	-0.601243
4ivb	CD1_2442_LEU_A_1010	C14_4771_UNN_d_1	3.58893	2.71462	136.076	75.146	37.8707	-0.227784	-1.13137
4ivb	CD2_2443_LEU_A_1010	C10_4768_UNN_d_1	3.78906	3.28601	108.975	100.164	39.6824	-0.133261	-1.21476
4ivb	CD2_2443_LEU_A_1010	C10_4768_UNN_d_1	3.78906	3.31506	107.203	81.844	69.8743	-0.133261	-0.597849
4ivb	CD2_2443_LEU_A_1010	C7_4767_UNN_d_1	3.77546	3.10517	119.884	100.41	38.298	-0.0850329	-1.16653
4ivc	CB_476_LEU_A_881	C7_4770_UNN_d_1	4.13776	3.0869	159.914	89.72	2.66482	-0.0691037	-1.04599
4ivc	CD1_478_LEU_A_881	C10_4771_UNN_d_1	4.08016	3.01526	163.074	84.7572	1.88419	-0.118896	-1.4416
4ivc	CD1_478_LEU_A_881	C7_4770_UNN_d_1	4.29095	3.29356	151.293	100.615	2.74244	-0.0592382	-1.38195
4ivc	CG1_591_VAL_A_889	C14_4774_UNN_d_1	4.55407	3.49813	161.388	99.0833	11.774	-0.0968223	-1.11101
4ivc	CB_839_ALA_A_906	C14_4774_UNN_d_1	3.64264	3.34529	96.7807	91.1223	84.9869	0.0809636	0.0809636
4ivc	CB_839_ALA_A_906	C14_4774_UNN_d_1	3.64264	3.3792	94.9462	113.428	65.7998	0.0809636	-0.372386
4ivc	CA_1632_GLY_A_962	C7_4770_UNN_d_1	4.25962	3.28405	148.389	127.027	53.8766	-0.0148816	-0.487346
4ivc	CD1_2442_LEU_A_1010	C10_4771_UNN_d_1	3.90467	3.4081	108.846	112.046	38.3051	-0.0684627	-0.95434
4ivc	CD1_2442_LEU_A_1010	C14_4774_UNN_d_1	3.52049	2.59941	140.734	70.3048	39.001	-0.147744	-1.03362
4ivc	CD2_2443_LEU_A_1010	C10_4771_UNN_d_1	3.70137	3.20716	108.206	101.05	40.0409	-0.0805106	-1.13256
4ivc	CD2_2443_LEU_A_1010	C10_4771_UNN_d_1	3.70137	3.23817	106.34	83.254	69.5327	-0.0805106	-0.559098
4ivc	CD2_2443_LEU_A_1010	C7_4770_UNN_d_1	3.69421	3.06539	116.8	101.889	39.1216	-0.0376076	-1.08965
4ivc	CD2_2443_LEU_A_1010	C7_4770_UNN_d_1	3.69421	3.38591	97.5036	96.3995	70.2622	-0.0376076	-0.516195
4ivd	CB_476_LEU_A_881	C7_4758_UNN_d_1	4.12572	3.09635	156.019	91.2479	4.4786	-0.0721929	-0.990168
4ivd	CD1_478_LEU_A_881	C10_4759_UNN_d_1	4.07522	3.00234	165.155	83.6831	3.81924	-0.120864	-1.44456
4ivd	CD1_478_LEU_A_881	C7_4758_UNN_d_1	4.26081	3.25987	151.779	99.9036	4.3375	-0.062521	-1.38622
4ivd	CB_839_ALA_A_906	C14_4762_UNN_d_1	3.67665	3.40601	95.414	89.6291	85.7739	-0.00984897	-0.00984897
4ivd	CB_839_ALA_A_906	C14_4762_UNN_d_1	3.67665	3.43017	94.1238	110.541	67.6447	-0.00984897	-0.420625
4ivd	CA_1617_GLY_A_962	C7_4758_UNN_d_1	4.3748	3.34899	155.62	127.991	47.8185	-0.0551034	-0.579985
4ivd	CD1_2427_LEU_A_1010	C10_4759_UNN_d_1	3.93331	3.48196	106.207	112.433	40.8793	-0.0752356	-0.932803
4ivd	CD1_2427_LEU_A_1010	C10_4759_UNN_d_1	3.93331	3.48773	105.848	97.6993	68.6214	-0.0752356	-0.545365
4ivd	CD1_2427_LEU_A_1010	C14_4762_UNN_d_1	3.50454	2.65602	133.454	73.4787	41.2535	-0.168499	-1.02607
4ivd	CD1_2427_LEU_A_1010	C14_4762_UNN_d_1	3.50454	3.41129	85.6785	97.8494	68.084	-0.168499	-0.638629
4ivd	CD2_2428_LEU_A_1010	C10_4759_UNN_d_1	3.68484	3.23045	105.787	101.595	42.1211	-0.0680196	-1.0882
4ivd	CD2_2428_LEU_A_1010	C10_4759_UNN_d_1	3.68484	3.1702	109.406	82.5483	67.3942	-0.0680196	-0.595051
4ivd	CD2_2428_LEU_A_1010	C7_4758_UNN_d_1	3.6681	3.07082	114.64	101.76	41.5814	-0.0274503	-1.04763
4ivd	CD2_2428_LEU_A_1010	C7_4758_UNN_d_1	3.6681	3.34229	98.3969	97.3944	67.7511	-0.0274503	-0.554481
4j21	C1_3317_AJ6_d_1	CD2_1897_TYR_A_1071	4.15209	3.49038	120.057	113.311	30.9255	-0.2144	-0.753073
4j21	CB_1728_TYR_A_1060	C20_3291_AJ6_d_1	4.39953	3.36867	156.571	105.861	60.1002	-0.161967	-0.781893
4j21	CB_1728_TYR_A_1060	N6_3296_AJ6_d_1	4.04961	3.35891	121.935	105.222	59.4557	-0.0871894	-0.707116
4j21	CD1_1962_ILE_A_1075	C12_3311_AJ6_d_1	3.64822	2.83965	130.291	74.0318	52.2446	-0.213054	-0.941892
4j28	CAA_6867_EAT_d_1	CD2_4441_TRP_A_316	3.52195	2.62982	137.689	81.0041	28.1641	-0.13356	-0.99105
4j28	CAF_6868_EAT_d_1	CD2_4441_TRP_A_316	3.79368	3.23566	112.42	106.831	36.6687	-0.0996733	-1.00478
4j28	CAB_6895_EAT_d_1	CZ2_4445_TRP_A_316	3.62147	2.67968	143.28	67.3376	34.5828	-0.359263	-1.26157
4j3l	C17_3314_AJ5_d_1	CD1_1896_TYR_A_1071	4.09518	3.37403	124.226	113.185	30.212	-0.194922	-0.748958
4j3l	CB_1728_TYR_A_1060	C24_3312_AJ5_d_1	4.03007	3.11838	140.694	104.671	59.4559	-0.209199	-0.722945
4j3l	CD1_1962_ILE_A_1075	C27_3294_AJ5_d_1	3.48742	3.30189	90.3869	94.7525	63.1007	-0.292112	-0.620728
4j3l	CD1_1962_ILE_A_1075	C27_3294_AJ5_d_1	3.48742	2.76689	122.797	75.9074	48.2435	-0.292112	-1.05412
4jfs	CAG_6900_UNN_d_1	CD2_4498_TRP_A_316	3.99527	3.46978	110.814	112.186	36.6313	-0.101672	-0.72441
4jfs	CAA_6901_UNN_d_1	CD2_4498_TRP_A_316	3.50815	2.56974	142.665	81.0948	23.9499	-0.133665	-1.02154
4jfs	CAA_6901_UNN_d_1	CZ2_4502_TRP_A_316	4.18679	3.39372	130.044	113.263	24.0833	-0.0822689	-0.970142
4jfs	CAF_6902_UNN_d_1	CD2_4498_TRP_A_316	3.89101	3.43154	106.584	107.22	43.6799	-0.105211	-0.914734
4jfs	CAB_6932_UNN_d_1	CZ2_4502_TRP_A_316	3.70164	2.75059	144.515	70.904	30.339	-0.366874	-1.32805
4jia	CD2_369_LEU_A_855	C14_4947_UNN_d_1	3.85301	2.75476	176.181	72.2272	4.7984	-0.294187	-1.05911
4jia	CB_473_VAL_A_863	C12_4932_UNN_d_1	4.02956	3.45612	113.915	112.184	32.001	-0.213701	-0.789392
4jia	CG2_475_VAL_A_863	C12_4932_UNN_d_1	3.71756	2.87534	133.342	74.2568	39.5425	-0.362064	-1.1995
4jia	CA_1669_GLY_A_935	C14_4947_UNN_d_1	3.46762	2.86602	114.365	92.3044	43.749	-0.0182136	-0.607924
4jia	CA_1669_GLY_A_935	C14_4947_UNN_d_1	3.46762	3.194	95.0075	78.0122	77.2332	-0.0182136	-0.198054
4jia	CD1_2502_LEU_A_983	N3_4923_UNN_d_1	3.68009	2.95538	123.589	82.7601	49.108	-0.331821	-0.843936
4jia	CD1_2502_LEU_A_983	N3_4923_UNN_d_1	3.68009	3.42458	94.607	85.6984	60.4902	-0.331821	-0.911406
4jxs	CA_4820_THR_B_319	C5_5484_MOL_d_1	3.80455	2.90779	138.771	88.4862	23.1892	-0.143216	-0.779261
4k18	CG2_281_VAL_A_52	N13_4473_UNN_d_1	3.58699	2.74155	133.352	90.0147	23.071	-0.145086	-0.948327
4k18	CG2_281_VAL_A_52	N16_4472_UNN_d_1	4.20891	3.30504	140.144	108.738	22.724	-0.0999706	-0.903212
4k18	CD_510_LYS_A_67	N16_4472_UNN_d_1	3.98622	2.99334	150.298	98.1991	53.8209	-0.0857542	-0.48932
4k18	CD1_2263_LEU_A_174	C25_4491_UNN_d_1	3.44486	3.43193	81.4641	97.2923	70.3915	-0.139132	-0.382958
4k18	CD1_2263_LEU_A_174	C25_4491_UNN_d_1	3.44486	2.6005	132.94	66.8878	45.4028	-0.139132	-0.584192
4k18	CD1_2453_ILE_A_185	N16_4472_UNN_d_1	4.45047	3.40041	160.167	110.983	40.3142	-0.102685	-0.818619
4k18	CB_2469_ASP_A_186	N16_4472_UNN_d_1	4.09567	3.27652	132.077	93.082	64.4847	-0.109118	-0.437711
4k77	CD1_301_LEU_B_881	N10_4613_UNN_d_1	4.30511	3.42478	137.971	110.246	2.25433	-0.143866	-0.805156
4k77	CG1_414_VAL_B_889	N10_4613_UNN_d_1	4.23727	3.21473	154.992	102.681	10.7964	-0.172282	-0.953993
4k77	CD1_2278_LEU_B_1010	N10_4613_UNN_d_1	3.53313	3.30481	92.7719	88.2409	63.4303	0.080093	-0.248087
4k77	CD1_2278_LEU_B_1010	N10_4613_UNN_d_1	3.53313	2.83368	121.329	73.3766	46.9793	0.080093	-0.386779
4k77	CD2_2279_LEU_B_1010	N10_4613_UNN_d_1	3.75661	3.13389	116.544	102.905	48.2109	-0.282455	-0.805336
4kz6	C11_5473_ZB6_d_1	CD2_3303_TYR_B_221	3.9831	3.01767	146.711	78.7284	24.2725	-0.115351	-0.806577
4kzq	CB_1728_TYR_A_1060	C6_3276_DFL_d_1	3.63207	2.71932	140.045	80.3926	51.7904	-0.0562303	-0.758489
4kzq	CB_1728_TYR_A_1060	C7_3277_DFL_d_1	3.85255	3.18352	119.951	96.2213	58.0952	-0.0311389	-0.798495
4kzu	CB_1594_TYR_A_1050	CAJ_3288_A73_d_1	4.35781	3.39904	146.424	114.925	69.4191	-0.0919285	-0.324488
4kzu	CB_1728_TYR_A_1060	CAA_3281_A73_d_1	3.47511	2.8226	117.825	100.418	51.9851	-0.044943	-0.456147
4kzu	CB_1728_TYR_A_1060	CAA_3281_A73_d_1	3.47511	3.14477	98.1193	93.3252	61.075	-0.044943	-0.512925
4kzu	CB_1894_TYR_A_1071	CAJ_3288_A73_d_1	4.34112	3.48238	135.971	95.1553	61.4203	-0.215667	-0.582463
4llx	CG2_3902_ILE_A_692	N9_5221_MOL_d_1	4.42308	3.3955	156.072	72.2778	25.954	-0.0573885	-0.544448
4llx	CD1_3903_ILE_A_692	N9_5221_MOL_d_1	4.24429	3.16077	168.529	101.988	47.1773	-0.0988006	-0.412749
4lzs	CG2_772_VAL_A_87	C5_2124_L46_d_1	4.14147	3.16697	148.066	94.4381	48.7624	-0.127239	-0.453949
4lzs	CG1_1740_ILE_A_146	C5_2124_L46_d_1	4.12264	3.45195	120.675	107.714	26.0709	-0.154644	-0.578382
4lzs	CD1_1742_ILE_A_146	C5_2124_L46_d_1	3.6761	3.25967	103.551	98.4855	50.6126	-0.224703	-0.543337
4lzs	CD1_1742_ILE_A_146	C5_2124_L46_d_1	3.6761	3.26723	103.111	81.5704	68.6735	-0.224703	-0.418654
4m0y	CG2_326_VAL_A_377	C9_4195_M0Y_d_1	3.91897	2.85951	161.655	103.195	31.8297	-0.425098	-1.44688
4m0y	CD1_2085_LEU_A_489	N2_4179_M0Y_d_1	3.62567	2.9779	117.948	92.3802	43.448	-0.152833	-0.749424
4m0y	CD1_2085_LEU_A_489	N2_4179_M0Y_d_1	3.62567	3.27502	99.656	90.2683	66.9922	-0.152833	-0.303187
4m0z	CB_875_MET_A_410	C10_4201_M0Z_d_1	3.80066	3.24881	112.026	99.0973	54.338	-0.150341	-0.94886
4m0z	CB_875_MET_A_410	C12_4203_M0Z_d_1	3.59258	2.97955	115.497	73.7369	65.2235	-0.180089	-0.737486
4m0z	CB_875_MET_A_410	C12_4203_M0Z_d_1	3.59258	3.4119	90.4265	103.716	54.307	-0.180089	-0.978608
4m0z	CG_876_MET_A_410	C10_4201_M0Z_d_1	3.64316	2.72257	140.977	87.1362	21.5232	-0.0972201	-1.28297
4m0z	CG_876_MET_A_410	C12_4203_M0Z_d_1	3.97974	3.3322	118.764	107.077	21.4887	-0.0570638	-1.24281
4m0z	CE_878_MET_A_410	C10_4201_M0Z_d_1	3.70406	3.37792	98.5087	99.2181	71.7727	0.198994	-0.192082
4m0z	CE_878_MET_A_410	C10_4201_M0Z_d_1	3.70406	3.08311	116.307	106.503	40.2264	0.198994	-0.514608
4m0z	CB_1066_LEU_A_421	C3_4217_M0Z_d_1	4.02097	3.23873	128.822	110.294	52.3095	-0.0286006	-0.338134
4m0z	CD2_1069_LEU_A_421	C3_4217_M0Z_d_1	3.98927	3.16591	132.245	83.3705	49.2491	-0.102176	-1.10215
4mgd	CB_1249_LEU_A_387	CAK_7411_MOL_d_1	4.48056	3.43071	160.09	106.974	26.715	-0.162129	-0.728811
4mme	CG1_1579_VAL_A_104	C15_8133_UNN_d_1	3.82307	3.2694	112.192	93.9943	53.7585	-0.273275	-0.712888
4mme	CG1_1579_VAL_A_104	C15_8133_UNN_d_1	3.82307	3.3577	106.758	90.2316	61.8868	-0.273275	-0.66914
4ogj	CAA_2178_MOL_d_1	CD2_700_PHE_A_83	4.34377	3.46257	138.102	102.96	73.2036	-0.18396	-0.379732
4ogj	CB_683_PRO_A_82	CAY_2157_MOL_d_1	4.24153	3.31854	142.231	99.5683	41.1638	-0.191003	-0.864819
4ogj	CD1_843_LEU_A_92	CAY_2157_MOL_d_1	3.55048	3.03756	108.964	80.772	58.5802	-0.317755	-0.745761
4ogj	CD1_843_LEU_A_92	CAY_2157_MOL_d_1	3.55048	3.07443	106.711	92.2389	50.9359	-0.317755	-0.786701
4ogj	CD2_877_LEU_A_94	CAH_2124_MOL_d_1	4.21404	3.42539	129.713	117.939	9.19403	-0.138129	-0.71919
4ogj	CG1_1735_ILE_A_146	N1_2110_MOL_d_1	3.8579	2.83371	154.817	81.5847	9.64131	-0.177272	-0.858234
4owm	CA_2188_PRO_A_180	CAI_9973_MOL_d_1	3.77205	2.81294	145.646	86.5733	15.2044	-0.147115	-0.790161
4owm	CG_2192_PRO_A_180	CAI_9973_MOL_d_1	4.13935	3.36337	128.552	104.185	15.8778	-0.194203	-0.834767
4owm	CB_2363_ALA_A_190	CAI_9973_MOL_d_1	4.04664	3.46095	114.731	92.6227	71.4613	-0.198947	-0.436153
4pcs	CAA_6955_MOL_d_1	CD2_4503_TRP_A_316	3.84492	3.2424	115.424	107.439	32.9023	-0.0957398	-1.06016
4pcs	CAA_6955_MOL_d_1	CZ2_4507_TRP_A_316	3.93972	3.36575	113.776	107.842	32.3716	-0.0916161	-1.05604
4pcs	CAB_6956_MOL_d_1	CD2_4503_TRP_A_316	3.54807	2.70473	133.086	82.052	33.0083	-0.159372	-1.0064
4pcs	CAC_6957_MOL_d_1	CD2_4503_TRP_A_316	3.97564	3.4512	110.697	112.301	36.678	-0.101407	-0.753843
4pcs	CAN_6979_MOL_d_1	CZ2_4507_TRP_A_316	3.78923	2.9116	136.824	73.9522	37.2378	-0.346279	-1.27323
4qac	C1_16477_KK3_d_1	CD2_1539_TYR_A_89	3.70229	2.865	132.874	78.0506	40.2085	-0.16753	-0.711573
4qac	C9_16484_KK3_d_1	CZ2_4189_TRP_B_53	3.81803	3.19419	116.781	103.63	28.2332	-0.253424	-1.18331
4qac	C9_16484_KK3_d_1	CD2_5840_TYR_B_164	4.32858	3.49644	133.593	90.8097	65.8119	-0.20726	-0.5127
4qac	C10_16486_KK3_d_1	CD2_2972_TYR_A_185	3.83169	3.26546	113.012	86.6272	47.4135	-0.160629	-0.677076
4qd6	CB_527_ALA_A_389	N22_3898_MOL_d_1	3.76615	3.1088	118.928	92.16	62.5323	-0.0553357	-0.389428
4qd6	CB_1235_MET_A_438	N22_3898_MOL_d_1	4.05261	3.06272	149.971	114.759	71.2124	0.0841505	-0.0824603
4qd6	CA_1281_GLY_A_441	C6_3854_MOL_d_1	3.61161	3.16962	104.843	90.9815	57.6335	-0.0699809	-0.518428
4qd6	CA_1281_GLY_A_441	C6_3854_MOL_d_1	3.61161	3.16966	104.865	80.8778	68.61	-0.0699809	-0.335646
4qd6	CD1_2007_LEU_A_489	N22_3898_MOL_d_1	3.97322	2.97354	151.278	96.9234	36.6902	-0.121197	-0.863977
4rfm	C1_3979_MOL_d_1	CD2_1227_PHE_A_435	4.0408	3.05142	149.855	75.5831	27.4655	-0.300423	-0.993292
4rfm	CB_204_ILE_A_369	C15_3924_MOL_d_1	4.38101	3.38409	151.358	117.359	29.9785	-0.0673766	-0.479195
4rfm	CD1_207_ILE_A_369	C15_3924_MOL_d_1	4.38346	3.38116	152.009	105.044	41.8559	-0.0657932	-0.532692
4rfm	CB_520_ALA_A_389	C31_3967_MOL_d_1	3.67838	3.36144	97.9319	97.7967	84.8597	-0.117277	-0.326193
4rfm	CB_520_ALA_A_389	C31_3967_MOL_d_1	3.67838	3.46084	92.5799	101.427	72.493	-0.117277	-0.416447
4rfm	CA_1325_GLY_A_441	C15_3924_MOL_d_1	3.85512	3.19763	119.162	99.3882	34.2666	-0.11392	-0.473729
4rfm	CD1_2051_LEU_A_489	C31_3967_MOL_d_1	3.53856	3.00548	110.147	97.4855	55.5296	-0.381149	-0.723787
4rfm	CD1_2051_LEU_A_489	C31_3967_MOL_d_1	3.53856	3.07332	106.031	67.3302	56.3477	-0.381149	-0.835911
4rfm	CD1_2051_LEU_A_489	C34_3972_MOL_d_1	4.30687	3.4419	136.516	179.881	68.494	-0.138565	-0.593328
4tmn	CB_9415_MOL_d_1	CD2_6867_HIS_E_146	3.41713	2.51774	138.192	82.3275	32.4541	0.0305775	-0.190424
4tmn	CD1_9441_MOL_d_1	CD2_6802_HIS_E_142	4.08809	3.12201	146.948	76.8788	37.2719	-0.0814542	-0.392176
4tmn	CB_6408_PHE_E_114	CD2_9473_MOL_d_1	4.34919	3.48046	136.89	110.571	19.6355	-0.214833	-0.800886
4twp	C16_4325_AXI_d_1	CD2_1311_PHE_A_317	4.31209	3.32533	151.245	109.448	62.6753	-0.158696	-0.455894
4twp	CB_595_ALA_A_269	C13_4300_AXI_d_1	3.773	3.09402	120.486	82.9902	60.403	-0.150226	-0.617464
4twp	CA_1305_PHE_A_317	C13_4300_AXI_d_1	4.34863	3.32897	154.676	141.787	88.9131	0.0457528	0.0365849
4twp	CA_1377_GLY_A_321	C01_4336_AXI_d_1	3.55841	3.12628	104.121	96.0789	45.2339	-0.0812844	-0.630015
4twp	CA_1377_GLY_A_321	C01_4336_AXI_d_1	3.55841	3.16231	102.047	76.1457	72.7568	-0.0812844	-0.27928
4twp	CD1_2178_LEU_A_370	C12_4296_AXI_d_1	3.56913	3.37851	90.8815	106.346	56.9788	0.13698	-0.410926
4twp	CD1_2178_LEU_A_370	C12_4296_AXI_d_1	3.56913	2.79241	127.375	82.8351	58.4903	0.13698	-0.535675
4twp	CD1_2178_LEU_A_370	C13_4300_AXI_d_1	3.55218	2.73192	131.012	86.8915	56.8369	0.157438	-0.390468
4twp	CD1_2178_LEU_A_370	C13_4300_AXI_d_1	3.55218	3.4234	87.6246	111.033	58.8368	0.157438	-0.515217
4twp	CB_2347_ASP_A_381	C19_4314_AXI_d_1	3.58859	2.55001	157.062	88.2089	39.3321	0.206663	-0.227534
4ty7	C24_3690_MOL_d_1	CD2_650_HIS_A_57	4.17932	3.10146	166.507	125.358	62.5335	0.015765	-0.139063
4ty7	CG1_2147_ILE_A_151	C14_3681_MOL_d_1	3.63335	2.92289	122.441	92.3482	48.77	-0.0456772	-0.591747
4ty7	CD1_2149_ILE_A_151	C14_3681_MOL_d_1	3.92146	3.25535	119.93	100.023	33.2975	-0.152006	-1.11001
4ty7	CD1_2149_ILE_A_151	C8_3682_MOL_d_1	4.09894	3.04811	160.061	81.1032	34.2755	-0.241347	-1.19935
4ty7	CA_2844_LYS_A_192	N30_3673_MOL_d_1	4.09527	3.45359	118.555	81.5006	54.5591	-0.0748058	-0.350713
4ty7	CB_2847_LYS_A_192	N30_3673_MOL_d_1	4.02662	3.27648	126.307	111.727	25.2216	-0.0866687	-0.719943
4u4s	CA_3386_LYS_A_730	C4_8169_MOL_d_1	3.69472	2.75115	143.672	96.5471	48.3966	-0.192506	-0.572177
4u4s	CG_5671_PRO_B_494	C4_8169_MOL_d_1	3.71802	2.64883	163.72	99.0417	8.81805	-0.212475	-0.759085
4w9c	CD2_5172_MOL_d_1	CD2_3377_TRP_C_88	3.77376	3.45392	98.3414	106.79	51.0257	-0.0219651	-0.74414
4w9c	CD2_5172_MOL_d_1	CZ2_3381_TRP_C_88	3.52222	3.12911	101.771	83.5789	65.7325	-0.0941125	-0.603058
4w9c	CD2_5172_MOL_d_1	CZ2_3381_TRP_C_88	3.52222	2.97032	111.302	86.6831	51.9052	-0.0941125	-0.816288
4w9c	CG_5173_MOL_d_1	CD2_3377_TRP_C_88	3.7751	3.05932	123.147	83.0244	45.9695	-0.159526	-0.876551
4w9c	CB_3551_PRO_C_99	CAL_5204_MOL_d_1	4.29751	3.4303	136.674	107.935	12.3415	-0.0610135	-0.454763
4w9c	CD_3553_PRO_C_99	CAL_5204_MOL_d_1	4.11549	3.22285	138.918	93.478	24.8832	-0.0724493	-0.694725
4w9c	CB_3702_ILE_C_109	CAG_5196_MOL_d_1	4.3978	3.46146	143.902	117.552	44.3584	-0.168428	-0.742339
4w9c	CG2_3704_ILE_C_109	CAL_5204_MOL_d_1	3.74655	3.09095	118.751	90.3815	56.5899	-0.0748611	-0.663861
4w9c	CG2_3704_ILE_C_109	CAL_5204_MOL_d_1	3.74655	3.40209	99.6421	106.097	54.0302	-0.0748611	-0.276048
4w9h	CD2_5186_MOL_d_1	CD2_3364_TRP_C_88	3.74239	3.4882	94.6928	104.745	64.1613	-0.0347077	-0.585531
4w9h	CD2_5186_MOL_d_1	CZ2_3368_TRP_C_88	3.593	3.05044	110.901	79.5794	63.7442	-0.0765524	-0.627375
4w9h	CD2_5186_MOL_d_1	CZ2_3368_TRP_C_88	3.593	3.21264	101.242	94.3397	57.8869	-0.0765524	-0.706548
4w9h	CG_5187_MOL_d_1	CD2_3364_TRP_C_88	3.66296	2.88018	128.149	83.8311	39.9142	-0.174837	-0.952572
4w9h	CAA_5229_MOL_d_1	CD2_3739_TYR_C_112	3.64437	2.83947	129.933	87.1681	48.6904	-0.0817053	-0.526069
4w9h	CAE_5238_MOL_d_1	CZ2_3368_TRP_C_88	4.36891	3.29007	166.993	109.062	30.6107	-0.20946	-0.961557
4w9h	CB_3538_PRO_C_99	CAZ_5218_MOL_d_1	3.96088	3.06513	138.912	101.534	8.78135	-0.113285	-0.524312
4w9h	CD_3540_PRO_C_99	CAZ_5218_MOL_d_1	3.88173	2.98612	138.786	94.0458	17.3024	-0.124271	-0.732466
4w9h	CB_3689_ILE_C_109	CAJ_5210_MOL_d_1	4.32557	3.42031	140.437	128.634	52.5401	-0.0539375	-0.505249
4w9h	CG2_3691_ILE_C_109	CAZ_5218_MOL_d_1	3.97219	3.17629	129.856	96.229	48.9142	-0.0742905	-0.744403
4w9i	CD2_5200_MOL_d_1	CD2_3377_TRP_C_88	3.61749	3.38904	93.005	97.9305	65.9429	-0.00260881	-0.519433
4w9i	CD2_5200_MOL_d_1	CD2_3377_TRP_C_88	3.61749	3.21839	102.376	97.8356	50.8644	-0.00260881	-0.744866
4w9i	CD2_5200_MOL_d_1	CZ2_3381_TRP_C_88	3.58932	3.19361	102.113	88.1195	65.3494	-0.0297587	-0.546582
4w9i	CD2_5200_MOL_d_1	CZ2_3381_TRP_C_88	3.58932	2.99773	114.033	89.588	51.1878	-0.0297587	-0.772016
4w9i	CG_5201_MOL_d_1	CD2_3377_TRP_C_88	3.80007	3.21633	114.078	90.8116	48.4887	-0.15311	-0.780046
4w9i	CBE_5237_MOL_d_1	CZ2_3381_TRP_C_88	4.26048	3.39529	136.473	97.7755	40.2718	-0.0870796	-0.822819
4w9i	CAO_5245_MOL_d_1	CZ2_3381_TRP_C_88	4.23269	3.48937	126.175	117.839	8.5131	-0.215645	-0.978515
4w9i	CB_3551_PRO_C_99	CAY_5232_MOL_d_1	4.17408	3.34534	133.071	107.899	9.55732	-0.0846839	-0.478761
4w9i	CD_3553_PRO_C_99	CAY_5232_MOL_d_1	3.835	2.85427	148.406	85.3878	15.3992	-0.139792	-0.729864
4w9i	CG2_3704_ILE_C_109	CAY_5232_MOL_d_1	3.95904	3.19129	127.524	93.6942	47.9828	-0.10138	-0.748933
4w9l	CG1_5199_MOL_d_1	CD2_3765_TYR_C_112	3.45601	3.38898	84.2164	101.294	61.6491	0.0188404	-0.301564
4w9l	CG1_5199_MOL_d_1	CD2_3765_TYR_C_112	3.45601	2.59118	134.81	72.3988	49.0985	0.0188404	-0.380181
4w9l	CAL_5212_MOL_d_1	CZ2_3394_TRP_C_88	4.50051	3.40363	174.945	108.001	37.4228	-0.190438	-0.880275
4w9l	CAU_5227_MOL_d_1	CZ2_3394_TRP_C_88	3.63022	3.02681	114.946	74.4154	60.0293	-0.145088	-0.764931
4w9l	CAU_5227_MOL_d_1	CZ2_3394_TRP_C_88	3.63022	3.33205	96.7941	93.5316	59.2803	-0.145088	-0.725048
4w9l	CAT_5229_MOL_d_1	CD2_3390_TRP_C_88	3.77147	2.96179	130.595	80.2087	41.3652	-0.159535	-0.946141
4w9l	CB_3564_PRO_C_99	CBH_5261_MOL_d_1	4.17849	3.31186	136.497	107.159	5.74276	-0.0857766	-0.490811
4w9l	CD_3566_PRO_C_99	CBH_5261_MOL_d_1	4.02067	3.13415	138.125	87.5405	25.0166	-0.0970527	-0.699087
4w9l	CB_3715_ILE_C_109	CBB_5253_MOL_d_1	4.46446	3.47289	150.643	122.853	45.4982	-0.153811	-0.703495
4w9l	CG2_3717_ILE_C_109	CBH_5261_MOL_d_1	4.08533	3.34087	126	93.7455	50.8041	-0.0941143	-0.696473
4wiv	C5_2126_MOL_d_1	CD2_700_PHE_A_83	3.94294	3.42818	110.053	92.6102	77.1467	-0.17843	-0.343073
4wiv	CB_683_PRO_A_82	C12_2114_MOL_d_1	4.31087	3.31637	150.912	103.12	29.4191	-0.224963	-1.02457
4wiv	CG2_767_VAL_A_87	C4_2121_MOL_d_1	3.70628	3.15673	111.651	88.3292	57.3364	-0.167096	-0.384505
4wiv	CG2_767_VAL_A_87	C4_2121_MOL_d_1	3.70628	3.25829	105.46	94.5316	56.9771	-0.167096	-0.540438
4wiv	CD1_843_LEU_A_92	C12_2114_MOL_d_1	3.75215	3.3877	100.763	77.3518	71.5125	-0.387721	-0.790135
4wiv	CD1_843_LEU_A_92	C12_2114_MOL_d_1	3.75215	3.11151	117.759	90.3302	37.9744	-0.387721	-1.19406
4wiv	CD2_844_LEU_A_92	N2_2095_MOL_d_1	3.83191	3.05883	127.704	105.034	18.6386	-0.0948316	-1.11731
4wiv	CG1_1725_ILE_A_146	C4_2121_MOL_d_1	4.18892	3.15139	157.453	104.218	35.6223	-0.118152	-0.90255
4wiv	CD1_1727_ILE_A_146	C12_2114_MOL_d_1	4.03379	3.27084	127.312	85.5446	53.5066	-0.296221	-0.873171
4x6p	C4_3691_MOL_d_1	CD2_650_HIS_A_57	4.11513	3.14363	147.626	116.254	71.4779	0.0123217	-0.101444
4x6p	CG1_2161_ILE_A_151	N37_3680_MOL_d_1	3.46136	2.86577	113.932	91.0707	52.6247	0.0170672	-0.484106
4x6p	CG1_2161_ILE_A_151	N37_3680_MOL_d_1	3.46136	3.28393	89.9025	97.9996	60.7969	0.0170672	-0.399955
4x6p	CD1_2163_ILE_A_151	C20_3683_MOL_d_1	3.93683	2.87569	162.146	79.6453	32.7252	-0.276565	-1.20517
4x6p	CD1_2163_ILE_A_151	N37_3680_MOL_d_1	3.80991	3.13933	119.989	99.9405	32.5274	-0.161001	-1.08961
4x6p	CA_2852_LYS_A_192	N11_3672_MOL_d_1	4.01173	3.38444	117.419	89.2325	49.3662	-0.0961492	-0.443314
4x6p	CB_2855_LYS_A_192	N11_3672_MOL_d_1	3.96333	3.21143	126.348	106.352	31.8739	-0.0602847	-0.659764
4x6p	CA_3183_TRP_A_215	C26_3660_MOL_d_1	4.00198	3.47231	111.107	101.885	50.2829	-0.0852989	-0.528217
4x6p	CA_3207_GLY_A_216	C26_3660_MOL_d_1	4.07085	3.45533	116.771	118.498	20.1956	-0.0585615	-0.724246
5a7b	CG2_796_VAL_A_147	C7_3052_KMN_d_1	3.96818	3.34303	117.204	89.256	80.8227	-0.0974897	-0.2177
5a7b	CG_876_PRO_A_153	C19_3067_KMN_d_1	3.96459	2.94478	154.234	76.0623	21.751	-0.290513	-0.985452
5a7b	CA_1967_PRO_A_222	C7_3052_KMN_d_1	3.68773	2.63163	160.613	73.9588	29.4204	-0.111282	-0.660186
5a7b	CD_1986_PRO_A_223	C7_3052_KMN_d_1	3.69999	2.74249	145.313	93.8729	42.7361	0.269382	-0.182773
5aba	CG2_796_VAL_A_147	C7_3065_UL7_d_1	3.88662	3.36085	110.608	85.8807	85.5596	-0.0199075	-0.0806001
5aba	CA_1967_PRO_A_222	C7_3065_UL7_d_1	3.94294	2.84904	172.592	88.6074	29.7885	-0.0749665	-0.656199
5aba	CD_1986_PRO_A_223	C7_3065_UL7_d_1	3.53938	2.52665	152.599	76.9608	36.7855	0.169042	-0.288418
5c28	CG2_3927_ILE_A_682	C1_5202_MOL_d_1	4.09297	3.09406	151.32	81.151	28.5154	-0.107778	-0.564327
5c28	CD1_3928_ILE_A_682	C1_5202_MOL_d_1	4.15476	3.06769	169.845	96.5995	36.7885	-0.121381	-0.50268
5c2h	C13_5180_MOL_d_1	CD2_3967_PHE_B_686	3.87315	3.07803	129.613	77.5308	61.2351	-0.273782	-0.648304
5c2h	CG2_3901_ILE_B_682	C4_5139_MOL_d_1	4.37393	3.40943	147.077	89.1319	23.6565	-0.05282	-0.514301
5c2h	CD1_3902_ILE_B_682	C4_5139_MOL_d_1	4.08736	3.02536	162.347	98.1942	41.8463	-0.0829989	-0.407112
5c2h	CA_4234_MET_B_703	C23_5157_MOL_d_1	3.66672	2.71139	144.924	74.1965	29.5792	-0.189823	-1.22331
5c2h	CA_4234_MET_B_703	N22_5158_MOL_d_1	4.1167	3.37887	125.525	107.61	31.2498	-0.0932667	-1.12675
5c2h	CB_4237_MET_B_703	N22_5158_MOL_d_1	3.90713	3.37511	111.022	91.527	45.8065	-0.239844	-1.04683
5c2h	CG_4238_MET_B_703	N22_5158_MOL_d_1	3.78035	2.84777	142.521	86.4344	17.715	-0.164455	-1.23044
5c2h	CA_4434_GLY_B_715	C23_5157_MOL_d_1	4.41727	3.44355	148.232	108.194	36.0307	-0.0835587	-1.07262
5c2h	CA_4434_GLY_B_715	N22_5158_MOL_d_1	3.55134	3.4866	84.355	83.2621	83.4491	-0.178666	-0.310207
5c2h	CA_4434_GLY_B_715	N22_5158_MOL_d_1	3.55134	2.74369	129.9	81.7894	35.1681	-0.178666	-1.16773
5dwr	CD1_177_LEU_A_44	C23_4414_MOL_d_1	4.37619	3.27779	176.416	111.577	45.2532	-0.151577	-0.762725
5dwr	CG2_266_VAL_A_52	C7_4389_MOL_d_1	4.20606	3.23516	147.695	95.4886	15.0873	-0.137697	-0.747191
5dwr	CB_464_ALA_A_65	N3_4405_MOL_d_1	3.72122	3.27677	105.293	88.6924	62.9978	-0.162269	-0.560931
5dwr	CD1_2233_LEU_A_174	N3_4405_MOL_d_1	3.59662	2.66846	141.659	88.3132	45.8126	0.21501	-0.611954
5dwr	CB_2439_ASP_A_186	C7_4389_MOL_d_1	3.84586	2.84417	151.375	90.6386	51.5558	0.0245388	-0.330926
5tmn	CD1_9442_MOL_d_1	CD2_6802_HIS_E_142	4.02288	3.13353	138.375	74.7019	40.057	-0.0928121	-0.394309
5tmn	CA_9454_MOL_d_1	CD2_8111_HIS_E_231	3.72012	2.91151	130.424	93.4048	38.3399	-0.0880629	-0.341403
Avg			3.91403	3.15479	131.047	95.2445	42.4618	-0.118782	-0.704896
Stdev			0.29756	0.263035	22.1613	15.3191	20.0436	0.130403	0.337048

## Sheet: table_s6
Blind docking
Percentage
Weight	Seed 10000					Seed 50000					Seed 100000						Average				Stdev
	top1	all	In binding site	One within top5		top1	all	In binding site	One within top5		top1	all	In binding site	One within top5			top1	all	In binding site	One within top5	top1	all	In binding site	One within top5
1	22.1053	2.59578	35.4386	24.633		21.4035	2.2792	34.0351	23.4865		22.807	2.49955	36.1404	25.067			22.1053	2.45818	35.2047	24.3955	0.70175	0.162295	1.07196	0.816578
0.9	23.8596	2.49205	36.8421	25.1679		27.0175	2.63577	37.5439	25.0486		23.8596	2.37884	35.4386	23.4688			24.9122	2.50222	36.6082	24.5618	1.82321	0.128767	1.07196	0.948415
0.8	29.1228	2.82667	41.4035	27.8222		26.3158	2.67968	38.9474	25.4126		27.3684	2.68588	36.4912	25.3469			27.6023	2.73074	38.9474	26.1939	1.41805	0.0831327	2.45615	1.41053
0.7	26.3158	2.62365	36.1404	23.4356		26.6667	2.23009	36.1404	21.7522		24.5614	2.40964	34.7368	21.8285			25.848	2.42113	35.6725	22.3388	1.12793	0.197031	0.810369	0.950651
0.6	31.9298	3.05924	42.1053	28.3466		28.0702	2.69129	37.8947	27.3527		32.6316	3.01534	42.807	27.6142			30.8772	2.92196	40.9357	27.7712	2.45613	0.200966	2.65682	0.515207
0.5	33.3333	3.04846	46.6667	29.2687		31.2281	2.71031	42.4561	27.5959		30.5263	2.79831	43.8596	27.8775			31.6959	2.85236	44.3275	28.2474	1.4608	0.175435	2.14394	0.895637
0.4	34.386	3.19691	46.6667	30.6868		32.9825	3.07719	48.4211	29.0663		31.9298	2.97588	46.3158	29.6883			33.0994	3.08333	47.1345	29.8138	1.23227	0.110643	1.12793	0.817507
0.3	35.0877	3.00474	47.7193	31.049		36.8421	3.10799	50.8772	30.5004		34.7368	2.91637	45.2632	29.7435			35.5555	3.0097	47.9532	30.431	1.12793	0.0959062	2.8143	0.655514
0.2	35.0877	2.89982	46.6667	31.2127		33.6842	2.85965	44.5614	30.614		35.4386	2.94737	46.6667	31.0175			34.7368	2.90228	45.9649	30.9481	0.928337	0.0439117	1.2155	0.30533
0.1	31.9298	2.52632	42.4561	30.2105		30.8772	2.64912	41.7544	29.4211		31.5789	2.75439	43.5088	30.7544			31.462	2.64328	42.5731	30.1287	0.535954	0.114147	0.883033	0.670406
0	25.614	2.07018	33.6842	25.2456		23.8596	2.01754	31.9298	24.4737		21.4035	1.98246	31.5789	24.5088			23.6257	2.02339	32.3976	24.7427	2.11497	0.044152	1.12793	0.435878
RMSD
Weight	Seed 10000			Seed 50000			Seed 100000										Average			Stdev
	top1	all		top1	all		top1	all									top1	all		top1	all
1	14.5864	20.4284		15.4264	20.7513		14.8122	20.5077									14.9417	20.5625		0.434708	0.168273
0.9	14.4619	20.3581		13.7279	20.5449		14.8637	20.5097									14.3512	20.4709		0.57594	0.0992605
0.8	12.7778	19.7416		13.9204	20.4154		13.9118	20.3216									13.5367	20.1595		0.657212	0.364967
0.7	14.3815	20.7202		15.117	21.288		15.3562	21.421									14.9516	21.1431		0.507973	0.372202
0.6	12.0286	19.3641		13.214	19.7103		12.6797	19.7397									12.6408	19.6047		0.593658	0.208884
0.5	11.8016	19.1582		13.0207	19.7602		12.7576	19.4914									12.5266	19.4699		0.64153	0.301574
0.4	12.2684	18.7273		12.5298	19.2873		12.5034	18.9342									12.4339	18.9829		0.143905	0.283163
0.3	11.8427	18.6159		11.6453	18.8881		12.038	18.9119									11.842	18.8053		0.196351	0.164456
0.2	11.5412	18.227		11.9463	18.7383		11.181	18.4566									11.5562	18.474		0.382869	0.256092
0.1	13.5338	18.507		12.637	18.7225		11.7354	18.6001									12.6354	18.6099		0.899201	0.108081
0	13.3043	19.8027		13.6412	19.8775		13.0459	19.7461									13.3305	19.8088		0.298511	0.0659097
Blind docking, rigid ligand
Percentage
Weight	Seed 10000					Seed 50000					Seed 100000						Average				Stdev
	top1	all	In binding site	One within top5		top1	all	In binding site	One within top5		top1	all	In binding site	One within top5			top1	all	In binding site	One within top5	top1	all	In binding site	One within top5
1	41.7544	3.7931	54.7368	19.2457		40.3509	3.8437	53.6842	18.4753		40.7018	3.8181	53.3333	18.5757			40.9357	3.8183	53.9181	18.7656	0.730401	0.0253006	0.730401	0.418827
0.9	43.1579	3.83158	54.0351	18.4842		43.1579	3.71857	54.7368	18.9309		44.2105	3.72093	54.7368	18.9852			43.5088	3.75703	54.5029	18.8001	0.607719	0.0645759	0.405127	0.274921
0.8	43.8596	3.7871	56.8421	19.2631		44.5614	3.68777	55.7895	19.5862		45.2632	3.73658	55.0877	18.1255			44.5614	3.73715	55.9064	18.9916	0.7018	0.0496675	0.883026	0.767265
0.7	47.7193	3.63454	57.5439	18.2129		40	3.2316	50.1754	17.7937		44.9123	3.89793	57.5439	19.0677			44.2105	3.58802	55.0877	18.3581	3.90721	0.335592	4.25421	0.649293
0.6	45.2632	3.59484	57.8947	19.2453		44.5614	3.71248	56.8421	18.7204		47.3684	3.75025	59.2982	18.8909			45.731	3.68586	58.0117	18.9522	1.4608	0.0810535	1.23222	0.267765
0.5	45.2632	3.50877	55.7895	18.3729		47.0175	3.50843	56.4912	18.492		48.0702	3.68146	58.9474	19.6861			46.7836	3.56622	57.076	18.8503	1.41804	0.0998009	1.65819	0.726241
0.4	47.3684	3.51636	57.193	18.1835		47.7193	3.5465	59.6491	19.4869		47.3684	3.91555	60	19.1363			47.4854	3.65947	58.9474	18.9356	0.202592	0.222283	1.52942	0.674487
0.3	48.4211	3.42389	58.9474	18.3104		46.6667	3.18106	54.7368	18.1247		49.4737	3.35889	59.6491	18.4374			48.1872	3.32128	57.7778	18.2908	1.41805	0.125708	2.65682	0.157266
0.2	42.4561	3.03359	51.2281	17.5695		44.9123	3.0841	54.386	16.9446		47.0175	3.19437	54.7368	17.6141			44.7953	3.10402	53.4503	17.3761	2.28295	0.0822202	1.93246	0.374326
0.1	41.7544	2.6848	47.7193	17.1112		41.7544	2.95117	49.1228	17.4745		43.8596	2.95646	50.5263	17.1654			42.4561	2.86414	49.1228	17.2504	1.21544	0.155338	1.4035	0.195988
0	36.8421	2.45453	42.4561	15.875		39.2982	2.58316	44.5614	16.1713		36.8421	2.60839	43.5088	16.5315			37.6608	2.54869	43.5088	16.1926	1.41803	0.0825178	1.05265	0.328768
RMSD
Weight	Seed 10000			Seed 50000			Seed 100000										Average			Stdev
	top1	all		top1	all		top1	all									top1	all		top1	all
1	13.0562	21.8709		13.2152	22.2511		13.551	22.0548									13.2741	22.0589		0.25261	0.190134
0.9	12.4786	22.3262		12.1255	22.1592		12.4823	21.9896									12.3621	22.1583		0.204939	0.168302
0.8	12.3495	22.0233		12.9158	22.0081		12.2467	22.2354									12.504	22.0889		0.360314	0.127071
0.7	11.7613	22.0185		13.9	22.3471		11.9545	21.9156									12.5386	22.0937		1.18296	0.225373
0.6	11.765	21.7199		12.1209	22.1425		11.3279	21.8051									11.7379	21.8892		0.397192	0.223491
0.5	11.7326	22.0246		11.5255	21.972		11.2778	21.5709									11.512	21.8558		0.227702	0.248157
0.4	10.8381	21.8929		11.8109	21.5256		11.6949	21.6868									11.448	21.7018		0.531335	0.184107
0.3	11.0152	21.593		10.9036	21.5722		10.8651	21.6844									10.928	21.6165		0.0779603	0.0596873
0.2	12.099	21.3955		11.4078	21.642		11.0063	21.4541									11.5044	21.4972		0.552713	0.128778
0.1	12.1429	21.4297		11.7204	21.4783		11.8586	21.3454									11.9073	21.4178		0.215419	0.0672444
0	12.8628	21.3203		12.1686	21.2976		13.2057	21.4156									12.7457	21.3445		0.528373	0.0626117
Focused docking
Percentage
Weight	Seed 10000					Seed 50000					Seed 100000						Average				Stdev
	top1	all	In binding site	One within top5		top1	all	In binding site	One within top5		top1	all	In binding site	One within top5			top1	all	In binding site	One within top5	top1	all	In binding site	One within top5
1	45.614	7.22848	65.614	74.664		46.3158	7.26713	65.2632	74.9184		46.6667	6.99275	65.2632	74.2572			46.1988	7.16279	65.3801	74.6132	0.536009	0.148519	0.202534	0.333514
0.9	49.1228	7.32059	66.6667	75.7843		48.4211	7.28155	67.0175	75.1708		48.7719	7.29073	68.4211	75.0855			48.7719	7.29762	67.3684	75.3469	0.35085	0.0204125	0.928356	0.381222
0.8	51.9298	7.64959	69.1228	75.5285		51.2281	7.47848	68.4211	75.4125		50.8772	7.51974	69.4737	75.0897			51.345	7.54927	69.0059	75.3436	0.535954	0.0892954	0.535954	0.227377
0.7	52.9825	7.81306	70.1754	76.1149		52.9825	7.58142	70.8772	75.5473		52.9825	7.60463	70.5263	76.0107			52.9825	7.66637	70.5263	75.891	8.70234e-15	0.127566	0.3509	0.30215
0.6	58.2456	7.84383	72.9825	77.1606		57.193	7.94608	72.2807	77.226		57.193	7.94667	73.3333	76.7822			57.5439	7.91219	72.8655	77.0563	0.607719	0.0592051	0.535965	0.239591
0.5	58.9474	8.0474	73.6842	78.1571		57.8947	7.81776	74.0351	77.4685		58.2456	7.80781	74.7368	77.0712			58.3626	7.89099	74.152	77.5656	0.536009	0.135546	0.535954	0.549423
0.4	60	8.19961	76.8421	77.8699		59.6491	7.77366	75.4386	77.7719		60.3509	7.94154	76.1404	77.2143			60	7.9716	76.1404	77.6187	0.3509	0.21456	0.70175	0.353632
0.3	63.1579	7.74239	79.6491	77.6526		64.2105	7.98452	78.2456	77.1896		63.1579	8.05204	78.9474	77.2328			63.5088	7.92632	78.9474	77.3583	0.607719	0.162824	0.70175	0.255756
0.2	64.2105	8.07475	79.6491	78.1206		63.5088	7.87623	79.6491	77.1273		64.5614	7.72208	78.9474	76.6579			64.0936	7.89102	79.4152	77.3019	0.535954	0.1768	0.405127	0.746824
0.1	63.5088	7.89937	81.0526	75.6334		64.2105	8.07018	78.9474	75.9474		64.2105	7.59649	80	75.9298			63.9766	7.85535	80	75.8369	0.405127	0.239894	1.0526	0.176427
0	64.2105	7.50877	81.4035	72.5965		64.9123	7.29825	79.6491	73.1228		62.4561	6.95469	80	72.2339			63.8596	7.2539	80.3509	72.6511	1.26513	0.279689	0.928337	0.446955
RMSD
Weight	Seed 10000			Seed 50000			Seed 100000										Average					Stdev
	top1	all		top1	all		top1	all									top1	all				top1	all
[truncated: 11 more rows]

## Sheet: table_s7
PDBID	Aliphatic Carbon Atoms	Aromatic Rings	C-centroid	H-centroid	C-H-centroid	Omega	C-H-normal	Vina Score (kcal/mol)	Vina + CHpi (kcal/mol)
[truncated: 181 more rows]

[truncated: 1 more sheets: table_s8]
